# Supplementary material for: Characterization of the transcriptome profiles related to globin gene switching during in vitro erythroid maturation
Source: BMC Genomics. 2012 Apr 26;13:153. doi: 10.1186/1471-2164-13-153 (PMC3353202; doi:10.1186/1471-2164-13-153)
Supplement: Additional file 2 — Table S1. Day 7 Illumina HumanWG-6V2 Expression BeadChip raw data. This file contains a table listing microarray raw data including the mean (M) and standard error (SEM) for each gene calculated from triplicate RNA samples extracted on day 7 from cells grown in the one-phase liquid culture system. Briefly, total RNA with amplified and biotin-labeled and then used for hybridization to the Illumina HumanWG-6V2 Expression BeadChip. Microarray raw data were generated on the Illumina Beadstation scanner. [file 1471-2164-13-153-S2.XLS]

## Sheet: Additional file 1
Table S1. Day 7 Illumina HumanWG-6 V2 Expression BeadChip raw data
	Day 7 Secimen_1		Day 7 Specimen_2		Day 7 Specimen_3
	Mean signal intensity	SD signal intensity	Mean signal intensity	SD signal intensity	Mean signal intensity	SD signal intensity
ProbeID	1872863008_A.AVG_Signal	1872863008_A.Detection.Pval	1872863008_B.AVG_Signal	1872863008_B.Detection.Pval	1872863008_C.AVG_Signal	1872863008_C.Detection.Pval
ILMN_1762337	13.7714	0.852256	13.7269	0.842067	14.2489	0.76492
ILMN_1736007	17.1214	0.411208	18.0713	0.342795	17.9018	0.350073
ILMN_1779670	20.2497	0.249636	18.0466	0.347162	17.7833	0.352256
ILMN_1806310	16.8646	0.437409	17.3438	0.401019	22.2431	0.196507
ILMN_1671474	16.7578	0.446143	18.7715	0.308588	15.5775	0.578603
ILMN_1772582	20.3411	0.244541	19.7826	0.265648	18.5346	0.310771
ILMN_1653355	14.307	0.780204	13.9969	0.800582	14.027	0.802038
ILMN_1787689	32.9093	0.0342067	36.7591	0.0196506	29.2329	0.0727802
ILMN_1731507	12.508	0.967977	14.8475	0.687773	13.4336	0.87409
ILMN_1814316	17.4487	0.387918	16.8719	0.454876	16.2657	0.492722
ILMN_1745607	17.8379	0.358079	17.0077	0.438865	16.5884	0.457788
ILMN_1757454	22.0057	0.190684	29.4668	0.0640466	19.6801	0.257642
ILMN_1668111	48.5474	0.010917	47.9837	0.010917	43.3264	0.0131004
ILMN_1735045	27.1689	0.0866084	19.292	0.285298	18.5326	0.310771
ILMN_1680754	47.4952	0.010917	46.5849	0.0123726	40.0075	0.0138282
ILMN_1659452	13.2235	0.900291	13.3529	0.881368	13.0874	0.92067
ILMN_1767388	43.6005	0.0123726	39.6837	0.0160116	40.8895	0.0138282
ILMN_1673870	15.2547	0.615721	15.6771	0.582242	17.1977	0.401019
ILMN_1675204	24.816	0.124454	26.7254	0.0924309	24.4133	0.142649
ILMN_1755321	114.928	0.00291121	118.93	0.00291121	124.321	0.00291121
ILMN_1698554	244.008	0.000727802	272.508	0.000727802	244.746	0.000727802
ILMN_1814092	32.0641	0.0371179	35.4615	0.0254731	31.7616	0.0509461
ILMN_1805938	17.1096	0.413392	19.3108	0.285298	20.4461	0.24163
ILMN_1676336	214.686	0.000727802	240.226	0.000727802	198.181	0.0014556
ILMN_1752884	13.0085	0.929403	14.7406	0.701601	12.7714	0.943232
ILMN_1668851	25.4192	0.109898	35.223	0.0254731	31.1223	0.0567686
ILMN_1809959	15.4734	0.585881	14.9591	0.674673	14.7022	0.700145
ILMN_1801812	27.6012	0.0778748	24.2127	0.13246	27.8638	0.0873362
ILMN_1726986	12.535	0.965793	13.5316	0.861718	16.7299	0.44687
ILMN_1689211	31.8762	0.0385735	34.5285	0.0298399	35.056	0.0283843
ILMN_1653165	338.957	0	359.619	0	384.684	0
ILMN_1729835	16.301	0.48326	14.8023	0.692867	14.3492	0.751092
ILMN_1662364	10958.5	0	11680	0	11653.2	0
ILMN_1700461	987.574	0	928.355	0	983.372	0
ILMN_1674698	861.032	0	803.897	0	826.723	0
ILMN_1784269	828.496	0	820.452	0	778.98	0
ILMN_1698189	387.698	0	472.059	0	369.693	0
ILMN_1678323	53.525	0.010917	39.5125	0.0160116	42.1147	0.0131004
ILMN_1703743	1017.59	0	1115.22	0	1217.64	0
ILMN_1687609	19.5658	0.269287	20.4414	0.240175	24.4724	0.141194
ILMN_1670117	21.2765	0.214702	19.7192	0.270015	21.9849	0.200146
ILMN_1805104	65.909	0.00800582	69.526	0.00727802	74.5776	0.00800582
ILMN_1791106	492.732	0	537.771	0	567.84	0
ILMN_1766054	1504.49	0	1820.26	0	1851.75	0
ILMN_1753388	33.252	0.0320233	29.6389	0.0611354	36.8326	0.0218341
ILMN_1738929	39.3395	0.014556	61.3125	0.00873363	52.1143	0.0101892
ILMN_1701642	274.815	0.000727802	335.105	0	322.372	0.000727802
ILMN_1750250	20.3456	0.244541	22.1904	0.180495	19.8299	0.250364
ILMN_1704579	19.2534	0.282387	14.5088	0.729258	16.7526	0.443231
ILMN_1747627	99.7288	0.00291121	125.415	0.00291121	135.746	0.00291121
ILMN_1687636	24.8051	0.124454	28.5822	0.0727802	20.2795	0.243086
ILMN_1742051	192.095	0.0014556	202.607	0.000727802	239.821	0.000727802
ILMN_1794965	13.2327	0.899563	12.6806	0.94687	11.7663	0.986172
ILMN_1722286	67.1761	0.00800582	64.8228	0.00873363	62.8462	0.00873363
ILMN_1784176	58.8111	0.00873363	69.9433	0.00655022	55.3295	0.00946143
ILMN_1749001	140.119	0.00291121	157.091	0.00218341	169.728	0.00291121
ILMN_1701551	20.0573	0.254003	17.1159	0.428675	17.4082	0.381368
ILMN_1701011	19.3002	0.278748	16.8495	0.459243	21.5477	0.211063
ILMN_1729894	23.3438	0.147016	23.0862	0.15575	21.1431	0.224891
ILMN_1660203	21.4483	0.21179	23.2033	0.152838	21.037	0.227802
ILMN_1743205	1651.65	0	1482.32	0	1741.3	0
ILMN_1796801	15.9066	0.52984	14.6539	0.708879	17.118	0.404658
ILMN_1668446	22.9792	0.160116	23.7425	0.140466	27.0243	0.0989811
ILMN_1720501	24.5588	0.130277	29.9833	0.058952	26.779	0.100437
ILMN_1812070	618.203	0	699.018	0	831.619	0
ILMN_1665730	888	0	1058.63	0	889.56	0
ILMN_1689082	20.8419	0.224891	19.6613	0.274381	16.7459	0.446143
ILMN_1767349	22.7514	0.165939	20.6713	0.229258	21.7091	0.205968
ILMN_1749902	14.2358	0.790393	16.1348	0.528384	16.8051	0.437409
ILMN_1653933	176.869	0.0014556	169.118	0.0014556	155.941	0.00291121
ILMN_1687840	1436.2	0	1138.26	0	1143.2	0
ILMN_1806676	34.7639	0.0240175	34.4644	0.0298399	34.0543	0.0327511
ILMN_1788928	17.1303	0.411208	20.0059	0.257642	17.9515	0.349345
ILMN_1666722	20.4267	0.243086	19.5961	0.275837	20.2497	0.243814
ILMN_1802404	117.386	0.00291121	135.958	0.00291121	147.273	0.00291121
ILMN_1776119	346.026	0	355.994	0	413.402	0
ILMN_1716604	26.9458	0.088064	26.8204	0.0909752	29.9241	0.0676856
ILMN_1732140	38.1831	0.0160116	40.1898	0.0160116	38.5516	0.0174673
ILMN_1762093	16.5912	0.462154	14.79	0.694323	16.2412	0.500728
ILMN_1709092	13.0088	0.929403	13.9034	0.814411	13.4789	0.868268
ILMN_1783691	34.9219	0.0232897	34.1487	0.0312955	29.0046	0.0749636
ILMN_1678409	14.0333	0.816594	14.9056	0.680495	13.5905	0.855895
ILMN_1780706	38.172	0.0160116	44.9291	0.0138282	38.1779	0.0174673
ILMN_1677814	1144.69	0	1208.52	0	1158.53	0
ILMN_1717466	27.969	0.073508	31.8397	0.0451237	28.6407	0.080786
ILMN_1788457	286.81	0.000727802	317.156	0	277.416	0.000727802
ILMN_1706531	709.496	0	774.888	0	857.576	0
ILMN_1720535	18.3836	0.318049	23.4915	0.148472	17.6394	0.361718
ILMN_1651964	724.661	0	768.301	0	751.517	0
ILMN_1778352	31.4825	0.0414847	28.4591	0.0749636	28.7898	0.0793304
ILMN_1801521	15.0797	0.647744	15.1616	0.64556	14.0466	0.799855
ILMN_1725675	13.1622	0.909025	12.9384	0.930131	12.3925	0.96361
ILMN_1725414	27.9063	0.0742358	25.9433	0.0989811	25.9366	0.113537
ILMN_1767129	14.7575	0.708879	15.3768	0.621543	16.4924	0.469432
ILMN_1746196	33.1164	0.0334789	30.1404	0.0582242	33.82	0.0334789
ILMN_1673243	15.0918	0.644833	13.2093	0.899563	14.4394	0.74163
ILMN_1772189	66.7464	0.00800582	55.5185	0.0101892	89.2094	0.00436681
ILMN_1652959	19.5495	0.270015	19.7592	0.267831	20.0109	0.247453
ILMN_1674032	171.402	0.0014556	210.421	0.000727802	175.578	0.00218341
ILMN_1717701	136.482	0.00291121	150.812	0.00218341	149.023	0.00291121
ILMN_1737656	20.5139	0.240902	21.7644	0.196507	21.197	0.223435
ILMN_1746032	57.1083	0.00873363	70.5688	0.00655022	61.1645	0.00946143
ILMN_1676846	810.065	0	1057.83	0	949.516	0
ILMN_1763875	4455.04	0	4525.36	0	4796.33	0
ILMN_1669201	93.2103	0.00291121	114.343	0.00291121	131.552	0.00291121
ILMN_1709222	221.511	0.000727802	226.902	0.000727802	266.736	0.000727802
ILMN_1781999	347.019	0	421.864	0	396.743	0
ILMN_1810085	216.951	0.000727802	246.243	0.000727802	233.117	0.000727802
ILMN_1658176	81.8487	0.00291121	81.3922	0.00509461	75.764	0.00800582
ILMN_1695968	27.2223	0.0866084	20.6884	0.22853	24.5866	0.13901
ILMN_1743638	27.541	0.0800582	32.6612	0.0407569	28.3111	0.0836972
ILMN_1794782	996.984	0	1168.67	0	1379.92	0
ILMN_1696877	21.121	0.218341	24.8518	0.115721	29.1004	0.0727802
ILMN_1789641	14.6091	0.732169	13.8738	0.820961	15.0647	0.654294
ILMN_1674221	17.2285	0.40393	14.9275	0.678311	15.742	0.563319
ILMN_1716592	20.1103	0.253275	17.0089	0.438865	19.6838	0.256914
ILMN_1680309	13.7915	0.846434	14.2469	0.767831	14.4225	0.743086
ILMN_1743371	71.6848	0.00727802	70.9443	0.00655022	72.6292	0.00800582
ILMN_1770031	580.182	0	629.871	0	564.08	0
ILMN_1753912	21.6592	0.202329	30.5447	0.0560408	21.9195	0.200873
ILMN_1737475	109.559	0.00291121	105.616	0.00291121	72.8994	0.00800582
ILMN_1707925	23.3296	0.147016	18.6223	0.318049	18.5876	0.30786
ILMN_1698311	23.2964	0.147016	21.6358	0.199418	19.9156	0.248908
ILMN_1785285	29.1684	0.0611354	30.9779	0.0502183	30.2508	0.0647744
ILMN_1794213	617.755	0	613.786	0	640.756	0
ILMN_1801260	636.765	0	523.208	0	695.905	0
ILMN_1787618	13.994	0.821689	13.6184	0.852256	12.9465	0.931587
ILMN_1723662	73.1104	0.00655022	78.2799	0.00509461	63.7336	0.00873363
ILMN_1801767	1223.9	0	1367.34	0	1266.68	0
ILMN_1700633	58.3611	0.00873363	54.7003	0.0101892	57.678	0.00946143
ILMN_1655702	442.841	0	410.375	0	369.411	0
ILMN_1706344	195.022	0.000727802	240.713	0.000727802	216.718	0.0014556
ILMN_1719498	65.4463	0.00800582	55.874	0.0101892	44.5623	0.0131004
ILMN_1712707	670.128	0	730.422	0	677.424	0
ILMN_1699750	30.314	0.0509461	30.346	0.0567686	22.7633	0.180495
ILMN_1739081	22.3205	0.182678	23.9011	0.138282	23.8666	0.153566
ILMN_1806476	1785.84	0	1836.24	0	1743.46	0
ILMN_1707274	15.5296	0.57278	14.149	0.783115	16.0536	0.524745
ILMN_1775944	40.1995	0.014556	39.4876	0.0160116	29.2405	0.0727802
ILMN_1720988	36.5986	0.0203785	35.6767	0.0247453	31.4281	0.0538573
ILMN_1724497	385.374	0	375.432	0	302.455	0.000727802
ILMN_1755658	428.295	0	362.239	0	390.266	0
ILMN_1673639	21.2184	0.216157	19.9743	0.257642	19.1275	0.282387
ILMN_1686204	28.7816	0.0640466	26.3841	0.0931587	28.4797	0.0822416
ILMN_1713732	875.647	0	992.107	0	936.511	0
ILMN_1681692	35.2399	0.0232897	33.1383	0.0363901	34.0377	0.0327511
ILMN_1657870	21.6432	0.202329	23.2166	0.152838	23.1453	0.171034
ILMN_1741628	31.0647	0.0451237	35.3158	0.0254731	34.0333	0.0327511
ILMN_1753972	39.5585	0.014556	45.4874	0.0138282	44.1883	0.0131004
ILMN_1696682	22.929	0.160844	20.451	0.240175	22.2402	0.196507
ILMN_1785424	4319.82	0	4693.88	0	5072.7	0
ILMN_1731610	511.246	0	476.927	0	589.785	0
ILMN_1758825	52.529	0.010917	50.1902	0.0101892	51.7481	0.0101892
ILMN_1656940	31.8144	0.0385735	34.6849	0.0298399	44.7316	0.0131004
ILMN_1656979	18.613	0.305677	15.0588	0.661572	14.9169	0.671033
ILMN_1731433	29.175	0.0604076	28.8408	0.0705968	26.0659	0.110626
ILMN_1672878	3453.12	0	3864.97	0	3756.09	0
ILMN_1655114	150.189	0.0014556	141.472	0.00291121	121.129	0.00291121
ILMN_1657045	31.1129	0.0451237	27.1971	0.0858806	26.9079	0.0997089
ILMN_1766991	19.6355	0.266375	17.7792	0.36754	18.5911	0.305677
ILMN_1721887	28.3135	0.0676856	36.345	0.0211063	31.4331	0.0538573
ILMN_1802096	1062.97	0	1002.26	0	1026.54	0
ILMN_1753370	30.7121	0.0473071	20.9918	0.218341	20.5034	0.238719
ILMN_1738921	1468.68	0	1378.04	0	1470.94	0
ILMN_1660199	1556.26	0	1536.1	0	1336.23	0
ILMN_1772123	398.68	0	445.44	0	422.809	0
ILMN_1667641	43.6795	0.0123726	50.4416	0.0101892	52.9575	0.0101892
ILMN_1763852	810.358	0	734.713	0	763.293	0
ILMN_1687303	473.92	0	457.514	0	487.921	0
ILMN_1761058	1494.53	0	1496.56	0	1548.65	0
ILMN_1724699	32.9651	0.0342067	28.0163	0.0778748	32.4104	0.0465793
ILMN_1775579	1018.39	0	1067.34	0	1095.36	0
ILMN_1660890	12.8343	0.95051	12.9686	0.925036	16.1141	0.52329
ILMN_1778104	1302.82	0	1330.9	0	1116.76	0
ILMN_1795104	115.529	0.00291121	110.776	0.00291121	105.19	0.00363901
ILMN_1740920	70.5688	0.00727802	69.3522	0.00800582	61.9262	0.00873363
ILMN_1806408	11626.1	0	11424.2	0	11376.1	0
ILMN_1808395	2806.23	0	2848.75	0	3230.96	0
ILMN_1743847	26.8521	0.0895197	21.4668	0.204512	28.9636	0.0764192
ILMN_1800008	3389.69	0	3156.14	0	2712.57	0
ILMN_1708672	2216.35	0	1917.21	0	1821.3	0
ILMN_1665945	1453.47	0	1408.99	0	1392.04	0
ILMN_1676288	118.536	0.00291121	116.39	0.00291121	125.174	0.00291121
ILMN_1693250	49.0897	0.010917	48.0089	0.010917	41.0748	0.0138282
ILMN_1684271	301.542	0	331.521	0	298.538	0.000727802
ILMN_1798956	24.2721	0.13246	22.1762	0.180495	25.2505	0.12591
ILMN_1665932	15.11	0.640466	14.2931	0.763464	14.3299	0.752547
ILMN_1779685	21.5413	0.208879	21.7084	0.19869	18.5182	0.311499
ILMN_1727251	14.7984	0.701601	15.9344	0.554585	15.1125	0.643377
ILMN_1769694	135.355	0.00291121	156.288	0.00218341	150.421	0.00291121
ILMN_1734479	53.6773	0.010917	43.8097	0.014556	47.9837	0.0123726
ILMN_1758005	257.07	0.000727802	274.294	0.000727802	306.347	0.000727802
ILMN_1750295	18.2884	0.323144	20.5114	0.236536	18.5714	0.309316
ILMN_1716480	964.923	0	874.505	0	923.742	0
ILMN_1715192	18.3942	0.318049	17.2561	0.407569	17.1527	0.403202
ILMN_1779984	16.9575	0.42722	18.8144	0.304949	16.6462	0.454876
ILMN_1667018	28.1681	0.0705968	25.3643	0.107715	24.856	0.133916
ILMN_1735471	14.5658	0.743086	14.6069	0.716157	13.5068	0.864629
ILMN_1669291	18.7657	0.299854	22.8419	0.165211	21.9182	0.200873
ILMN_1699636	1397.95	0	1411.71	0	1553.45	0
ILMN_1749014	2421.53	0	2521.39	0	2553.36	0
ILMN_1727091	15.0257	0.657933	15.0342	0.663756	13.3893	0.882096
ILMN_1771348	983.372	0	919.921	0	934.83	0
ILMN_1750800	1525.86	0	1443.88	0	1469.08	0
ILMN_1654861	514.86	0	472.941	0	502.065	0
ILMN_1715543	227.142	0.000727802	233.823	0.000727802	183.821	0.00218341
ILMN_1709077	22.3451	0.18195	26.9251	0.0895197	25.1985	0.126637
ILMN_1739594	67.5891	0.00800582	59.9238	0.00946143	42.1696	0.0131004
ILMN_1785474	22.1688	0.186317	29.5363	0.062591	24.2432	0.143377
ILMN_1716237	180.057	0.0014556	215.462	0.000727802	202.279	0.0014556
ILMN_1764321	261.459	0.000727802	243.766	0.000727802	204.1	0.0014556
ILMN_1784756	24.0988	0.136827	16.1848	0.525473	18.403	0.319505
ILMN_1740265	1836.24	0	1786.47	0	1393.74	0
ILMN_1719178	13.7081	0.863901	14.6088	0.716157	13.4366	0.873362
ILMN_1788078	20.7627	0.227074	26.3524	0.0931587	25.1595	0.128093
ILMN_1728883	25.6587	0.106987	23.9959	0.134643	24.2201	0.143377
ILMN_1679600	155.491	0.0014556	107.761	0.00291121	141.637	0.00291121
ILMN_1658995	1028.69	0	911.073	0	878.762	0
ILMN_1658982	19.2727	0.279476	22.2561	0.179767	17.7286	0.355167
ILMN_1669181	24.5182	0.131004	19.5617	0.278748	21.093	0.226346
ILMN_1750158	434.078	0	426.605	0	421.956	0
ILMN_1685703	25.0693	0.116448	20.1538	0.251092	22.5564	0.189956
ILMN_1743396	573.431	0	516.306	0	498.052	0
ILMN_1743680	28.8208	0.0640466	25.3694	0.107715	27.9765	0.0866084
ILMN_1669633	2469.48	0	2360.05	0	2459.45	0
ILMN_1804815	200.724	0.000727802	180.863	0.0014556	164.802	0.00291121
ILMN_1761728	332.151	0	302.672	0	315.515	0.000727802
ILMN_1681130	635.005	0	625.885	0	604.269	0
ILMN_1706598	404.295	0	404.295	0	392.342	0
ILMN_1758323	27.8323	0.0742358	21.0511	0.218341	19.3203	0.276565
ILMN_1728331	20.789	0.225619	19.0518	0.296943	21.9404	0.200873
ILMN_1705637	21.704	0.200873	19.9685	0.257642	24.3116	0.142649
ILMN_1784203	93.1955	0.00291121	79.8168	0.00509461	89.4328	0.00436681
ILMN_1666690	203.785	0.000727802	152.052	0.00218341	146.435	0.00291121
ILMN_1654468	17.8987	0.347889	20.6517	0.229258	17.0651	0.41048
ILMN_1676609	20.6683	0.233625	15.4068	0.61936	15.9418	0.532751
ILMN_1730002	27.6759	0.077147	26.3548	0.0931587	23.3122	0.166667
ILMN_1716832	35.9494	0.0211063	45.788	0.0138282	43.6005	0.0131004
ILMN_1684585	2306.02	0	2627.16	0	2178.45	0
ILMN_1654414	44.1502	0.0116448	61.8915	0.00873363	62.2036	0.00873363
ILMN_1666096	276.316	0.000727802	265.921	0.000727802	272.508	0.000727802
ILMN_1683598	1295.84	0	1465.87	0	1321.94	0
ILMN_1705247	2479.34	0	2845.18	0	2744.93	0
ILMN_1678517	35.4904	0.0225619	49.0064	0.0101892	33.552	0.0363901
ILMN_1807914	18.6051	0.305677	17.5127	0.387191	17.4976	0.37409
ILMN_1730025	64.5416	0.00873363	73.2173	0.00582242	65.5035	0.00873363
ILMN_1737418	147.308	0.00218341	142.006	0.00291121	180.81	0.00218341
ILMN_1709539	28.1269	0.0705968	30.8921	0.0509461	29.1781	0.0727802
ILMN_1765912	17.6746	0.369723	18.2643	0.334789	18.4107	0.319505
ILMN_1746128	16.8092	0.441048	18.9352	0.300582	17.3685	0.384279
ILMN_1771084	370.569	0	390.266	0	397.089	0
ILMN_1685952	100.22	0.00291121	98.6324	0.00291121	108.841	0.00291121
ILMN_1662738	32.1206	0.0371179	21.89	0.192867	19.3541	0.275109
ILMN_1766966	14.6675	0.721252	14.6175	0.713974	13.4752	0.868268
ILMN_1752269	832.622	0	856.097	0	1015.27	0
ILMN_1675125	14.5072	0.752547	15.641	0.588792	15.9993	0.528384
ILMN_1714197	2225.72	0	2293.2	0	2375.58	0
ILMN_1697510	60.8504	0.00873363	82.9794	0.00509461	76.65	0.00800582
ILMN_1659885	37.9706	0.0160116	40.8191	0.0152838	39.3344	0.0167394
ILMN_1671703	1367.34	0	1193.75	0	1224.19	0
ILMN_2038777	23919.8	0	24963.7	0	26375.3	0
ILMN_1777296	14627.8	0	17289.1	0	17733.4	0
ILMN_1343294	28825.2	0	30006.2	0	29078.9	0
ILMN_1717783	19.4009	0.272926	19.3677	0.283843	16.1519	0.516012
ILMN_1658660	16.4771	0.470888	15.127	0.652111	15.0484	0.65575
ILMN_1704961	8852.01	0	10530.4	0	9291.16	0
ILMN_1795325	53.0055	0.010917	48.6765	0.0101892	33.2168	0.0385735
ILMN_1749297	2955.02	0	3196.88	0	2845.18	0
ILMN_1657855	13.9524	0.826055	18.7982	0.30786	15.0175	0.659389
ILMN_1717900	16.4983	0.467249	15.0402	0.663756	14.7294	0.695051
ILMN_1796088	16.1873	0.497089	16.9464	0.444687	14.7011	0.700145
ILMN_1704078	22.5718	0.171761	31.5301	0.0465793	32.1678	0.0480349
ILMN_1798892	2831.37	0	2630.2	0	2621.9	0
ILMN_1654422	16.0666	0.511645	16.5651	0.484716	15.5041	0.58952
ILMN_1665691	27.2047	0.0866084	27.4512	0.0822416	31.0188	0.0567686
ILMN_1725534	1023.96	0	928.722	0	985.565	0
ILMN_1798254	1369.67	0	1313.8	0	1208.52	0
ILMN_1792314	1734.55	0	1666.46	0	1748.19	0
ILMN_1695821	1520.35	0	1432.85	0	1578.07	0
ILMN_1697774	10133.4	0	10456.2	0	11773.7	0
ILMN_1657153	1434.06	0	1454.03	0	1200.65	0
ILMN_1680941	13.0317	0.925036	14.812	0.691412	14.6496	0.711063
ILMN_1787513	49.3057	0.010917	55.4151	0.0101892	52.4988	0.0101892
ILMN_1652594	905.738	0	948.908	0	1012.46	0
ILMN_1697585	1917.21	0	1800.5	0	1611.16	0
ILMN_1689162	166.362	0.0014556	176.923	0.0014556	152.707	0.00291121
ILMN_1815392	59.9893	0.00873363	56.8428	0.0101892	49.4052	0.010917
ILMN_1760490	1101.23	0	1113.02	0	881.627	0
ILMN_1764593	803.451	0	792.663	0	975.01	0
ILMN_1766723	34.6744	0.0240175	35.9816	0.0247453	30.9441	0.0574964
ILMN_1763916	29.8886	0.0553129	29.2263	0.0676856	27.5348	0.0909752
ILMN_1786544	28.598	0.0640466	23.4253	0.148472	27.3851	0.0938865
ILMN_1689217	21.08	0.219796	19.1977	0.287482	22.9432	0.176128
ILMN_1670912	32.5027	0.0349345	25.9782	0.0982533	25.2315	0.126637
ILMN_1668983	39.1984	0.014556	44.4743	0.0138282	50.6655	0.0101892
ILMN_1659660	337.138	0	324.757	0	290.917	0.000727802
ILMN_1683883	479.174	0	495.617	0	475.697	0
ILMN_1670193	27.8281	0.0742358	24.8474	0.115721	22.3809	0.194323
ILMN_1686432	60.4649	0.00873363	53.3867	0.0101892	54.4018	0.0101892
ILMN_1694233	2533.99	0	2337.91	0	2261.11	0
ILMN_1697550	32.5748	0.0349345	31.3068	0.0480349	23.8124	0.155022
ILMN_1803686	1547.86	0	1535.6	0	1590.87	0
ILMN_1745108	20.1264	0.253275	16.6748	0.477438	17.958	0.349345
ILMN_1725043	127.755	0.00291121	115.769	0.00291121	112.108	0.00291121
ILMN_1718946	193.537	0.0014556	280.967	0	251.888	0.000727802
ILMN_1711374	16.4519	0.471616	15.7968	0.57278	16.6167	0.454876
ILMN_1785393	23.1398	0.152838	20.4898	0.237991	20.2005	0.244541
ILMN_1705689	20.1877	0.250364	24.2937	0.131004	23.6568	0.157933
ILMN_1726266	23.7237	0.143377	17.6183	0.379913	17.2812	0.393741
ILMN_1756920	3272.5	0	3311.13	0	3294.72	0
ILMN_1751500	66.1719	0.00800582	69.8663	0.00655022	69.6801	0.00873363
ILMN_1799728	159.223	0.0014556	132.541	0.00291121	188.169	0.00218341
ILMN_1765779	66.8558	0.00800582	78.1859	0.00509461	87.4012	0.00436681
ILMN_1694562	219.601	0.000727802	230.651	0.000727802	245.845	0.000727802
ILMN_1682225	17.3879	0.392285	20.7224	0.227802	19.9125	0.248908
ILMN_1713751	3463.99	0	3463.99	0	3096.08	0
ILMN_1788481	12.9422	0.935953	12.314	0.966521	13.9792	0.808588
ILMN_1662675	28.2412	0.069869	28.8972	0.0691412	31.4825	0.0538573
ILMN_1737629	14.5325	0.747453	15.0335	0.663756	14.8469	0.676856
ILMN_1812112	42.6839	0.0131004	40.646	0.0152838	38.861	0.0174673
ILMN_1675210	17.2529	0.399563	15.9697	0.548763	16.822	0.435226
ILMN_1706302	13.1468	0.909025	12.1318	0.975255	13.2927	0.895196
ILMN_1785165	123.464	0.00291121	123.291	0.00291121	131.189	0.00291121
ILMN_1664236	71.894	0.00727802	65.324	0.00873363	100.538	0.00363901
ILMN_1664631	171.311	0.0014556	178.886	0.0014556	262.107	0.000727802
ILMN_1802100	99.3417	0.00291121	90.6813	0.00291121	147.692	0.00291121
ILMN_1774383	18.5174	0.312227	16.6352	0.478894	19.8195	0.250364
ILMN_1703383	23.487	0.147016	21.6875	0.19869	31.0838	0.0567686
ILMN_1806841	15.4559	0.588064	16.7129	0.473071	16.9792	0.422125
ILMN_1798045	13.7421	0.857351	10.9452	0.998544	12.4975	0.955604
ILMN_1651657	20.4912	0.242358	22.8577	0.165211	23.8616	0.153566
ILMN_1671297	30.0235	0.0531295	36.3522	0.0211063	32.6336	0.0465793
ILMN_1795204	21.7177	0.200873	26.6127	0.0924309	20.5243	0.237991
ILMN_1764554	14.2509	0.78821	15.4267	0.617904	14.6911	0.701601
ILMN_1685531	13.9446	0.826055	16.9142	0.449782	13.3384	0.886463
ILMN_1783312	16.8618	0.437409	18.1829	0.335517	18.2384	0.328966
ILMN_1750294	27.1382	0.0866084	27.2442	0.0851528	27.5593	0.0909752
ILMN_1708348	1017.15	0	1059.07	0	1304.22	0
ILMN_1727524	94.8514	0.00291121	101.932	0.00291121	123.245	0.00291121
ILMN_1716909	1694.38	0	2070.37	0	2041.44	0
ILMN_1673566	39.9852	0.014556	43.7305	0.014556	40.4853	0.0138282
ILMN_1751168	23.7194	0.143377	26.3491	0.0931587	21.1065	0.226346
ILMN_1660970	19.6589	0.265648	19.574	0.27802	19.4221	0.272198
ILMN_1662590	24.4621	0.131004	22.8074	0.165211	19.6693	0.257642
ILMN_1787386	25.5719	0.107715	28.624	0.0727802	24.2989	0.143377
ILMN_1676452	13.7343	0.859534	14.9799	0.670306	14.2984	0.75837
ILMN_1683781	29.3297	0.058952	29.8861	0.058952	29.3453	0.0727802
ILMN_1718676	20.7697	0.227074	22.5596	0.169578	20.7119	0.237263
ILMN_1682989	21.7491	0.200873	23.4788	0.148472	23.6848	0.15575
ILMN_1770152	16.9708	0.42722	14.7762	0.695779	14.9779	0.6623
ILMN_1739872	21.2751	0.214702	24.1227	0.133188	20.8207	0.233625
ILMN_1672208	21.7265	0.200873	25.4839	0.105531	22.2208	0.196507
ILMN_1796628	19.6951	0.26492	20.0692	0.256186	18.0047	0.344978
ILMN_1811765	44.3046	0.0116448	47.6668	0.010917	40.8587	0.0138282
ILMN_1651717	21.6119	0.203057	20.1447	0.252547	20.84	0.232897
ILMN_1787908	13.1685	0.907569	14.7621	0.699418	13.8976	0.816594
ILMN_1791795	14.5923	0.737991	15.2306	0.63901	13.7653	0.83115
ILMN_1703803	23.9329	0.139738	24.6613	0.122998	23.5415	0.1623
ILMN_1751489	107.839	0.00291121	76.7923	0.00582242	91.7447	0.00436681
ILMN_1671747	12.4995	0.967977	13.8269	0.828239	12.4785	0.955604
ILMN_1767362	36.7334	0.0189229	42.2629	0.014556	43.6158	0.0131004
ILMN_1772239	18.1646	0.331878	15.6853	0.582242	18.265	0.327511
ILMN_1663112	17.6339	0.373362	18.8682	0.302038	16.1967	0.510189
ILMN_1805543	15.7853	0.541485	17.3532	0.401019	15.6831	0.569141
ILMN_1706992	14.0228	0.818049	16.4015	0.502911	12.8036	0.939592
ILMN_1684919	15.0017	0.6623	15.8423	0.567686	13.6382	0.850073
ILMN_1722621	17.9729	0.342795	19.7238	0.270015	16.4298	0.473799
ILMN_1705250	15.2676	0.614993	16.5146	0.4869	14.6273	0.713974
ILMN_1721495	36.0704	0.0203785	39.9544	0.0160116	32.2373	0.0480349
ILMN_1798690	21.469	0.21179	24.8833	0.113537	23.7225	0.15575
ILMN_1793040	35.5302	0.0225619	29.0412	0.0684134	29.6497	0.069869
ILMN_1776777	7614.21	0	8011.55	0	9353.58	0
ILMN_1706963	39.1057	0.014556	37.6983	0.0174673	41.6719	0.0131004
ILMN_1679797	2174.2	0	2125.9	0	2171.82	0
ILMN_1657442	30.095	0.0531295	28.0414	0.0778748	23.9405	0.151383
ILMN_1697628	83.7505	0.00291121	86.1152	0.00436681	84.4684	0.00436681
ILMN_1749493	19.0933	0.286754	19.5109	0.278748	19.8084	0.250364
ILMN_1657139	434.427	0	468.605	0	468.508	0
ILMN_1806275	62.2801	0.00873363	63.1548	0.00873363	67.1649	0.00873363
ILMN_1659599	81.0294	0.00291121	95.0298	0.00291121	86.1875	0.00436681
ILMN_1698777	190.418	0.0014556	177.3	0.0014556	212.925	0.0014556
ILMN_1663132	1647.98	0	1611.54	0	1663.2	0
ILMN_1754395	224.322	0.000727802	247.801	0.000727802	270.864	0.000727802
ILMN_1761309	165.143	0.0014556	170.834	0.0014556	214.182	0.0014556
ILMN_1742073	17.3335	0.394469	18.6194	0.318049	19.0358	0.286754
ILMN_1810691	13.3724	0.889374	16.1824	0.525473	18.9938	0.28821
ILMN_1676893	3837.55	0	3943.14	0	4064.57	0
ILMN_1677893	239.181	0.000727802	259.507	0.000727802	257.399	0.000727802
ILMN_1708588	14.8305	0.693595	14.8408	0.689229	14.9033	0.671033
ILMN_1685156	26.439	0.0953421	18.3097	0.33115	22.7856	0.180495
ILMN_1655935	584.958	0	551.934	0	582.737	0
ILMN_1672938	13.838	0.839884	13.693	0.843522	15.1575	0.637555
ILMN_1654287	118.016	0.00291121	132.619	0.00291121	121.426	0.00291121
ILMN_1763344	15.3228	0.604804	17.1993	0.415575	16.2204	0.505822
ILMN_1711736	15.1965	0.628821	16.7862	0.469432	14.8894	0.671761
ILMN_1759252	7923.97	0	8714.41	0	8838.86	0
ILMN_1694133	24.6692	0.12591	25.9869	0.0982533	25.3945	0.122998
ILMN_1787378	1380.26	0	1452.07	0	1199.64	0
ILMN_1678501	15.9386	0.526929	16.7274	0.473071	16.6858	0.451965
ILMN_1814526	3736.42	0	3341.86	0	2872.97	0
ILMN_1660332	14932.4	0	14627.8	0	18558	0
ILMN_1764309	14.87	0.681951	15.6946	0.580058	13.015	0.925036
ILMN_1811598	15.1616	0.631004	15.2055	0.641194	16.8018	0.437409
ILMN_1740717	13.0536	0.922125	16.255	0.521106	14.5169	0.731441
ILMN_1797912	15.9652	0.524745	16.0524	0.535662	17.0225	0.417758
ILMN_1738604	85.3321	0.00291121	107.795	0.00291121	89.0039	0.00436681
ILMN_1691175	24.1227	0.136827	23.7315	0.140466	29.4075	0.0727802
ILMN_1702858	1000.76	0	980.841	0	991.284	0
ILMN_1795671	2019.2	0	1984.73	0	1809.59	0
ILMN_1743331	18.0337	0.3377	28.7371	0.0713246	21.0729	0.227074
ILMN_1775045	15.2789	0.611354	16.2105	0.524018	14.9781	0.6623
ILMN_1688322	1153.06	0	1308.21	0	1293.77	0
ILMN_1750651	2829.53	0	2820	0	2826.78	0
ILMN_1768062	61.447	0.00873363	76.9621	0.00582242	68.4618	0.00873363
ILMN_1801020	240.038	0.000727802	236.104	0.000727802	234.85	0.000727802
ILMN_1693362	143.345	0.00291121	134.152	0.00291121	108.182	0.00291121
ILMN_1708934	10269.6	0	9526.32	0	16094.2	0
ILMN_1702933	180.81	0.0014556	227.531	0.000727802	231.226	0.000727802
ILMN_1666019	120.483	0.00291121	152.612	0.00218341	154.126	0.00291121
ILMN_1657993	798.065	0	773.269	0	714.706	0
ILMN_1779346	919.921	0	1078.51	0	1025.02	0
ILMN_1690352	1093.55	0	1213.46	0	1063.86	0
ILMN_1812174	33.6773	0.0276565	37.1677	0.0181951	32.2989	0.0480349
ILMN_1743519	517.753	0	486.108	0	489.745	0
ILMN_1703946	191.507	0.0014556	166.154	0.0014556	170.834	0.00291121
ILMN_1733259	1653.58	0	1256.95	0	1400.74	0
ILMN_1730710	612.23	0	524.984	0	507.912	0
ILMN_1793959	1433.18	0	1756.75	0	1873.51	0
ILMN_1794512	91.5583	0.00291121	102.885	0.00291121	109.444	0.00291121
ILMN_1788530	14.2331	0.790393	14.3961	0.748908	15.7698	0.55968
ILMN_1795788	17.917	0.344978	19.8734	0.261281	18.8741	0.294032
ILMN_1760335	19.3949	0.272926	26.1674	0.0975255	18.6085	0.304221
ILMN_1811480	1091	0	963.992	0	1075.13	0
ILMN_1780551	19.5419	0.270015	22.4084	0.173945	21.6444	0.208151
ILMN_1686170	14.7898	0.702329	14.2799	0.765648	14.6685	0.708879
ILMN_1709167	13.3098	0.895924	13.2043	0.901019	14.7575	0.690684
ILMN_1813598	14.9184	0.676128	14.2151	0.772926	14.5233	0.730713
ILMN_1799019	304.583	0	300.927	0	326.738	0.000727802
ILMN_1679754	15.3641	0.598981	15.4697	0.612081	16.3026	0.489083
ILMN_1716421	40.7638	0.014556	57.3037	0.0101892	42.4847	0.0131004
ILMN_1659371	31.5205	0.0414847	31.1223	0.0502183	47.7574	0.0123726
ILMN_1677868	53.9291	0.010917	41.1629	0.0152838	59.3201	0.00946143
ILMN_1809596	16.3852	0.475982	17.2709	0.406841	14.6065	0.717613
ILMN_1733963	24.0593	0.137555	21.7948	0.195779	21.0165	0.227802
ILMN_1707445	18.596	0.306405	16.8972	0.45051	20.5324	0.237991
ILMN_1804255	16.8716	0.435226	18.5622	0.319505	19.6344	0.261281
ILMN_1695590	858.058	0	768.013	0	844.345	0
ILMN_1694007	18.9761	0.291849	16.2278	0.522562	17.6995	0.356623
ILMN_1673330	17.8084	0.359534	18.2088	0.335517	20.1717	0.245997
ILMN_1668900	19.6689	0.265648	20.2603	0.248908	19.121	0.282387
ILMN_1760143	3864.97	0	3578.41	0	3215.58	0
ILMN_1790757	6283.95	0	6277.45	0	5922.78	0
ILMN_1778796	190.102	0.0014556	194.21	0.000727802	165.05	0.00291121
ILMN_1749804	18.0891	0.334789	17.7267	0.370451	17.2867	0.392285
ILMN_1720235	273.11	0.000727802	228.928	0.000727802	268.757	0.000727802
ILMN_1699404	24.3784	0.131732	23.187	0.152838	22.6088	0.188501
ILMN_1736178	176.739	0.0014556	166.415	0.0014556	192.429	0.00218341
ILMN_1803376	349.692	0	347.589	0	302.104	0.000727802
ILMN_1712944	3060.27	0	3125.37	0	3258.46	0
ILMN_1707958	30.5578	0.0494905	37.4672	0.0174673	26.5052	0.105531
ILMN_1651235	21.9903	0.191412	22.5841	0.16885	23.1118	0.171761
ILMN_1660424	14.0864	0.810044	16.3706	0.50655	14.2776	0.759825
ILMN_1701998	110.959	0.00291121	131.794	0.00291121	116.201	0.00291121
ILMN_1694140	16.0728	0.511645	17.751	0.368996	15.8516	0.546579
ILMN_1730995	479.601	0	504.675	0	379.483	0
ILMN_1702696	19.0896	0.286754	18.4719	0.3246	20.0185	0.247453
ILMN_1769563	16.9581	0.42722	16.4686	0.49345	14.8126	0.680495
ILMN_1673119	35.2654	0.0225619	47.3119	0.0116448	41.4001	0.0131004
ILMN_1725889	20.1319	0.252547	21.4393	0.206696	17.1734	0.401747
ILMN_1775235	90.6813	0.00291121	56.9302	0.0101892	58.7247	0.00946143
ILMN_1697308	40.8517	0.014556	30.4386	0.0567686	41.1994	0.0138282
ILMN_1677951	16.2845	0.485444	15.5976	0.593886	16.3236	0.486172
ILMN_1708502	409.582	0	402.032	0	408.991	0
ILMN_1792109	1714.72	0	1698.7	0	1491.7	0
ILMN_1699172	59.2792	0.00873363	61.3322	0.00873363	62.1194	0.00873363
ILMN_1686357	294.617	0	375.565	0	360.826	0
ILMN_1670135	16.7635	0.446143	14.5154	0.72853	13.6102	0.85444
ILMN_1707551	182.003	0.0014556	147.643	0.00291121	139.907	0.00291121
ILMN_1782204	20.1872	0.250364	16.717	0.473071	18.9523	0.290393
ILMN_1795996	215.792	0.000727802	188.777	0.0014556	121.018	0.00291121
ILMN_1767722	133.812	0.00291121	146.473	0.00291121	186.892	0.00218341
ILMN_1802631	702.31	0	679.108	0	622.976	0
ILMN_1735591	55.6825	0.0101892	58.0081	0.0101892	66.8999	0.00873363
ILMN_1688627	20.9522	0.223435	22.6921	0.166667	25.8654	0.114265
ILMN_1672767	16.19	0.497089	17.2301	0.408297	15.5514	0.580058
ILMN_1745097	33.2891	0.0320233	35.474	0.0254731	26.4871	0.106259
ILMN_1693148	14.0957	0.809316	15.6276	0.58952	14.0179	0.802766
ILMN_1686157	14.5719	0.742358	13.6358	0.847889	15.443	0.596798
ILMN_1690829	28.717	0.0640466	26.127	0.0975255	26.2595	0.108442
ILMN_1729777	52.469	0.010917	44.9531	0.0138282	55.4285	0.00946143
ILMN_1776153	227.444	0.000727802	296.874	0	248.626	0.000727802
ILMN_1772645	1508.02	0	1534.47	0	1291.61	0
ILMN_1680343	18.2477	0.326055	19.7031	0.270742	16.0064	0.528384
ILMN_1775082	15.742	0.547307	14.4408	0.742358	16.1843	0.511645
ILMN_1750235	29.3608	0.058952	33.83	0.0320233	33.9823	0.0334789
ILMN_1717468	23.1296	0.152838	25.6012	0.103348	24.73	0.135371
ILMN_1664006	130.539	0.00291121	154.814	0.00218341	115.769	0.00291121
ILMN_1707169	311.961	0	283.36	0	315.946	0.000727802
ILMN_1697790	24.6109	0.128093	23.4846	0.148472	19.7414	0.254003
ILMN_1779109	14.1614	0.799855	14.5571	0.72198	14.5882	0.72198
ILMN_1751657	82.4859	0.00291121	87.0877	0.00436681	98.1671	0.00363901
ILMN_1732176	209.468	0.000727802	201.795	0.000727802	200.074	0.0014556
ILMN_1681081	218.043	0.000727802	227.142	0.000727802	230.808	0.000727802
ILMN_1678548	586.818	0	641.329	0	697.309	0
ILMN_1732672	17.6428	0.372635	20.8251	0.224891	21.3394	0.217613
ILMN_1730504	286.721	0.000727802	301.098	0	317.291	0.000727802
ILMN_1768029	874.728	0	908.246	0	820.21	0
ILMN_1740752	24.1848	0.134643	23.2489	0.152111	25.7673	0.117904
ILMN_1674759	147.989	0.0014556	161.541	0.0014556	170.58	0.00291121
ILMN_1794875	505.308	0	444.874	0	412.405	0
ILMN_1750465	398.07	0	413.288	0	387.954	0
ILMN_1814151	21.5692	0.205968	23.3752	0.151383	21.2426	0.22198
ILMN_1728787	14.0134	0.818049	14.6116	0.713974	13.8444	0.8246
ILMN_1770454	133.79	0.00291121	141.593	0.00291121	200.433	0.0014556
ILMN_1714253	675.741	0	581.892	0	743.578	0
ILMN_1770336	23.7218	0.143377	20.3503	0.245997	25.982	0.112082
ILMN_1815242	25.2395	0.113537	29.7923	0.058952	26.624	0.105531
ILMN_1718071	866.056	0	1157.25	0	1098.34	0
ILMN_1814327	31.5905	0.0407569	32.6056	0.0407569	33.7018	0.0342067
ILMN_1775634	35.7015	0.0218341	44.047	0.014556	34.1521	0.0327511
ILMN_1802458	257.584	0.000727802	280.434	0.000727802	305.951	0.000727802
ILMN_1700183	14.0323	0.816594	15.5647	0.598253	13.0383	0.923581
ILMN_1709796	18.0946	0.334789	14.4114	0.745997	14.8185	0.680495
ILMN_1783963	14.8639	0.683406	14.6739	0.708151	15.6569	0.57278
ILMN_1757807	18.3238	0.320233	22.2263	0.180495	19.6422	0.260553
ILMN_1686370	264.472	0.000727802	301.987	0	368.331	0
ILMN_1666679	12.1283	0.983261	11.8589	0.984716	14.1165	0.794032
ILMN_1809139	766.21	0	850.037	0	820.794	0
ILMN_1747504	319.678	0	392.423	0	425.664	0
ILMN_1657862	1620.88	0	1702.78	0	1537.73	0
ILMN_1770412	3586.25	0	3553.35	0	3623.16	0
ILMN_1712786	137.329	0.00291121	164.999	0.0014556	217.253	0.000727802
ILMN_1655491	82.0406	0.00291121	68.6274	0.00800582	80.1969	0.00582242
ILMN_1791006	237.378	0.000727802	211.918	0.000727802	195.432	0.00218341
ILMN_1726703	14216.8	0	14397.4	0	15896.2	0
ILMN_1792495	76.0002	0.00436681	73.0756	0.00582242	65.0103	0.00873363
ILMN_1787375	125.651	0.00291121	117.559	0.00291121	115.811	0.00291121
ILMN_1812640	12991.5	0	14150.1	0	15097	0
ILMN_1782679	20.5915	0.237991	18.4846	0.3246	20.4779	0.239447
ILMN_1703617	2480.29	0	2406.5	0	2291.13	0
ILMN_1798308	1865	0	1903.5	0	1710.12	0
ILMN_1730625	21.1321	0.217613	19.5773	0.277293	17.9092	0.350073
ILMN_1792434	1104.19	0	977.065	0	663.5	0
ILMN_1792473	3985.06	0	3682.12	0	4110.09	0
ILMN_1771827	18.0077	0.341339	19.5392	0.278748	18.2927	0.325327
ILMN_1703538	2658.78	0	2427.74	0	2770.3	0
ILMN_1667183	52.1058	0.010917	56.4932	0.0101892	51.4207	0.0101892
ILMN_1668408	334.957	0	315.118	0	289.176	0.000727802
ILMN_1717357	97.0485	0.00291121	115.851	0.00291121	91.9126	0.00436681
ILMN_1712639	52.2957	0.010917	54.8992	0.0101892	49.4721	0.010917
ILMN_1704173	31.418	0.0414847	40.0306	0.0160116	32.3992	0.0465793
ILMN_1744905	38.5634	0.0160116	63.2631	0.00873363	44.6271	0.0131004
ILMN_1688625	284.624	0.000727802	348.958	0	322.147	0.000727802
ILMN_1776916	16.6776	0.455604	16.1882	0.525473	15.1816	0.635371
ILMN_1681301	1318.46	0	979.418	0	1222.07	0
ILMN_1652920	3015.13	0	2624.41	0	2829.53	0
ILMN_1698785	26.8236	0.0895197	29.901	0.058952	27.8099	0.0873362
ILMN_1670282	17.2303	0.40393	16.9196	0.449782	18.1356	0.334789
ILMN_1791236	18.9655	0.291849	17.2303	0.408297	18.6228	0.303493
ILMN_1723521	13.001	0.930131	13.7373	0.841339	14.601	0.718341
ILMN_1779965	872.28	0	723.634	0	757.813	0
ILMN_1655645	222.049	0.000727802	223.178	0.000727802	242.444	0.000727802
ILMN_1716053	1831.28	0	1741.3	0	1705.23	0
ILMN_1670542	1810.84	0	1651.65	0	1599.7	0
ILMN_1778173	2917.69	0	2960.77	0	2828.17	0
ILMN_1686522	24.7854	0.124454	28.4403	0.0749636	25.4947	0.122271
ILMN_1764090	322.027	0	369.693	0	348.714	0
ILMN_1798249	199.872	0.000727802	268.272	0.000727802	285.467	0.000727802
ILMN_1690676	56.0665	0.00946143	47.6873	0.010917	57.2937	0.00946143
ILMN_1656593	25.4891	0.10917	26.6335	0.0924309	25.2552	0.12591
ILMN_1684305	37.011	0.0189229	34.7296	0.0291121	34.6849	0.0305677
ILMN_1662598	17.4664	0.387191	25.0471	0.111354	21.382	0.216157
ILMN_1712530	32.6493	0.0349345	32.4208	0.0414847	25.1525	0.128093
ILMN_1718808	194.927	0.000727802	244.008	0.000727802	259.303	0.000727802
ILMN_1783818	29.4804	0.0582242	27.2589	0.0851528	31.296	0.0553129
ILMN_1693220	779.31	0	825.182	0	854.858	0
ILMN_1735539	60.0127	0.00873363	78.8315	0.00509461	56.3647	0.00946143
ILMN_1770149	22.3014	0.183406	19.2691	0.285298	23.214	0.16885
ILMN_1684836	50.6106	0.010917	44.8462	0.0138282	48.2807	0.0116448
ILMN_1686846	21.775	0.200873	20.3578	0.244541	22.2635	0.196507
ILMN_1709101	536.129	0	535.768	0	587.34	0
ILMN_1752247	774.524	0	810.691	0	1024.46	0
ILMN_1679987	16.6038	0.460699	16.2493	0.521106	15.8843	0.537846
ILMN_1673542	25.613	0.106987	26.5533	0.0924309	24.6296	0.138282
ILMN_1802537	25.053	0.116448	19.4889	0.278748	20.6772	0.237263
ILMN_1737754	15.8024	0.537846	14.3914	0.748908	16.3219	0.486172
ILMN_1808905	34.9267	0.0232897	29.78	0.058952	36.4546	0.0232897
ILMN_1661381	17.2715	0.398108	17.8243	0.363173	18.1538	0.333333
ILMN_1698978	21.9005	0.196507	21.309	0.212518	21.0261	0.227802
ILMN_1734794	24.896	0.120087	31.241	0.0487627	25.1489	0.128093
ILMN_1690818	20.6049	0.237991	19.3814	0.283115	22.0231	0.19869
ILMN_1770758	18.9872	0.291121	19.2392	0.286026	17.31	0.390102
ILMN_1703049	36.345	0.0203785	24.0299	0.134643	26.9041	0.0997089
ILMN_1679943	15.3558	0.599709	13.6199	0.851528	13.4967	0.866084
ILMN_1733690	1237.59	0	1171.19	0	1145.57	0
ILMN_1741572	913.924	0	964.923	0	993.072	0
ILMN_1768962	329.075	0	382.163	0	433.129	0
ILMN_1779315	50.2237	0.010917	45.2533	0.0138282	60.3581	0.00946143
ILMN_1802799	1302.15	0	1221.28	0	1426.76	0
ILMN_1679383	81.6222	0.00291121	79.2489	0.00509461	80.9369	0.00509461
ILMN_1666602	1805.81	0	1711.81	0	1753.45	0
ILMN_1770673	4823.28	0	4459.05	0	4996.12	0
ILMN_1728047	4473.87	0	4170.07	0	4225.5	0
ILMN_1774938	95.3279	0.00291121	98.8956	0.00291121	110.05	0.00291121
ILMN_1701731	4297.36	0	4381.76	0	4712.44	0
ILMN_1672148	22.191	0.186317	18.9066	0.30131	24.7543	0.135371
ILMN_1662507	14.5766	0.74163	13.4156	0.87409	15.432	0.596798
ILMN_1668617	15.2284	0.622271	13.5285	0.862445	14.8684	0.673217
ILMN_1773417	15.0309	0.656478	20.0338	0.256914	15.9311	0.533479
ILMN_1719154	14.9969	0.6623	15.3592	0.627365	15.3218	0.608442
ILMN_1730191	14.0755	0.810771	13.9668	0.803493	13.5608	0.858806
ILMN_1713124	859.617	0	774.524	0	703.288	0
ILMN_1668880	14.913	0.676856	16.5363	0.486172	15.0021	0.660116
ILMN_1685803	26.2143	0.101165	26.7772	0.0924309	28.2533	0.0851528
ILMN_1694985	36.7551	0.0189229	45.3337	0.0138282	42.6169	0.0131004
ILMN_1692661	11.7458	0.991994	13.9004	0.814411	13.7353	0.836244
ILMN_1677043	3255	0	3305.56	0	2955.02	0
ILMN_1676592	22.5581	0.173217	23.5076	0.147744	20.8322	0.232897
ILMN_1748661	38.5026	0.0160116	40.2105	0.0160116	38.3263	0.0174673
ILMN_1784157	243.245	0.000727802	255.815	0.000727802	269.673	0.000727802
ILMN_1702729	113.823	0.00291121	133.509	0.00291121	114.343	0.00291121
ILMN_1743347	29.2372	0.0596798	30.825	0.0524017	33.252	0.0385735
ILMN_1663777	56.3314	0.00873363	47.8959	0.010917	47.7753	0.0123726
ILMN_1733598	16.6257	0.460699	16.3548	0.509461	16.9562	0.423581
ILMN_1757130	24.8537	0.122271	27.5013	0.0815138	28.3893	0.0829694
ILMN_1665982	472.61	0	411.791	0	362.618	0
ILMN_1747577	820.994	0	769.438	0	835.502	0
ILMN_1679898	20.3591	0.244541	20.7503	0.227802	20.3968	0.24163
ILMN_1700047	69.1655	0.00800582	60.6084	0.00946143	55.4047	0.00946143
ILMN_1728309	29.9446	0.0538573	24.6818	0.122998	25.3485	0.123726
ILMN_1708323	17.608	0.375546	17.689	0.371907	14.6733	0.705968
ILMN_1682763	24.4047	0.131004	19.5978	0.275837	18.088	0.339156
ILMN_1670870	748.563	0	672.862	0	662.875	0
ILMN_1776384	1466.33	0	1486.63	0	1549.01	0
ILMN_1709348	251.427	0.000727802	139.256	0.00291121	123.196	0.00291121
ILMN_1748538	26.3364	0.0975255	32.9788	0.0378457	37.6983	0.0196506
ILMN_1807439	16.0173	0.515284	14.9686	0.673217	15.7706	0.55968
ILMN_1675398	21.2068	0.216157	18.5163	0.321688	16.2326	0.501456
ILMN_1802167	17.6734	0.369723	23.0798	0.15575	19.6262	0.262009
ILMN_1736539	92.3309	0.00291121	105.143	0.00291121	78.2119	0.00582242
ILMN_1793859	979.418	0	831.931	0	829.62	0
ILMN_1702503	16.2839	0.485444	16.3653	0.507278	18.019	0.344978
ILMN_1794825	1343.43	0	1362.51	0	1354.32	0
ILMN_1667564	127.493	0.00291121	145.872	0.00291121	116.529	0.00291121
ILMN_1727965	19.7265	0.263464	19.3283	0.285298	21.0107	0.227802
ILMN_1728662	404.39	0	340.471	0	382.288	0
ILMN_1763666	13.5401	0.879185	16.8395	0.459243	14.2128	0.772198
ILMN_1761514	29.3772	0.058952	27.4056	0.0829694	26.7086	0.103348
ILMN_1656368	60.0522	0.00873363	75.4617	0.00582242	74.4115	0.00800582
ILMN_1790642	31.825	0.0385735	33.8972	0.0320233	27.4102	0.0938865
ILMN_1715859	357.744	0	380.628	0	380.493	0
ILMN_1785284	767.399	0	748.033	0	796.566	0
ILMN_1763461	128.631	0.00291121	118.901	0.00291121	120.115	0.00291121
ILMN_1687508	119.317	0.00291121	95.8341	0.00291121	68.2802	0.00873363
ILMN_1699258	19.8551	0.261281	22.9443	0.163028	18.7007	0.300582
ILMN_1681938	14.7047	0.719068	13.2888	0.890102	13.5205	0.862445
ILMN_1761804	7520.12	0	7212.58	0	6799.2	0
ILMN_1741148	7821.58	0	7781.68	0	8941.26	0
ILMN_1681374	22.8074	0.164483	27.121	0.0866084	29.7564	0.0684134
ILMN_1723927	20.6044	0.237991	24.5379	0.126637	20.9999	0.227802
ILMN_1736700	5171.89	0	5746.11	0	6293.16	0
ILMN_1771970	29.2515	0.0596798	25.1153	0.111354	22.2263	0.196507
ILMN_1755974	4278.38	0	3978.94	0	4442.73	0
ILMN_1718093	103.178	0.00291121	133.046	0.00291121	125.294	0.00291121
ILMN_1730304	75.132	0.00582242	54.4664	0.0101892	51.9114	0.0101892
ILMN_1660856	245.845	0.000727802	214.977	0.000727802	236.711	0.000727802
ILMN_1743995	44.2344	0.0116448	44.5041	0.0138282	47.3791	0.0123726
ILMN_1761456	666.296	0	707.025	0	617.088	0
ILMN_1743635	118.18	0.00291121	117.266	0.00291121	125.871	0.00291121
ILMN_1737945	31.4352	0.0414847	30.1705	0.0574964	25.4456	0.122998
ILMN_1722688	50.7415	0.010917	43.6394	0.014556	42.1791	0.0131004
ILMN_1806845	16.2472	0.489811	15.021	0.665211	13.9521	0.810771
ILMN_1711886	1003.94	0	1005.11	0	909.923	0
ILMN_1664449	991.652	0	832.286	0	745.662	0
ILMN_1771411	796.811	0	911.482	0	838.344	0
ILMN_1685413	1731.67	0	1545.91	0	1507.43	0
ILMN_1732809	1043.94	0	958.016	0	1048.94	0
ILMN_1753135	20.9043	0.224163	19.338	0.285298	21.704	0.205968
ILMN_1758038	301.435	0	348.81	0	297.966	0.000727802
ILMN_1690252	516.125	0	548.436	0	608.18	0
ILMN_1703105	2770.3	0	2514.78	0	2488.38	0
ILMN_1805673	147.95	0.0014556	132.422	0.00291121	141.472	0.00291121
ILMN_1657283	9985.44	0	11094.7	0	10958.5	0
ILMN_1808792	958.64	0	838.076	0	856.97	0
ILMN_1735338	3715.61	0	3460.26	0	3569.44	0
ILMN_1779190	368.112	0	308.323	0	328.521	0.000727802
ILMN_1794906	26.4871	0.0953421	24.4604	0.128821	21.8057	0.201601
ILMN_1784583	19.0293	0.288937	15.6145	0.593159	16.8676	0.431587
ILMN_1681046	15.172	0.630277	17.3618	0.401019	16.422	0.473799
ILMN_1709155	80.8921	0.00291121	85.1791	0.00436681	66.9298	0.00873363
ILMN_1713731	22.1024	0.187045	19.2992	0.285298	18.6717	0.302038
ILMN_1692332	36.2212	0.0203785	28.6461	0.0727802	26.3319	0.108442
ILMN_1748045	16.4101	0.472344	16.3831	0.504367	18.1842	0.330422
ILMN_1679410	21.7572	0.200873	22.0842	0.185589	22.5412	0.189956
ILMN_1783443	20.6796	0.232897	18.6696	0.31441	22.5452	0.189956
ILMN_1711498	26.0704	0.10262	26.9551	0.0895197	23.4089	0.163028
ILMN_1676042	18.6375	0.304949	17.756	0.368996	17.3754	0.384279
ILMN_1751975	330.848	0	393.661	0	361.017	0
ILMN_1651466	19.221	0.283115	20.6227	0.231441	17.8313	0.350801
ILMN_1792150	19.6031	0.268559	17.5932	0.38064	21.7948	0.201601
ILMN_1680996	7853.49	0	8250.56	0	9329.49	0
ILMN_1797875	16094.2	0	15285.5	0	16120.9	0
ILMN_1678255	23.1475	0.152838	21.4856	0.203785	23.7289	0.15575
ILMN_1752669	18.4349	0.316594	17.796	0.365357	17.7099	0.356623
ILMN_1734630	16.37	0.477438	15.9432	0.551674	18.0536	0.342067
ILMN_1701603	23.87	0.141921	22.3038	0.176856	18.9604	0.290393
ILMN_1693789	8375.83	0	8400.22	0	8973.82	0
ILMN_1801851	18.0941	0.334789	15.0317	0.663756	12.6928	0.94687
ILMN_1750256	566.516	0	659.04	0	563.63	0
ILMN_1690636	18.7012	0.300582	22.4681	0.172489	17.6214	0.363173
ILMN_1702322	37.5032	0.0174673	39.8678	0.0160116	35.2987	0.0283843
ILMN_1700596	24.3489	0.131732	21.5125	0.203785	24.8458	0.133916
ILMN_1771239	14.424	0.762009	16.2667	0.519651	14.2228	0.770742
ILMN_1765674	45.8031	0.010917	33.5169	0.0342067	44.2775	0.0131004
ILMN_1739942	2687.38	0	2585.33	0	2564.85	0
ILMN_1787314	230.989	0.000727802	185.892	0.0014556	199.115	0.0014556
ILMN_1766366	58.7664	0.00873363	35.16	0.0269287	34.5142	0.0305677
ILMN_1663897	70.6879	0.00727802	84.3465	0.00509461	70.5852	0.00873363
ILMN_1652461	21.6188	0.203057	21.4327	0.206696	20.0802	0.247453
ILMN_1701386	1138.26	0	1200.93	0	1163.35	0
ILMN_1800958	336.502	0	346.172	0	270.33	0.000727802
ILMN_1760889	71.9106	0.00727802	73.6589	0.00582242	52.7047	0.0101892
ILMN_1729325	40.1486	0.014556	39.7191	0.0160116	44.8405	0.0131004
ILMN_1803384	17.4499	0.387918	16.9469	0.444687	19.5052	0.269287
ILMN_1797432	23.2297	0.149927	23.9255	0.137555	22.032	0.197962
ILMN_1715988	31.0896	0.0451237	28.692	0.0713246	22.8901	0.179039
ILMN_1759670	60.569	0.00873363	66.7125	0.00873363	56.1079	0.00946143
ILMN_1792741	22.9638	0.160116	23.4146	0.148472	26.4578	0.106259
ILMN_1794384	17.8894	0.348617	17.1088	0.429403	16.5035	0.467977
ILMN_1697611	15.2169	0.625182	15.519	0.603348	16.3088	0.488355
ILMN_1751092	14.5289	0.748908	16.4315	0.497089	17.1286	0.404658
ILMN_1688019	18.232	0.328239	16.0905	0.533479	19.0478	0.286026
ILMN_1771081	21.384	0.21179	22.9133	0.164483	27.3617	0.0938865
ILMN_1662681	52.9575	0.010917	64.2337	0.00873363	55.2042	0.00946143
ILMN_1667994	757.813	0	635.365	0	800.981	0
ILMN_1788462	2585.33	0	2746.74	0	2527.87	0
ILMN_1788239	156.547	0.0014556	172.136	0.0014556	153.193	0.00291121
ILMN_1698834	74.5969	0.00582242	75.9341	0.00582242	96.6056	0.00363901
ILMN_1669257	17.1984	0.406114	18.3634	0.329694	18.7674	0.296215
ILMN_1727258	17.4393	0.389374	14.2584	0.766375	18.4062	0.319505
ILMN_1723116	921.46	0	1043.42	0	1135.26	0
ILMN_1666258	69.8065	0.00800582	73.528	0.00582242	85.4663	0.00436681
ILMN_1660995	23.9889	0.138282	22.8959	0.164483	22.0478	0.197962
ILMN_1736412	29.0106	0.062591	20.9852	0.218341	23.3045	0.166667
ILMN_1743013	6856.5	0	6176.71	0	6096.31	0
ILMN_1765460	40.094	0.014556	46.4531	0.0123726	35.6641	0.0276565
ILMN_1725896	30.6844	0.0473071	36.9396	0.0196506	34.374	0.0312955
ILMN_1738233	15.5438	0.572052	17.5131	0.387191	17.6565	0.359534
ILMN_1724879	53.3608	0.010917	38.4524	0.0174673	40.37	0.0138282
ILMN_1779374	399.518	0	396.687	0	359.901	0
ILMN_1727023	449.738	0	445.214	0	335.496	0
ILMN_1783278	24.9529	0.119359	30.7756	0.0524017	24.7669	0.135371
ILMN_1750880	83.0475	0.00291121	82.8063	0.00509461	80.6736	0.00582242
ILMN_1792409	110.109	0.00291121	105.384	0.00291121	109.721	0.00291121
ILMN_1748141	21.0955	0.219796	18.2871	0.334061	19.6582	0.259097
ILMN_1778788	16.3948	0.473799	16.5964	0.481077	19.5594	0.267103
ILMN_1759312	12.7323	0.957788	14.9377	0.677584	13.0452	0.923581
ILMN_1786899	18.0123	0.340611	15.1958	0.641921	16.4152	0.473799
ILMN_1701589	19.5853	0.268559	18.0107	0.351528	16.0542	0.524745
ILMN_1696830	18.7424	0.299854	15.8979	0.55968	20.8789	0.231441
ILMN_1774447	92.2295	0.00291121	93.831	0.00291121	82.4859	0.00436681
ILMN_1731223	18.2931	0.323144	19.1987	0.287482	18.7856	0.296215
ILMN_1660854	20.0407	0.254003	19.9429	0.25837	17.2322	0.398108
ILMN_1665307	23.1768	0.151383	20.5085	0.237263	26.8645	0.0997089
ILMN_1667272	15.5688	0.56623	17.458	0.392285	17.9385	0.349345
ILMN_1685834	81.894	0.00291121	135.027	0.00291121	198.651	0.0014556
ILMN_1665331	1378.04	0	1254.31	0	1437.74	0
ILMN_1713927	17.0503	0.419942	13.7771	0.835517	13.8603	0.822416
ILMN_1797796	15.687	0.550946	16.3703	0.50655	15.5901	0.577147
ILMN_1719031	25.7489	0.105531	28.8956	0.069869	27.3363	0.0946143
ILMN_1726327	114.977	0.00291121	111.744	0.00291121	105.045	0.00363901
ILMN_1663313	8060.64	0	8691.67	0	7629.53	0
ILMN_1751102	29.2078	0.0604076	25.982	0.0982533	26.477	0.106259
ILMN_1694882	70.8706	0.00727802	89.8042	0.00291121	79.8168	0.00582242
ILMN_1785742	47.0176	0.010917	41.6837	0.0152838	57.6903	0.00946143
ILMN_1801606	3903.18	0	3739.72	0	3653.27	0
ILMN_1664435	17.5669	0.379185	15.0272	0.663756	16.1614	0.515284
ILMN_1804812	1803.43	0	1929.15	0	2010.37	0
ILMN_1770378	1071.57	0	862.527	0	831.404	0
ILMN_1753773	18.0063	0.341339	18.5196	0.320961	18.795	0.295488
ILMN_1674988	17.8077	0.359534	19.3513	0.283843	22.0788	0.197962
ILMN_1774669	27.4152	0.0822416	20.1026	0.254731	24.3885	0.142649
ILMN_1722102	3113.72	0	2821.39	0	2652.65	0
ILMN_1793894	3898.61	0	3527.85	0	3428.47	0
ILMN_1813243	39.3885	0.014556	49.3707	0.0101892	46.6776	0.0123726
ILMN_1807888	46.3143	0.010917	42.9482	0.014556	53.8629	0.0101892
ILMN_1748653	585.293	0	588.284	0	641.554	0
ILMN_1802973	2842.76	0	3149.76	0	3133.58	0
ILMN_1723177	4149.9	0	4747.08	0	4484.76	0
ILMN_1684035	203.595	0.000727802	220.345	0.000727802	235.189	0.000727802
ILMN_1760727	947.89	0	978.917	0	1261.82	0
ILMN_1665871	262.632	0.000727802	296.647	0	303.425	0.000727802
ILMN_1766765	778.522	0	820.21	0	670.643	0
ILMN_1688100	24.0254	0.137555	25.0843	0.111354	18.882	0.293304
ILMN_1774207	18.3038	0.320961	15.1629	0.64556	18.8165	0.295488
ILMN_1758443	14.6506	0.725619	17.7374	0.370451	14.663	0.708879
ILMN_1669773	15.3275	0.604804	14.0899	0.790393	13.5431	0.860262
ILMN_1772612	15.6504	0.556041	14.3135	0.762009	15.4697	0.593159
ILMN_1695193	22.2319	0.184862	17.8214	0.363901	21.6475	0.208151
ILMN_1707727	534.895	0	433.733	0	959.386	0
ILMN_1674376	37.4752	0.0174673	31.606	0.0458515	47.0595	0.0123726
ILMN_1755059	14.147	0.802038	14.2496	0.767831	13.3679	0.884279
ILMN_1725518	148.33	0.0014556	147.415	0.00291121	133.584	0.00291121
ILMN_1813361	18.037	0.3377	20.0916	0.254731	15.7793	0.558224
ILMN_1684694	45.9326	0.010917	47.7986	0.010917	46.353	0.0123726
ILMN_1776363	17.2136	0.404658	18.4207	0.327511	21.513	0.212518
ILMN_1652729	25.243	0.113537	27.988	0.0778748	23.5537	0.161572
ILMN_1657016	828.715	0	1121.28	0	1130.5	0
ILMN_1661875	32.8548	0.0342067	39.221	0.0160116	53.0458	0.0101892
ILMN_1651943	58.4309	0.00873363	53.7686	0.0101892	50.7977	0.0101892
ILMN_1813139	1012.8	0	975.01	0	937.897	0
ILMN_1811239	15.9839	0.519651	14.4244	0.745269	15.4782	0.590975
ILMN_1794470	1389.9	0	1875.91	0	1918.48	0
ILMN_1735364	307.742	0	320.345	0	304.042	0.000727802
ILMN_1801464	777.128	0	832.763	0	843.194	0
ILMN_1660778	58.6207	0.00873363	46.7145	0.0123726	68.9168	0.00873363
ILMN_1692080	20.8983	0.224163	23.9528	0.136827	21.7759	0.201601
ILMN_1765091	1193.3	0	1317.36	0	1361.74	0
ILMN_1778304	16.4401	0.472344	15.3621	0.626638	15.5065	0.58952
ILMN_1766560	148.636	0.0014556	164.176	0.0014556	190.564	0.00218341
ILMN_1797873	33.5684	0.0291121	29.052	0.0684134	30.3489	0.0640466
ILMN_1675483	634.066	0	717.129	0	674.587	0
ILMN_1799369	17.1254	0.411208	19.0265	0.297671	19.3245	0.275837
ILMN_1747259	25.254	0.112082	27.794	0.0800582	26.2431	0.108442
ILMN_1784292	1036.48	0	1013.18	0	928.944	0
ILMN_1710655	591.366	0	588.579	0	586.301	0
ILMN_1716264	13.4677	0.886463	12.5283	0.954876	15.3558	0.604076
ILMN_1711828	494.422	0	631.368	0	592.744	0
ILMN_1690465	19.3306	0.275837	16.6485	0.478166	20.3974	0.24163
ILMN_1661833	1615.49	0	1898.03	0	1784.99	0
ILMN_1689908	3138.79	0	3329.34	0	3501.75	0
ILMN_1794070	19.5208	0.270015	18.7795	0.308588	19.5874	0.26492
ILMN_1687264	136.084	0.00291121	174.212	0.0014556	141.974	0.00291121
ILMN_1660183	22.4745	0.176128	31.3532	0.0473071	30.2005	0.0647744
ILMN_1672356	475.396	0	493.362	0	555.564	0
ILMN_1807112	47.8559	0.010917	46.8062	0.0123726	49.8671	0.010917
ILMN_1662902	18.2984	0.322416	18.931	0.300582	18.5163	0.311499
ILMN_1667830	28.7783	0.0640466	28.7261	0.0713246	33.3459	0.0378457
ILMN_1790351	15.4057	0.592431	14.0836	0.790393	17.3032	0.391558
ILMN_1675435	102.288	0.00291121	105.19	0.00291121	117.127	0.00291121
ILMN_1659156	327.284	0	316.971	0	307.926	0.000727802
ILMN_1787064	65.7635	0.00800582	73.3659	0.00582242	80.8562	0.00509461
ILMN_1712019	578.417	0	688.349	0	643.946	0
ILMN_1666221	33.1914	0.0334789	29.4152	0.0640466	30.8029	0.0574964
ILMN_1682547	13.6235	0.871907	14.6307	0.710335	13.8262	0.825327
ILMN_1747839	66.0921	0.00800582	64.7722	0.00873363	56.3047	0.00946143
ILMN_1670452	100.44	0.00291121	120.77	0.00291121	142.56	0.00291121
ILMN_1679184	60.2381	0.00873363	56.9938	0.0101892	53.4944	0.0101892
ILMN_1757147	14.1212	0.804221	14.8031	0.692867	13.45	0.870451
ILMN_1671812	16.3815	0.47671	16.2292	0.522562	16.4245	0.473799
ILMN_1799848	4354.02	0	4057.18	0	5198.76	0
ILMN_1747151	21.6788	0.200873	23.5067	0.147744	21.8892	0.200873
ILMN_1768202	255.815	0.000727802	233.234	0.000727802	274.815	0.000727802
ILMN_1740161	149.125	0.0014556	138.063	0.00291121	128.546	0.00291121
ILMN_1794063	48.8498	0.010917	55.7227	0.0101892	55.1953	0.00946143
ILMN_1697594	38.6571	0.0160116	37.8851	0.0174673	40.1111	0.0138282
ILMN_1749338	27.5696	0.0786026	20.4257	0.24163	24.4692	0.141194
ILMN_1813607	16.2843	0.485444	14.925	0.678311	12.865	0.936681
ILMN_1756727	13.1059	0.913392	12.1743	0.972344	13.1031	0.918486
ILMN_1796059	11.8037	0.991266	12.8576	0.935953	13.4048	0.878457
ILMN_1672000	13.6864	0.866084	13.5608	0.858806	16.1267	0.522562
ILMN_1730678	10387.9	0	11442.2	0	12163	0
ILMN_1809966	18.477	0.313683	20.7525	0.227802	16.3395	0.485444
ILMN_1708056	14.2919	0.782387	15.6655	0.582969	15.2642	0.620087
ILMN_1805985	171.148	0.0014556	185.137	0.0014556	135.67	0.00291121
ILMN_1667748	410.375	0	479.765	0	482.658	0
ILMN_1655766	16.3432	0.481077	15.2611	0.635371	16.2467	0.499272
ILMN_1652421	62.5	0.00873363	49.1032	0.0101892	41.3679	0.0131004
ILMN_1738671	14.3564	0.772926	14.4304	0.742358	15.05	0.65575
ILMN_1686523	14.965	0.664483	17.7497	0.368996	17.2228	0.398108
ILMN_1750459	13.5119	0.883552	15.5062	0.605531	13.201	0.908297
ILMN_1660542	166.544	0.0014556	116.047	0.00291121	177.674	0.00218341
ILMN_1756417	828.01	0	698.519	0	1033.23	0
ILMN_1776936	28.0399	0.073508	23.5556	0.146288	20.9198	0.229985
ILMN_1710979	338.183	0	318.081	0	314.798	0.000727802
ILMN_1758846	272.508	0.000727802	288.845	0	318.984	0.000727802
ILMN_1751744	55.1312	0.010917	40.5396	0.0160116	38.9117	0.0174673
ILMN_1655364	25.3313	0.110626	21.0962	0.218341	25.2646	0.12591
ILMN_1779882	17.1021	0.414119	17.6301	0.379913	15.3826	0.601164
ILMN_1755049	44.0992	0.0116448	38.7674	0.0174673	34.0581	0.0327511
ILMN_1733716	15.1637	0.631004	17.2282	0.408297	15.3088	0.612081
ILMN_1712298	744.291	0	791.587	0	730.422	0
ILMN_1750644	64.7923	0.00873363	53.7056	0.0101892	55.9744	0.00946143
ILMN_1669259	1470.4	0	1553.45	0	1411.71	0
ILMN_1793466	15.0677	0.651383	15.0045	0.665939	16.5037	0.467977
ILMN_1756437	475.864	0	536.581	0	559.729	0
ILMN_1729342	40.7337	0.014556	36.9756	0.0196506	37.9283	0.0189229
ILMN_1772660	26.1155	0.10262	24.5825	0.12591	22.3753	0.194323
ILMN_1766309	259.933	0.000727802	290.402	0	289.067	0.000727802
ILMN_1698159	49.8612	0.010917	49.4135	0.0101892	55.2443	0.00946143
ILMN_1779951	19.3843	0.272926	17.5658	0.385007	20.6643	0.237263
ILMN_1675937	21.405	0.21179	21.1287	0.216157	21.5104	0.212518
ILMN_1813669	636.062	0	700.763	0	737.272	0
ILMN_1811770	34.56	0.0247453	31.0868	0.0502183	30.5051	0.062591
ILMN_1799115	17.4506	0.387918	18.8197	0.304949	15.9088	0.537118
ILMN_1758392	35.1639	0.0232897	42.8022	0.014556	32.2411	0.0480349
ILMN_1751636	72.3443	0.00727802	83.5183	0.00509461	70.1983	0.00873363
ILMN_1763742	19.2421	0.282387	23.5352	0.147016	21.9144	0.200873
ILMN_1804447	20.617	0.237991	17.6819	0.37409	20.1008	0.247453
ILMN_1677487	1238.36	0	1289.23	0	1476.7	0
ILMN_1739645	135.958	0.00291121	151.788	0.00218341	85.7349	0.00436681
ILMN_1690154	15.3724	0.596798	18.1696	0.335517	16.5872	0.457788
ILMN_1674941	620.349	0	782.816	0	829.331	0
ILMN_1709124	125.256	0.00291121	132.731	0.00291121	140.531	0.00291121
ILMN_1803500	150.421	0.0014556	155.166	0.00218341	133.79	0.00291121
ILMN_1684293	19960.5	0	18657.4	0	20259.9	0
ILMN_1655868	94.7913	0.00291121	97.1776	0.00291121	71.4901	0.00873363
ILMN_1728191	17.4317	0.389374	15.814	0.570597	17.1824	0.401747
ILMN_1684923	25.9649	0.103348	26.7378	0.0924309	24.207	0.143377
ILMN_1763837	400.589	0	372.103	0	422.129	0
ILMN_1780894	19.6573	0.265648	27.4271	0.0822416	21.4259	0.214702
ILMN_1811877	23.6883	0.143377	23.3741	0.151383	21.1292	0.225619
ILMN_1670379	17.2564	0.399563	19.0736	0.294032	19.5018	0.269287
ILMN_1812926	1128.55	0	1152.75	0	1188.74	0
ILMN_1668044	17.8984	0.347889	19.4428	0.280204	19.8115	0.250364
ILMN_1668566	31.221	0.0429403	31.9684	0.0436681	26.588	0.105531
ILMN_1681783	4779.94	0	4743.49	0	4532.77	0
ILMN_1699421	12.1343	0.983261	14.6343	0.710335	15.5763	0.578603
ILMN_1685170	2514.78	0	2189.5	0	2506.64	0
ILMN_1807003	277.795	0.000727802	278.818	0.000727802	353.421	0
ILMN_1799243	15.4182	0.590975	13.887	0.818049	17.8251	0.350801
ILMN_1737612	19.6102	0.267831	18.5443	0.320233	16.2105	0.508734
ILMN_1755937	241.486	0.000727802	193.891	0.000727802	179.06	0.00218341
ILMN_1711899	1084.45	0	1062.51	0	952.095	0
ILMN_1698100	56.2607	0.00873363	54.4375	0.0101892	53.315	0.0101892
ILMN_1798372	56.6042	0.00873363	48.2379	0.010917	40.1608	0.0138282
ILMN_1694548	26.2225	0.101165	27.9986	0.0778748	22.6214	0.187773
ILMN_1711408	41.1259	0.014556	33.3089	0.0349345	22.3233	0.195051
ILMN_1741003	4313.15	0	4580.61	0	4698.29	0
ILMN_1695184	31.677	0.0407569	27.1711	0.0866084	21.5955	0.209607
ILMN_1662322	19.9743	0.256914	18.668	0.315138	19.4976	0.269287
ILMN_1703791	4098.68	0	4431.33	0	4133.77	0
ILMN_1778087	17.4818	0.385735	16.1473	0.527656	15.3995	0.599709
ILMN_1755721	26.8739	0.0895197	17.9301	0.355167	24.6193	0.13901
ILMN_1709820	156.654	0.0014556	222.489	0.000727802	214.099	0.0014556
ILMN_1799863	18.5578	0.308588	15.7248	0.576419	17.2461	0.396652
ILMN_1741431	22.0755	0.188501	19.4874	0.278748	19.0304	0.287482
ILMN_1782086	32.9706	0.0342067	28.4275	0.0749636	31.7281	0.0509461
ILMN_1781537	16.3712	0.477438	17.7452	0.369723	15.4662	0.593159
ILMN_1813840	1843.25	0	1937.11	0	1906.73	0
ILMN_1767113	19.0176	0.290393	18.6889	0.312955	19.3229	0.275837
ILMN_1789676	17.0684	0.417031	15.8092	0.572052	15.2318	0.625182
ILMN_1781983	1077.63	0	948.347	0	950.967	0
ILMN_1652569	505.467	0	642.41	0	668.569	0
ILMN_1758299	27.7022	0.0764192	28.7626	0.0713246	21.9092	0.200873
ILMN_1754179	1509.37	0	1516.72	0	1641.01	0
ILMN_1740396	152.012	0.0014556	232.694	0.000727802	211.974	0.0014556
ILMN_1754738	2848.75	0	2866.03	0	2791.3	0
ILMN_1705861	15.5568	0.569141	21.4352	0.206696	20.9122	0.230713
ILMN_1662927	455.003	0	415.619	0	372.712	0
ILMN_1751345	406.506	0	397.187	0	343.622	0
ILMN_1712806	459.093	0	411.904	0	433.301	0
ILMN_1766411	3230.96	0	3001.74	0	2803.78	0
ILMN_1768610	19.7437	0.263464	17.2949	0.406114	16.9407	0.424309
ILMN_1673108	25.3183	0.110626	18.914	0.300582	22.869	0.179039
ILMN_1815306	134.846	0.00291121	125.843	0.00291121	143.2	0.00291121
ILMN_1803779	228.223	0.000727802	233.994	0.000727802	267.467	0.000727802
ILMN_1681998	157.291	0.0014556	194.776	0.000727802	227.867	0.000727802
ILMN_1699598	759.515	0	864.412	0	893.869	0
ILMN_1809957	13921.5	0	13674.7	0	12628.4	0
ILMN_1662426	4544.83	0	4128.38	0	4202.76	0
ILMN_1768867	1847.83	0	2149.57	0	2044.63	0
ILMN_1679256	21.4284	0.21179	16.6655	0.477438	18.7198	0.297671
ILMN_1764945	932.338	0	1002.99	0	1061.38	0
ILMN_1701774	14.9052	0.677584	13.9758	0.802766	13.1801	0.911208
ILMN_1667086	905.985	0	1001.94	0	942.958	0
ILMN_1676946	1350.45	0	1639.89	0	1563.65	0
ILMN_1658911	2047.65	0	1941.98	0	1890.32	0
ILMN_1731596	154.725	0.0014556	196.552	0.000727802	157.199	0.00291121
ILMN_1669377	2692.97	0	3063.6	0	2665.36	0
ILMN_1754531	626.541	0	639.902	0	614.733	0
ILMN_1779512	56.2792	0.00873363	42.2894	0.014556	53.4168	0.0101892
ILMN_1760466	30.909	0.0451237	25.4069	0.106987	28.7851	0.0793304
ILMN_1659463	1879.47	0	1803.43	0	1840.75	0
ILMN_1668285	17.7435	0.364629	17.3827	0.398836	19.1992	0.280204
ILMN_1723626	347.119	0	377.065	0	435.796	0
ILMN_1749738	45.6132	0.010917	43.7435	0.014556	37.2515	0.0218341
ILMN_1686610	1442.18	0	1351.89	0	1541.22	0
ILMN_1769918	24.1916	0.134643	28.0534	0.0778748	26.8608	0.0997089
ILMN_1699646	21.351	0.212518	18.2398	0.335517	19.6521	0.259825
ILMN_1713130	15.7634	0.545852	13.1495	0.909025	14.8379	0.677584
ILMN_1801710	1715.81	0	1742.61	0	1855.16	0
ILMN_1716790	13.8008	0.846434	16.7004	0.474527	15.9148	0.53639
ILMN_1740772	2875.72	0	2897.88	0	3180.91	0
ILMN_1662668	34.3512	0.0247453	32.3607	0.0422125	42.8753	0.0131004
ILMN_1659950	25.7367	0.105531	22.3111	0.1754	23.209	0.16885
ILMN_1656951	17.424	0.39083	16.6181	0.479621	19.4624	0.270742
ILMN_1689431	25.0256	0.117904	21.8866	0.192867	28.1537	0.0851528
ILMN_1708833	16.5731	0.462882	15.468	0.612081	13.9457	0.810771
ILMN_1694906	252.242	0.000727802	258.909	0.000727802	298.344	0.000727802
ILMN_1718023	3040.35	0	3237.4	0	3282.28	0
ILMN_1661886	4338.91	0	4774.55	0	4413.47	0
ILMN_1652505	856.097	0	753.31	0	773.548	0
ILMN_1658472	1904.53	0	1859.88	0	2067.61	0
ILMN_1767816	471.63	0	424.111	0	488.502	0
ILMN_1815051	2285.59	0	2515.76	0	2438.1	0
ILMN_1729851	13.3038	0.89738	12.3864	0.962154	13.6406	0.850073
ILMN_1793598	1056.4	0	1017.15	0	947.192	0
ILMN_1793360	470.059	0	398.68	0	335.105	0
ILMN_1788135	76.5644	0.00436681	79.5249	0.00509461	66.7464	0.00873363
ILMN_1689353	27.8922	0.0742358	24.7005	0.121543	25.6804	0.118632
ILMN_1763834	17.1331	0.409753	18.7835	0.30786	17.6098	0.363173
ILMN_1710482	239.748	0.000727802	316.239	0	336.642	0
ILMN_1796737	15.2738	0.613537	22.5481	0.169578	17.3198	0.389374
ILMN_1690884	42.6942	0.0131004	27.0623	0.0873362	31.3124	0.0553129
ILMN_1704368	708.673	0	651.064	0	595.817	0
ILMN_1688543	15.9044	0.52984	16.2038	0.524745	14.6794	0.704512
ILMN_1675706	13.4637	0.886463	12.38	0.962882	13.5791	0.855895
ILMN_1754055	24.8867	0.120087	29.2597	0.0669578	26.7001	0.103348
ILMN_1664024	15.9864	0.519651	16.6503	0.478166	17.2179	0.398836
ILMN_1697925	210.738	0.000727802	217.764	0.000727802	258.806	0.000727802
ILMN_1813881	24.461	0.131004	22.5236	0.171034	21.5381	0.21179
ILMN_1719143	19.4383	0.270742	19.6272	0.274381	19.2633	0.27802
ILMN_1680192	19.0622	0.288937	17.1233	0.426492	16.8323	0.434498
ILMN_1691457	105.19	0.00291121	74.9968	0.00582242	57.4148	0.00946143
ILMN_1675684	135.523	0.00291121	147.228	0.00291121	164.123	0.00291121
ILMN_1661572	26.251	0.100437	25.6389	0.101892	23.67	0.157205
ILMN_1698973	297.086	0	245.913	0.000727802	256.218	0.000727802
ILMN_1710726	270.57	0.000727802	268.596	0.000727802	262.434	0.000727802
ILMN_1702706	165.094	0.0014556	151.684	0.00218341	165.786	0.00291121
ILMN_1724169	819.45	0	789.693	0	683.84	0
ILMN_1664828	775.911	0	648.087	0	535.58	0
ILMN_1815425	14.3703	0.767831	14.0076	0.798399	13.8899	0.817322
ILMN_1789007	244.877	0.000727802	200.558	0.000727802	167.827	0.00291121
ILMN_1802923	31.3098	0.0422125	33.5602	0.0342067	22.4838	0.190684
ILMN_1722070	27.4682	0.0815138	28.9107	0.0691412	32.0205	0.0494905
ILMN_1765605	14.4296	0.762009	14.514	0.72853	13.4837	0.866812
ILMN_1780170	29.4292	0.058952	30.471	0.0567686	22.3323	0.194323
ILMN_1740938	118.359	0.00291121	68.864	0.00800582	55.659	0.00946143
ILMN_1809311	16.4756	0.470888	19.0153	0.298399	19.3422	0.275837
ILMN_1761511	16.0714	0.511645	15.4123	0.617904	15.9636	0.532023
ILMN_1709017	32.5259	0.0349345	36.3832	0.0211063	50.1169	0.010917
ILMN_1761793	47.288	0.010917	48.3647	0.010917	66.6568	0.00873363
ILMN_1706582	15.0594	0.653566	15.7351	0.576419	15.7831	0.557496
ILMN_1778420	36.1139	0.0203785	45.774	0.0138282	43.5743	0.0131004
ILMN_1692798	32.6056	0.0349345	31.2349	0.0487627	24.461	0.141194
ILMN_1797070	23.5233	0.146288	24.6947	0.121543	25.9444	0.112809
ILMN_1756862	3921.47	0	3744.46	0	4438.67	0
ILMN_1779070	202.347	0.000727802	238.936	0.000727802	269.51	0.000727802
ILMN_1704682	25.1513	0.114993	19.1847	0.287482	24.9549	0.133188
ILMN_1676177	18.2217	0.328239	14.181	0.778748	15.2667	0.620087
ILMN_1687201	138.916	0.00291121	164.732	0.0014556	196.62	0.0014556
ILMN_1723522	65.4861	0.00800582	43.0228	0.014556	31.9453	0.0494905
ILMN_1713438	51.8633	0.010917	46.8732	0.0116448	40.4428	0.0138282
ILMN_1721623	677.192	0	708.673	0	671.04	0
ILMN_1678152	151.936	0.0014556	177.984	0.0014556	185.329	0.00218341
ILMN_1653283	30.3921	0.0502183	24.873	0.113537	22.4407	0.192867
ILMN_1694875	34.6283	0.0247453	40.4428	0.0160116	36.568	0.0232897
ILMN_1763730	453.889	0	467.54	0	420.398	0
ILMN_1686011	13.6671	0.868996	14.2557	0.767103	14.9616	0.666667
ILMN_1675695	555.072	0	618.507	0	612.23	0
ILMN_1722491	2327.71	0	2250.56	0	2095.07	0
ILMN_1726410	1622.44	0	1624.89	0	1630.43	0
ILMN_1669833	23.2195	0.149927	25.5378	0.104076	27.1674	0.0967977
ILMN_1726782	18.1606	0.331878	19.0072	0.298399	18.7995	0.295488
ILMN_1726752	468.103	0	477.114	0	491.162	0
ILMN_1815081	27.522	0.0800582	24.2971	0.131004	23.4062	0.163755
ILMN_1776857	30.76	0.0458515	33.2595	0.0349345	28.1081	0.0858806
ILMN_1763236	30.3513	0.0509461	29.2525	0.0669578	26.5925	0.105531
ILMN_1762606	83.0311	0.00291121	83.2078	0.00509461	60.7935	0.00946143
ILMN_1757036	21.7115	0.200873	21.6092	0.199418	20.6496	0.237263
ILMN_1732149	27.8906	0.0742358	24.8006	0.117176	24.1757	0.144105
ILMN_1651574	374.997	0	320.423	0	341.773	0
ILMN_1676649	16.7924	0.441776	19.5749	0.277293	22.0972	0.197962
ILMN_1747683	15.288	0.609898	16.2874	0.518195	14.1829	0.783115
ILMN_1807036	15.2804	0.610626	15.3792	0.620815	13.6181	0.852256
ILMN_1786381	12.8177	0.95051	13.3959	0.876274	11.0205	0.998544
ILMN_1667264	21.4327	0.21179	21.5303	0.203785	23.1057	0.171761
ILMN_1738494	25.8441	0.105531	21.6577	0.199418	20.4192	0.24163
ILMN_1672057	18.1875	0.33115	16.7361	0.473071	16.5737	0.458515
ILMN_1751586	29.7047	0.0567686	23.3666	0.151383	33.6314	0.0349345
ILMN_1765610	22.0184	0.189956	20.195	0.251092	21.9939	0.199418
ILMN_1713462	25.8084	0.105531	20.9579	0.219068	19.2097	0.279476
ILMN_1715068	494.937	0	971.905	0	1417.81	0
ILMN_1717154	521.022	0	567.452	0	619.385	0
ILMN_1792540	15.4418	0.590248	15.7227	0.576419	14.5502	0.727802
ILMN_1767351	30.474	0.0494905	33.8438	0.0320233	36.0297	0.0254731
ILMN_1659572	14.1679	0.797671	16.3664	0.507278	16.9238	0.426492
ILMN_1729975	318.027	0	335.279	0	408.849	0
ILMN_1767541	220.161	0.000727802	190.564	0.0014556	254.95	0.000727802
ILMN_1711120	18.9904	0.291121	18.046	0.347162	19.4052	0.272926
ILMN_1699703	2657.69	0	3151.39	0	3478.77	0
ILMN_1721977	1476.1	0	1375.38	0	1314.44	0
ILMN_1804421	16.8744	0.435226	14.3466	0.755459	13.0138	0.925036
ILMN_1661458	25.6977	0.105531	30.9679	0.0502183	26.8916	0.0997089
ILMN_1802203	7569.8	0	7329.09	0	7559.89	0
ILMN_1682938	693.339	0	645.352	0	778.003	0
ILMN_1723884	618.754	0	742.918	0	666.296	0
ILMN_1719518	3351.03	0	3166.18	0	3129.98	0
ILMN_1752340	1677.83	0	1822.13	0	1826.09	0
ILMN_1764297	26.024	0.103348	22.8132	0.165211	22.7464	0.18195
ILMN_1675709	766.555	0	797.891	0	847.221	0
ILMN_1769250	831.006	0	828.01	0	871.384	0
ILMN_1731287	1312.66	0	1361.74	0	1320.68	0
ILMN_1728471	1335.07	0	1669.25	0	1735.71	0
ILMN_1789990	53.9742	0.010917	67.5057	0.00873363	53.5355	0.0101892
ILMN_1768399	20.4581	0.242358	20.1562	0.251092	20.0481	0.247453
ILMN_1698447	609.873	0	574.756	0	594.114	0
ILMN_1750690	34.7248	0.0240175	42.1886	0.014556	30.8336	0.0574964
ILMN_1703989	69.6695	0.00800582	63.5158	0.00873363	66.4491	0.00873363
ILMN_1812281	49.236	0.010917	46.1212	0.0138282	29.3463	0.0727802
ILMN_1800898	126.295	0.00291121	134.564	0.00291121	108.271	0.00291121
ILMN_1707529	18.655	0.304221	15.8584	0.561135	17.2472	0.396652
ILMN_1699251	28.527	0.0640466	25.0578	0.111354	30.477	0.062591
ILMN_1716068	23.3826	0.147016	24.0721	0.133188	27.5422	0.0909752
ILMN_1814353	15.5375	0.57278	15.6828	0.582242	15.625	0.574236
ILMN_1733068	3339.95	0	2991.63	0	3245.65	0
ILMN_1736112	392.25	0	411.661	0	434.511	0
ILMN_1673815	14.6223	0.72853	13.4221	0.873362	16.3939	0.475255
ILMN_1744830	28.1117	0.0713246	25.1062	0.111354	24.0085	0.148472
ILMN_1738830	37.1643	0.0181951	33.4814	0.0342067	23.0942	0.171761
ILMN_1753500	337.456	0	420.069	0	372.823	0
ILMN_1777882	3559.97	0	3409.4	0	3327.09	0
ILMN_1718610	3137.45	0	3501.75	0	3343.83	0
ILMN_1768779	15.2748	0.612081	14.7999	0.692867	15.7802	0.558224
ILMN_1791186	64.1429	0.00873363	66.9298	0.00873363	45.0647	0.0131004
ILMN_1688953	852.643	0	933.484	0	925.77	0
ILMN_1782761	20.567	0.240175	22.9594	0.161572	16.8766	0.431587
ILMN_1811592	983.753	0	1047.16	0	1057.83	0
ILMN_1674307	27.4673	0.0815138	22.3083	0.1754	25.0197	0.133188
ILMN_1764571	41.815	0.0138282	28.2455	0.0756914	28.2589	0.0851528
ILMN_1704249	17.0976	0.414847	17.56	0.385007	19.2508	0.27802
ILMN_1673224	12.4832	0.969432	11.4758	0.99345	12.0515	0.97671
ILMN_1775441	38.6326	0.0160116	51.6605	0.0101892	50.4597	0.0101892
ILMN_1765876	290.748	0.000727802	327.364	0	356.869	0
ILMN_1801833	249.633	0.000727802	262.795	0.000727802	267.009	0.000727802
ILMN_1777998	2248.77	0	2214.26	0	2360.05	0
ILMN_1763508	64.247	0.00873363	82.2086	0.00509461	64.0353	0.00873363
ILMN_1661971	29.1372	0.0611354	33.2616	0.0349345	34.6344	0.0305677
ILMN_1711490	25.5661	0.107715	24.8678	0.114265	22.8371	0.179767
ILMN_1734652	3354.85	0	3835.67	0	3957.26	0
ILMN_1796772	13.7768	0.850073	12.3386	0.965793	12.322	0.965793
ILMN_1731178	12.4593	0.970888	13.3981	0.876274	12.7165	0.94687
ILMN_1797753	15.6342	0.556768	15.351	0.627365	17.224	0.398108
ILMN_1751474	15.8845	0.532023	14.8444	0.689229	14.9697	0.664483
ILMN_1751164	363.707	0	377.723	0	408.335	0
ILMN_1750805	3499.39	0	3703.5	0	3826.04	0
ILMN_1770824	2614.25	0	2728.62	0	2893.37	0
ILMN_1765897	39.8567	0.014556	40.8753	0.0152838	50.3485	0.0101892
ILMN_1806655	28.8753	0.0633188	32.4447	0.0414847	27.3491	0.0938865
ILMN_1732641	20.7034	0.229985	20.2859	0.247453	22.5094	0.190684
ILMN_1673358	18.9265	0.291849	22.3251	0.1754	20.2934	0.242358
ILMN_1656276	25.0197	0.117904	23.8537	0.139738	29.2931	0.0727802
ILMN_1663916	4677.78	0	4898.5	0	4956.65	0
ILMN_1734742	2568.94	0	2539.66	0	2555.51	0
ILMN_1678143	35565.4	0	38237.8	0	35565.4	0
ILMN_1711278	45.1728	0.010917	47.288	0.0116448	39.1558	0.0167394
ILMN_1772370	1040.83	0	1175.33	0	1297.37	0
ILMN_1787906	228.928	0.000727802	280.882	0	299.541	0.000727802
ILMN_1727205	37.0518	0.0189229	41.2891	0.0152838	42.4621	0.0131004
ILMN_1689770	25.0668	0.116448	22.7745	0.165211	25.7607	0.118632
ILMN_1656546	16.137	0.50655	13.1642	0.906841	15.3927	0.600437
ILMN_1733861	59.487	0.00873363	63.0613	0.00873363	65.909	0.00873363
ILMN_1810712	40.5818	0.014556	37.4613	0.0174673	36.263	0.0240175
ILMN_1792571	20.9926	0.222707	22.7849	0.165211	18.7351	0.296943
ILMN_1669928	28.1447	0.0705968	34.9396	0.0276565	31.5435	0.0531295
ILMN_1754562	17.2417	0.402475	16.8197	0.460699	18.4618	0.316594
ILMN_1664016	5371.27	0	5205.69	0	5782.52	0
ILMN_1808999	562.498	0	523.94	0	769.438	0
ILMN_1703477	4026.05	0	4089.38	0	4188.8	0
ILMN_1781010	6657.77	0	7140.37	0	7708.53	0
ILMN_1666076	23.7808	0.142649	18.0409	0.347889	22.2771	0.196507
ILMN_1708093	44.5328	0.0116448	51.3793	0.0101892	55.1522	0.00946143
ILMN_1729060	20.5085	0.240902	19.1579	0.289665	18.8566	0.29476
ILMN_1803423	6140.09	0	6856.5	0	6564.46	0
ILMN_1796912	1992.56	0	2364.1	0	2537.09	0
ILMN_1798587	24.7651	0.124454	24.1083	0.133188	24.4911	0.141194
ILMN_1675984	30.3037	0.0509461	28.0108	0.0778748	29.9489	0.0669578
ILMN_1690634	74.51	0.00582242	82.2882	0.00509461	65.3909	0.00873363
ILMN_1797341	5156.91	0	4850.89	0	4765.37	0
ILMN_1734496	18.2719	0.323872	17.6264	0.379913	17.2449	0.39738
ILMN_1699967	16.2642	0.4869	16.9461	0.445415	17.447	0.378457
ILMN_1660433	20.7796	0.227074	20.4792	0.238719	23.0486	0.173217
ILMN_1795247	306.022	0	318.027	0	323.438	0.000727802
ILMN_1670130	831.404	0	866.876	0	980.423	0
ILMN_1696956	959.165	0	931.581	0	1046.31	0
ILMN_1757626	14.2837	0.784571	16.1358	0.528384	14.6591	0.709607
ILMN_1810229	499.623	0	584.442	0	536.815	0
ILMN_1676626	105.454	0.00291121	89.1525	0.00291121	87.0877	0.00436681
ILMN_1761334	162.323	0.0014556	189.135	0.0014556	176.641	0.00218341
ILMN_1689700	68.3847	0.00800582	93.2687	0.00291121	117.302	0.00291121
ILMN_1721626	3020.86	0	3668.15	0	3800.84	0
ILMN_1694219	497.514	0	465.08	0	436.655	0
ILMN_1792825	2441.18	0	2771.94	0	2810.32	0
ILMN_1813091	1021.82	0	1010.35	0	1021.82	0
ILMN_1769168	21.3491	0.213246	27.5768	0.0800582	24.8044	0.133916
ILMN_1808383	23.5319	0.146288	20.736	0.227802	26.2455	0.108442
ILMN_1777550	20.6824	0.232897	19.2557	0.285298	20.2354	0.244541
ILMN_1682430	101.161	0.00291121	98.3516	0.00291121	89.4592	0.00436681
ILMN_1777301	26.192	0.101165	22.0143	0.189956	23.1517	0.171034
ILMN_1740619	20.2177	0.250364	19.7517	0.269287	16.8517	0.432314
ILMN_1774161	28.7611	0.0640466	28.7898	0.0713246	26.4754	0.106259
ILMN_1679917	630.451	0	618.754	0	570.447	0
ILMN_1795740	54.6118	0.010917	49.7043	0.0101892	56.1603	0.00946143
ILMN_1787879	3727.79	0	3397.19	0	3339.95	0
ILMN_1755391	2765.61	0	2883.31	0	2848.75	0
ILMN_1780444	113.801	0.00291121	114.528	0.00291121	107.57	0.00363901
ILMN_1775405	1723.22	0	1384.53	0	1439.12	0
ILMN_1743241	454.003	0	547.422	0	444.874	0
ILMN_1704842	90.8945	0.00291121	87.7196	0.00436681	57.6492	0.00946143
ILMN_1768391	359.423	0	344.14	0	332.928	0
ILMN_1719010	23.8271	0.142649	22.4065	0.173945	22.7643	0.180495
ILMN_1771738	115.713	0.00291121	130.797	0.00291121	125.256	0.00291121
ILMN_1688526	5996.18	0	5815.54	0	5246.4	0
ILMN_1680465	36.664	0.0203785	32.2435	0.0422125	32.3965	0.0465793
ILMN_1679295	15.0655	0.652111	16.9245	0.449782	13.1783	0.911208
ILMN_1703325	14.1916	0.794032	15.1529	0.647016	16.2587	0.49345
ILMN_1750488	13.4558	0.886463	14.1696	0.780932	13.9212	0.811499
ILMN_1771822	26.0649	0.10262	24.7014	0.121543	22.2874	0.196507
ILMN_1708416	6671.45	0	7126.88	0	6750.32	0
ILMN_1779835	103.106	0.00291121	110.728	0.00291121	97.8866	0.00363901
ILMN_1791149	649.953	0	601.627	0	531.521	0
ILMN_1769810	6931.16	0	6544.91	0	6040.9	0
ILMN_1797964	1629.21	0	1751.2	0	1780.6	0
ILMN_1659148	21.7639	0.200873	18.981	0.299854	18.3718	0.321688
ILMN_1752837	2364.1	0	2366.89	0	2227.49	0
ILMN_1777691	24.6132	0.128093	24.5156	0.128093	18.3383	0.322416
ILMN_1722066	756.068	0	739.143	0	602.161	0
ILMN_1689296	177.984	0.0014556	165.462	0.0014556	169.174	0.00291121
ILMN_1779256	38.7491	0.0160116	27.397	0.0829694	21.8906	0.200873
ILMN_1776395	13.8673	0.836972	15.4028	0.61936	16.2305	0.501456
ILMN_1697088	96.8833	0.00291121	72.8224	0.00582242	87.3261	0.00436681
ILMN_1697118	92.0321	0.00291121	109.202	0.00291121	109.076	0.00291121
ILMN_1797298	185.788	0.0014556	203.068	0.000727802	198.458	0.0014556
ILMN_1781151	392.342	0	397.773	0	364.022	0
ILMN_1665869	130.434	0.00291121	147.132	0.00291121	112.241	0.00291121
ILMN_1656557	14.2094	0.792576	14.3946	0.748908	15.0684	0.652111
ILMN_1755732	29.7065	0.0567686	26.6729	0.0924309	27.5185	0.0909752
ILMN_1788192	52.76	0.010917	55.0975	0.0101892	54.6653	0.00946143
ILMN_1785170	942.958	0	906.805	0	832.286	0
ILMN_1799730	743.578	0	726.711	0	753.55	0
ILMN_1651741	19.4376	0.270742	16.9023	0.45051	18.9188	0.291849
ILMN_1743345	99.2257	0.00291121	96.7033	0.00291121	104.516	0.00363901
ILMN_1741156	195.969	0.000727802	168.661	0.0014556	146.771	0.00291121
ILMN_1716026	523.326	0	457.651	0	423.838	0
ILMN_1768226	61.698	0.00873363	79.5605	0.00509461	69.3873	0.00873363
ILMN_1682514	10309.8	0	9725.05	0	8892.71	0
ILMN_1687291	66.6101	0.00800582	52.2828	0.0101892	47.744	0.0123726
ILMN_1697519	137.567	0.00291121	161.925	0.0014556	150.1	0.00291121
ILMN_1718046	13.8939	0.834789	17.422	0.395924	16.1911	0.510189
ILMN_1731476	27.2628	0.0858806	36.3418	0.0211063	36.0629	0.0254731
ILMN_1731540	622.159	0	668.313	0	615.695	0
ILMN_1798064	38.2354	0.0160116	31.573	0.0458515	40.566	0.0138282
ILMN_1759915	2579.78	0	2680.49	0	2831.37	0
ILMN_1659515	56.7897	0.00873363	70.5453	0.00655022	59.7773	0.00946143
ILMN_1810200	18.6947	0.300582	24.8355	0.116448	21.5291	0.21179
ILMN_1792489	20979.4	0	20979.4	0	19723.1	0
ILMN_1681617	3965.03	0	4002.43	0	3953.58	0
ILMN_1803183	20.5391	0.240175	15.2534	0.635371	19.426	0.27147
ILMN_1707336	2719.86	0	2828.17	0	2785.62	0
ILMN_1768394	6434.08	0	6300.22	0	5210.9	0
ILMN_1800844	4162.56	0	4026.05	0	4018.96	0
ILMN_1782810	23.9163	0.140466	23.1631	0.152838	26.3491	0.108442
ILMN_1740248	23.1811	0.151383	25.3261	0.107715	23.5949	0.160844
ILMN_1772798	481.917	0	566.947	0	552.556	0
ILMN_1672161	20.9263	0.224163	20.6951	0.22853	17.7491	0.353712
ILMN_1671402	20.2835	0.247453	15.8782	0.561135	17.2666	0.395924
ILMN_1661112	16.938	0.430859	19.2434	0.286026	18.1426	0.334789
ILMN_1660126	15.4265	0.590975	14.4454	0.74163	13.8069	0.828967
ILMN_1735218	338.559	0	325.812	0	300.927	0.000727802
ILMN_1675866	42.9548	0.0131004	45.4656	0.0138282	40.4618	0.0138282
ILMN_1807674	518.695	0	531.083	0	541.006	0
ILMN_1710229	29.7328	0.0567686	30.137	0.0582242	30.7007	0.058952
ILMN_1655612	1425.78	0	1245.69	0	1445.01	0
ILMN_1715181	70.4581	0.00727802	61.5433	0.00873363	47.5131	0.0123726
ILMN_1813769	361.688	0	303.962	0	297.789	0.000727802
ILMN_1660544	250.786	0.000727802	284.205	0	215.695	0.0014556
ILMN_1800205	1532.88	0	1893.1	0	2104.65	0
ILMN_1733295	17.2097	0.404658	16.4455	0.495633	15.7984	0.55313
ILMN_1656477	194.67	0.000727802	161.987	0.0014556	219.848	0.000727802
ILMN_1712587	58.2657	0.00873363	83.0656	0.00509461	74.5313	0.00800582
ILMN_1722045	48.882	0.010917	53.3787	0.0101892	59.8234	0.00946143
ILMN_1683312	38.7599	0.0160116	32.5169	0.0407569	35.5768	0.0283843
ILMN_1684956	23.9761	0.13901	22.2842	0.179767	23.1268	0.171034
ILMN_1684873	397.773	0	353.642	0	398.301	0
ILMN_1661624	21.3852	0.21179	20.0257	0.256914	18.6223	0.303493
ILMN_1727462	13.8483	0.838428	14.4329	0.742358	14.9182	0.670306
ILMN_1664001	22.6377	0.168122	23.7639	0.139738	19.853	0.249636
ILMN_1720604	195.344	0.000727802	143.827	0.00291121	181.579	0.00218341
ILMN_1757896	16.699	0.451965	19.1856	0.287482	22.6671	0.187773
ILMN_1727156	14.3158	0.780204	13.3557	0.881368	14.2807	0.759825
ILMN_1679318	12.3864	0.973799	12.603	0.949782	14.1846	0.781659
ILMN_1708410	20.0964	0.253275	16.4339	0.497089	17.4512	0.377729
ILMN_1807913	29.7118	0.0567686	30.861	0.0524017	29.801	0.0684134
ILMN_1693218	24.7974	0.124454	25.1489	0.111354	22.9784	0.1754
ILMN_1805773	16.6051	0.460699	15.3352	0.628821	16.8947	0.430131
ILMN_1778679	20.7416	0.227802	24.4921	0.128821	24.967	0.133188
ILMN_1727040	15.3917	0.593886	15.6938	0.580058	17.2819	0.393741
ILMN_1762952	16.908	0.433042	16.4795	0.490539	15.7195	0.566958
ILMN_1803691	21.382	0.21179	24.906	0.113537	26.5913	0.105531
ILMN_1655699	23.1559	0.152838	29.5319	0.0633188	23.0798	0.173217
ILMN_1752145	49.0348	0.010917	54.8445	0.0101892	58.4735	0.00946143
ILMN_1800935	1173	0	943.244	0	905.11	0
ILMN_1677226	36.4679	0.0203785	33.3622	0.0342067	32.9323	0.0422125
ILMN_1720205	21.5528	0.208151	25.1739	0.111354	24.7396	0.135371
ILMN_1724162	23.0942	0.153566	21.0729	0.218341	20.5443	0.237991
ILMN_1771732	48.7058	0.010917	42.6169	0.014556	41.5901	0.0131004
ILMN_1684054	224.577	0.000727802	257.851	0.000727802	236.243	0.000727802
ILMN_1655509	15.6853	0.552402	15.5041	0.605531	18.3168	0.323872
ILMN_1780786	12.54	0.965066	13.8284	0.827511	12.6742	0.94687
ILMN_1658602	18.288	0.323144	15.3024	0.633188	17.5949	0.364629
ILMN_1800237	13.643	0.870451	12.121	0.975982	13.269	0.89738
ILMN_1776129	15.0739	0.650655	13.8312	0.827511	14.193	0.779476
ILMN_1773243	28.0519	0.0727802	30.7007	0.0538573	26.9703	0.0989811
ILMN_1679737	26.351	0.0967977	25.0368	0.111354	24.6987	0.137555
ILMN_1668605	980.841	0	957.525	0	914.153	0
ILMN_1689512	15.1206	0.638282	14.9431	0.677584	15.1186	0.642649
ILMN_1690963	1332.23	0	1654.24	0	1633.51	0
ILMN_1685441	61.4671	0.00873363	65.6162	0.00873363	72.9131	0.00800582
ILMN_1775797	1061.05	0	1202.95	0	1252.1	0
ILMN_1781148	13.7571	0.85444	13.3578	0.881368	14.0241	0.802038
ILMN_1651643	24.6296	0.126637	28.5345	0.0742358	24.5588	0.13901
ILMN_1722024	17.3505	0.394469	15.9627	0.54949	19.7609	0.252547
ILMN_1710255	16.1408	0.50655	14.9772	0.671033	15.2292	0.62591
ILMN_1656364	17.1241	0.411208	14.8562	0.687773	14.9416	0.668122
ILMN_1654385	304.476	0	293.049	0	271.424	0.000727802
ILMN_1807931	22.4555	0.177584	20.1957	0.251092	21.8372	0.201601
ILMN_1763514	18.1926	0.33115	17.8179	0.363901	15.9745	0.531296
ILMN_1810881	20.2204	0.250364	17.8381	0.362445	18.4401	0.318049
ILMN_1670829	24.856	0.122271	23.4746	0.148472	26.531	0.105531
ILMN_1695454	26.8913	0.0895197	24.5991	0.12591	33.8309	0.0334789
ILMN_1795811	77.6281	0.00291121	80.174	0.00509461	82.0406	0.00436681
ILMN_1699606	191.365	0.0014556	217.664	0.000727802	211.918	0.0014556
ILMN_1682959	1612.66	0	1727.59	0	1752.61	0
ILMN_1813668	17.2785	0.398108	16.1866	0.525473	15.5948	0.575691
ILMN_1702618	23.187	0.151383	23.9903	0.134643	22.4121	0.193595
ILMN_1676066	25.2089	0.113537	26.0451	0.0982533	23.3494	0.165211
ILMN_1711269	13.4919	0.883552	15.3549	0.627365	15.2163	0.627365
ILMN_1655532	19.0717	0.28821	17.39	0.398108	19.1357	0.282387
ILMN_1806705	351.363	0	411.555	0	372.23	0
ILMN_1753040	23.4647	0.147016	24.2842	0.131004	29.7678	0.0684134
ILMN_1744050	61.8321	0.00873363	62.1645	0.00873363	61.9788	0.00873363
ILMN_1680419	98.4642	0.00291121	86.2424	0.00436681	73.0756	0.00800582
ILMN_1783675	710.009	0	680.387	0	785.556	0
ILMN_1786041	42.2857	0.0138282	35.444	0.0254731	39.8614	0.0138282
ILMN_1685097	1649.74	0	1533.26	0	1610.18	0
ILMN_1679919	4194.35	0	4604.96	0	4471.75	0
ILMN_1772177	28.9531	0.062591	21.9092	0.192867	23.9209	0.152111
ILMN_1797656	256.371	0.000727802	279.451	0.000727802	236.021	0.000727802
ILMN_1745772	599.471	0	687.819	0	687.313	0
ILMN_1705928	417.156	0	466.498	0	455.538	0
ILMN_1701653	16.3496	0.481077	16.0206	0.539301	17.4313	0.378457
ILMN_1723412	1460.79	0	1229.42	0	1530	0
ILMN_1695353	19.4457	0.270742	20.309	0.247453	20.6127	0.237263
ILMN_1813075	16.2298	0.491266	16.3899	0.504367	16.8505	0.432314
ILMN_1658285	1480.14	0	1611.16	0	1250.26	0
ILMN_1695414	441.295	0	370.101	0	312.332	0.000727802
ILMN_1769013	812.271	0	730.687	0	793.822	0
ILMN_1694966	624.032	0	550.068	0	708.673	0
ILMN_1700340	21.0133	0.222707	23.359	0.151383	24.7814	0.135371
ILMN_1782032	33.9898	0.0262009	26.2793	0.0946143	24.7915	0.135371
ILMN_1666933	2077.67	0	2051.99	0	1999.67	0
ILMN_1794319	17.7606	0.361718	18.5421	0.320233	18.2747	0.325327
ILMN_1685142	29.5213	0.0582242	26.2143	0.0967977	26.0961	0.110626
ILMN_1685037	53.0814	0.010917	47.3995	0.0116448	55.0975	0.00946143
ILMN_1690595	22.8118	0.164483	22.2085	0.180495	20.5021	0.238719
ILMN_1689786	971.389	0	1003.31	0	982.455	0
ILMN_1779748	1093.93	0	977.79	0	1067.34	0
ILMN_1804384	339.291	0	342.665	0	353.18	0
ILMN_1657571	94.9193	0.00291121	100.162	0.00291121	91.9867	0.00436681
ILMN_1796417	4702.19	0	5236.01	0	4396.6	0
ILMN_1722873	2820	0	2932.09	0	2707.99	0
ILMN_1692824	15.8456	0.537118	17.36	0.401019	20.1906	0.244541
ILMN_1693771	22.4995	0.176128	22.2707	0.179767	20.3515	0.24163
ILMN_1739719	17.0579	0.419214	16.0257	0.538574	15.4406	0.596798
ILMN_1662390	15.4304	0.590975	16.8705	0.454876	16.9761	0.422125
ILMN_1708950	20.9419	0.224163	20.4135	0.24163	21.0522	0.227802
ILMN_1662490	19.4741	0.270742	18.6401	0.318049	18.0493	0.342795
ILMN_1809653	743.126	0	725.451	0	779.591	0
ILMN_1815184	878.522	0	793.289	0	544.862	0
ILMN_1801583	17.9306	0.34425	17.5561	0.385007	16.6618	0.453421
ILMN_1762284	50.4681	0.010917	45.4409	0.0138282	47.327	0.0123726
ILMN_1661860	65.8072	0.00800582	59.3829	0.00946143	59.9445	0.00946143
ILMN_1660749	2379.38	0	2254.45	0	2418.95	0
ILMN_1688180	136.309	0.00291121	149.023	0.00218341	146.963	0.00291121
ILMN_1810199	34.4716	0.0247453	37.4789	0.0174673	33.4518	0.0363901
ILMN_1688234	18.0194	0.339884	19.7095	0.270742	15.351	0.604076
ILMN_1708778	109.622	0.00291121	121.524	0.00291121	104.441	0.00363901
ILMN_1803813	600.572	0	602.36	0	564.228	0
ILMN_1728055	31.5322	0.0414847	27.359	0.084425	27.9777	0.0866084
ILMN_1684959	19.275	0.278748	19.4183	0.283115	18.002	0.344978
ILMN_1702189	15.2004	0.628093	17.6475	0.378457	16.7795	0.438865
ILMN_1744118	54.286	0.010917	50.8107	0.0101892	51.8489	0.0101892
ILMN_1797283	30.093	0.0531295	37.5032	0.0174673	24.4252	0.142649
ILMN_1726025	850.037	0	1053.48	0	1011.44	0
ILMN_1698968	1853.44	0	2619.25	0	2530.49	0
ILMN_1782246	17.1749	0.406841	18.1535	0.3377	14.6029	0.718341
ILMN_1654497	802.459	0	936.511	0	757.939	0
ILMN_1763064	493.362	0	561.187	0	399.416	0
ILMN_1738530	367.91	0	357.463	0	375.96	0
ILMN_1809131	20.9203	0.224163	27.5317	0.0815138	26.2386	0.108442
ILMN_1748970	47.1693	0.010917	38.4925	0.0174673	35.4862	0.0283843
ILMN_1700220	18.6839	0.30131	19.9121	0.259097	20.0525	0.247453
ILMN_1732374	15.5153	0.577147	14.5745	0.719068	17.2212	0.398108
ILMN_1808587	132.269	0.00291121	158.293	0.00218341	168.49	0.00291121
ILMN_1656576	15.2853	0.610626	16.5386	0.486172	16.3984	0.475255
ILMN_1791400	51.3886	0.010917	53.1835	0.0101892	52.2957	0.0101892
ILMN_1756867	34.8751	0.0232897	33.4319	0.0342067	31.0847	0.0567686
ILMN_1812479	59.0912	0.00873363	55.1198	0.0101892	42.5922	0.0131004
ILMN_1801923	118.577	0.00291121	134.276	0.00291121	87.6459	0.00436681
ILMN_1748271	170.521	0.0014556	186.685	0.0014556	195.235	0.00218341
ILMN_1799748	1597.01	0	1623.19	0	1623.19	0
ILMN_1791346	15.8869	0.532023	15.1082	0.652111	17.142	0.40393
ILMN_1661109	15.231	0.621543	15.1365	0.650655	17.2188	0.398836
ILMN_1672128	15219.5	0	15778.4	0	13028.3	0
ILMN_1688964	478.316	0	490.585	0	550.955	0
ILMN_1669113	4639.97	0	4194.35	0	5549.29	0
ILMN_1703471	2011.06	0	1948.01	0	1979.41	0
ILMN_1706967	19.3292	0.276565	18.4359	0.327511	21.775	0.201601
ILMN_1716435	22	0.190684	26.039	0.0982533	28.899	0.077147
ILMN_1804445	842.672	0	1029.98	0	1009.99	0
ILMN_1748968	608.618	0	565.454	0	614.461	0
ILMN_1673898	275.058	0.000727802	230.269	0.000727802	240.226	0.000727802
ILMN_1770579	441.494	0	460.758	0	524.403	0
ILMN_1664644	403.524	0	434.078	0	510.082	0
ILMN_1756006	618.507	0	600.572	0	651.261	0
ILMN_1769566	2835.12	0	2623.12	0	2908.85	0
ILMN_1768960	18.8032	0.297671	16.9913	0.44032	16.0025	0.528384
ILMN_1812161	416.141	0	435.437	0	414.959	0
ILMN_1691173	13.874	0.836244	13.5733	0.856623	13.8421	0.825327
ILMN_1700923	793.289	0	818.132	0	710.827	0
ILMN_1801905	78.7088	0.00291121	74.1286	0.00582242	74.4865	0.00800582
ILMN_1717786	337.957	0	402.267	0	383.137	0
ILMN_1790978	675.859	0	747.072	0	655.955	0
ILMN_1739008	367.836	0	367.158	0	371.515	0
ILMN_1734655	68.7819	0.00800582	65.4861	0.00873363	63.4304	0.00873363
ILMN_1794707	2631.21	0	3276.51	0	3635.79	0
ILMN_1673991	4404.97	0	4739.64	0	4951.11	0
ILMN_1716384	344.49	0	368.772	0	302.385	0.000727802
ILMN_1751086	863.43	0	852.072	0	834.868	0
ILMN_1716231	14.7727	0.705968	16.7725	0.47016	15.686	0.569141
ILMN_1713630	31.5873	0.0407569	29.9661	0.058952	27.9139	0.0873362
ILMN_1779214	3151.39	0	3046.66	0	2395.64	0
ILMN_1772540	267.941	0.000727802	265.171	0.000727802	288.053	0.000727802
ILMN_1737833	95.4791	0.00291121	83.8565	0.00509461	86.6453	0.00436681
ILMN_1711210	25.1754	0.113537	23.0126	0.160116	23.0781	0.173217
ILMN_1740671	21.6869	0.200873	23.467	0.148472	21.0227	0.227802
ILMN_1752393	14.9524	0.668122	12.9811	0.922853	15.2915	0.612809
ILMN_1654065	20.8143	0.224891	22.058	0.188501	18.4224	0.318777
ILMN_1670609	3689.19	0	3255	0	3467.87	0
ILMN_1813434	51.1539	0.010917	72.5889	0.00582242	60.7399	0.00946143
ILMN_1698804	15.6623	0.556041	17.4287	0.395924	17.1703	0.401747
ILMN_1656159	19.4927	0.270015	22.0546	0.188501	21.2561	0.22198
ILMN_1674217	17.8729	0.353712	17.831	0.362445	17.5345	0.370451
ILMN_1768783	15.6631	0.555313	16.7567	0.472344	20.5764	0.237263
ILMN_1658884	249.078	0.000727802	282.341	0	321.201	0.000727802
ILMN_1804137	123.13	0.00291121	133.923	0.00291121	136.876	0.00291121
ILMN_1661428	42.0596	0.0138282	37.3228	0.0174673	42.4553	0.0131004
ILMN_1687765	22.8727	0.1623	28.211	0.0764192	21.9536	0.200873
ILMN_1791904	1098.76	0	1118.33	0	1234.7	0
ILMN_1704164	196.62	0.000727802	180.529	0.0014556	236.582	0.000727802
ILMN_1663684	28.3783	0.0676856	28.8721	0.0705968	27.5152	0.0909752
ILMN_1768895	29.0927	0.0618632	21.4585	0.204512	27.0538	0.0989811
ILMN_1651303	25.9918	0.103348	28.3135	0.0749636	28.8956	0.077147
ILMN_1775285	20.4041	0.243086	17.3963	0.39738	15.9438	0.532751
ILMN_1698297	1246.94	0	1461.44	0	1591.4	0
ILMN_1775566	463.56	0	567.18	0	606.391	0
ILMN_1795008	19.9179	0.259097	16.4346	0.497089	16.3008	0.489083
ILMN_1689098	46.6776	0.010917	46.6167	0.0123726	47.0337	0.0123726
ILMN_1705208	16.9407	0.430859	16.3067	0.515284	15.0705	0.651383
ILMN_1696132	14.0046	0.820233	14.0112	0.798399	12.6333	0.949054
ILMN_1736862	78.686	0.00291121	77.9003	0.00509461	77.5053	0.00727802
ILMN_1658071	377.448	0	336.075	0	404.962	0
ILMN_1747271	37.2444	0.0181951	34.2551	0.0312955	32.0346	0.0494905
ILMN_1741115	16.7295	0.448326	19.2259	0.286026	18.1663	0.33115
ILMN_1783304	3049.36	0	2523.77	0	2119.71	0
ILMN_1655783	15.2829	0.610626	16.0694	0.534207	19.1052	0.283115
ILMN_1654322	801.773	0	836.156	0	822.427	0
ILMN_1759628	1732.35	0	1487.77	0	1185.8	0
ILMN_1653211	17.4387	0.389374	14.7712	0.697234	17.4473	0.378457
ILMN_1788281	13.4779	0.884279	13.0223	0.92067	14.747	0.69214
ILMN_1770052	13.42	0.887919	14.816	0.691412	13.8365	0.825327
ILMN_1709541	13.9157	0.831878	14.8508	0.687773	14.3752	0.746725
ILMN_1687375	1778.14	0	1924	0	1982.93	0
ILMN_1655884	454.591	0	533.417	0	566.646	0
ILMN_1815666	445.804	0	556.723	0	554	0
ILMN_1697827	87.4012	0.00291121	87.201	0.00436681	95.2013	0.00436681
ILMN_1750599	31.4302	0.0414847	23.0365	0.159389	28.8378	0.0778748
ILMN_1813399	55.6912	0.0101892	59.5422	0.00946143	42.6975	0.0131004
ILMN_1802223	13.5774	0.87409	13.8882	0.818049	15.1843	0.635371
ILMN_1734788	16.9949	0.425036	14.0954	0.790393	14.9271	0.66885
ILMN_1693481	16.2073	0.49345	16.1711	0.525473	18.1142	0.336972
ILMN_1660741	24.5041	0.131004	31.9042	0.0451237	30.3295	0.0647744
ILMN_1680579	795.286	0	1099.41	0	1212.63	0
ILMN_1664772	150.507	0.0014556	178.736	0.0014556	188.6	0.00218341
ILMN_1696568	372.429	0	382.366	0	358.826	0
ILMN_1758784	98.7151	0.00291121	84.0795	0.00509461	68.086	0.00873363
ILMN_1754035	21.2933	0.213974	22.5044	0.171761	18.8635	0.294032
ILMN_1796405	16.7343	0.448326	16.7356	0.473071	14.8642	0.673217
ILMN_1771680	15.5721	0.565502	18.1092	0.342067	14.2843	0.759097
ILMN_1702257	18.2191	0.328966	16.9036	0.45051	16.642	0.454876
ILMN_1703787	13.2894	0.898108	13.5304	0.862445	13.8827	0.818777
ILMN_1764494	18045.3	0	17058.4	0	16208.8	0
ILMN_1772132	24356.9	0	23655.6	0	23257.1	0
ILMN_1685774	9390.87	0	9146.52	0	8060.64	0
ILMN_1653599	4522.28	0	4273.35	0	4417.29	0
ILMN_1679178	285.188	0.000727802	295.386	0	234.141	0.000727802
ILMN_1756674	26547.6	0	24110.3	0	25118.7	0
ILMN_1672191	3042.58	0	2911.62	0	2449.54	0
ILMN_1721989	7368.09	0	6706.44	0	6075.24	0
ILMN_1712430	117.843	0.00291121	94.9193	0.00291121	88.1133	0.00436681
ILMN_1676393	3558.09	0	3012.58	0	2876.88	0
ILMN_1669102	62.3166	0.00873363	45.2164	0.0138282	44.9589	0.0131004
ILMN_1807798	26.9679	0.088064	31.0551	0.0502183	28.7667	0.0793304
ILMN_1703046	21107.9	0	19410.7	0	19410.7	0
ILMN_1770466	99.5333	0.00291121	75.1672	0.00582242	90.0209	0.00436681
ILMN_1666372	9329.49	0	9164.28	0	9202.82	0
ILMN_1794912	13446.8	0	13291.3	0	12284.7	0
ILMN_1703415	31.2886	0.0422125	25.47	0.105531	29.8134	0.0684134
ILMN_1803509	1162.84	0	955.846	0	1023.65	0
ILMN_1726603	17201.4	0	15938.2	0	16362.6	0
ILMN_1661574	3807.09	0	3633.44	0	3460.26	0
ILMN_1772929	8861.81	0	7590.79	0	8150.53	0
ILMN_1750143	5877.82	0	5398.86	0	5364.62	0
ILMN_1812638	10875.7	0	10758.2	0	10403.7	0
ILMN_1734782	16526.7	0	14548.8	0	14073.1	0
ILMN_1679188	588.284	0	543.417	0	515.023	0
ILMN_1700625	325.228	0	278.234	0.000727802	233.475	0.000727802
ILMN_1809027	1751.2	0	1787.31	0	1795.43	0
ILMN_1697694	7873.9	0	8358.33	0	8298.91	0
ILMN_1677440	7027.1	0	7492.13	0	6531.12	0
ILMN_1752579	1547.31	0	1677.83	0	1776.21	0
ILMN_1700380	673.815	0	742.154	0	687.819	0
ILMN_1812896	19.3759	0.272926	21.993	0.190684	21.4981	0.212518
ILMN_1735801	14.2449	0.788937	13.591	0.855167	15.1534	0.638282
ILMN_1678186	14.4251	0.762009	14.4605	0.737991	13.1264	0.914119
ILMN_1721391	4506.61	0	4076.11	0	4176.16	0
ILMN_1789005	9743.34	0	9069.71	0	9948.08	0
ILMN_1653056	31.7169	0.0400291	37.9952	0.0174673	35.2634	0.0283843
ILMN_1773849	433.937	0	460.31	0	502.988	0
ILMN_1795826	1610.18	0	1858.26	0	1761.68	0
ILMN_1799889	22.2193	0.184862	22.8362	0.165211	20.878	0.231441
ILMN_1715635	5101.35	0	4659.2	0	4810.95	0
ILMN_1785095	3609.88	0	3239.82	0	3312.86	0
ILMN_1711516	5135.98	0	4799.4	0	4478.76	0
ILMN_1812073	16.219	0.491994	21.5249	0.203785	15.816	0.551674
ILMN_1787705	9835.11	0	10958.5	0	10931.6	0
ILMN_1663257	31.6018	0.0407569	20.9395	0.220524	19.5159	0.269287
ILMN_1659801	361.533	0	389.552	0	410.997	0
ILMN_1660729	16.4002	0.473071	17.4491	0.393013	15.444	0.596798
ILMN_1797310	1551.2	0	1376.15	0	1301.6	0
ILMN_1798485	5649.51	0	6080.55	0	5937.03	0
ILMN_1810235	388.155	0	445.964	0	435.678	0
ILMN_1678308	1405.52	0	1246.94	0	1296.92	0
ILMN_1784523	4864.77	0	4327.33	0	4009.57	0
ILMN_1674778	31.7281	0.0400291	20.9824	0.219068	27.5552	0.0909752
ILMN_1654541	210.048	0.000727802	178.095	0.0014556	218.658	0.000727802
ILMN_1726273	15.6549	0.556041	14.1984	0.773654	17.2208	0.398108
ILMN_1763387	727.849	0	792.079	0	754.389	0
ILMN_1689473	20.345	0.244541	19.2605	0.285298	17.6289	0.362445
ILMN_1808115	150.812	0.0014556	188.829	0.0014556	178.606	0.00218341
ILMN_1696223	23.334	0.147016	25.7489	0.0997089	19.0349	0.286754
ILMN_1722056	62.7495	0.00873363	58.148	0.0101892	61.7846	0.00946143
ILMN_1778358	33.9668	0.0262009	35.4674	0.0254731	32.684	0.0458515
ILMN_1693896	23.8849	0.141921	27.2845	0.0851528	28.2578	0.0851528
ILMN_1710523	14.3173	0.780204	15.3506	0.627365	12.2753	0.967249
ILMN_1782057	1730.14	0	1817.65	0	2049.92	0
ILMN_1814688	44.2086	0.0116448	49.5389	0.0101892	50.7226	0.0101892
ILMN_1653372	18.0306	0.3377	25.1891	0.111354	21.3496	0.217613
ILMN_1783956	294.92	0	281.615	0	181.172	0.00218341
ILMN_1799232	33.6057	0.0283843	32.4383	0.0414847	29.2967	0.0727802
ILMN_1658684	121.33	0.00291121	136.084	0.00291121	130.246	0.00291121
ILMN_1790603	2135.36	0	2237.53	0	1985.99	0
ILMN_1727390	161.12	0.0014556	126.058	0.00291121	130.002	0.00291121
ILMN_1721741	1762.14	0	1701.23	0	1702.78	0
ILMN_1704943	18.3558	0.318049	15.9796	0.548763	15.3701	0.603348
ILMN_1682375	106.084	0.00291121	99.8774	0.00291121	112.169	0.00291121
ILMN_1782085	54.0785	0.010917	49.0571	0.0101892	42.8817	0.0131004
ILMN_1727332	2880.46	0	2331.22	0	2217.27	0
ILMN_1685978	226.24	0.000727802	209.724	0.000727802	201.914	0.0014556
ILMN_1810385	38.4285	0.0160116	33.2463	0.0356623	33.8238	0.0334789
ILMN_1716460	44.8068	0.0116448	49.0678	0.0101892	43.7811	0.0131004
ILMN_1714783	17.5705	0.379185	19.0167	0.298399	19.4153	0.272926
ILMN_1653896	481.092	0	477.315	0	464.675	0
ILMN_1761850	34.8782	0.0232897	36.8004	0.0196506	40.8147	0.0138282
ILMN_1772124	221.156	0.000727802	224.276	0.000727802	248.95	0.000727802
ILMN_1786966	24.1548	0.136099	20.8482	0.224891	20.5108	0.238719
ILMN_1666885	92.7926	0.00291121	65.0103	0.00873363	76.7814	0.00800582
ILMN_1726576	22.2924	0.184134	19.549	0.278748	20.8923	0.230713
ILMN_1800951	350.898	0	375.795	0	339.549	0
ILMN_1705900	79.7749	0.00291121	78.4843	0.00509461	83.8565	0.00436681
ILMN_1743829	3415.57	0	3913.26	0	3991.11	0
ILMN_1705034	17.9223	0.34425	22.3997	0.173945	19.3893	0.274381
ILMN_1742956	19.96	0.256914	20.1558	0.251092	26.6183	0.105531
ILMN_1680380	107.531	0.00291121	99.4284	0.00291121	93.2103	0.00436681
ILMN_1725696	51.447	0.010917	52.8698	0.0101892	64.1154	0.00873363
ILMN_1753450	15.6471	0.556041	18.4364	0.327511	17.6294	0.362445
ILMN_1688602	24.9177	0.120087	28.3298	0.0749636	28.8482	0.0778748
ILMN_1777260	34.8163	0.0240175	43.7679	0.014556	32.7988	0.0436681
ILMN_1664177	244.268	0.000727802	257.687	0.000727802	312.438	0.000727802
ILMN_1740349	798.944	0	781.924	0	689.558	0
ILMN_1651378	1457.35	0	1337.33	0	1299.12	0
ILMN_1756852	21.1397	0.216885	22.453	0.172489	19.8434	0.249636
ILMN_1680955	1064.73	0	990.697	0	704.742	0
ILMN_1700793	248.95	0.000727802	183.504	0.0014556	260.293	0.000727802
ILMN_1684217	1113.66	0	987.149	0	758.394	0
ILMN_1721333	20.6689	0.233625	17.849	0.362445	19.4085	0.272926
ILMN_1675376	15.3837	0.594614	17.0273	0.436681	15.3641	0.603348
ILMN_1749081	1521.51	0	1442.18	0	1444.48	0
ILMN_1710216	105.24	0.00291121	80.1544	0.00509461	83.0311	0.00436681
ILMN_1674265	44.9956	0.010917	40.094	0.0160116	43.4421	0.0131004
ILMN_1811443	45.4725	0.010917	57.3713	0.0101892	60.4649	0.00946143
ILMN_1671731	462.694	0	418.266	0	443.153	0
ILMN_1712159	15.3581	0.599709	15.7521	0.574236	15.1009	0.64556
ILMN_1680521	18.9543	0.291849	22.5822	0.16885	21.6432	0.208151
ILMN_1698324	75.4816	0.00436681	69.3359	0.00800582	57.1448	0.00946143
ILMN_1766185	1482.32	0	1604.24	0	1784.21	0
ILMN_1692967	23.8486	0.141921	23.7026	0.141194	25.3839	0.122998
ILMN_1724480	627.752	0	712.279	0	653.012	0
ILMN_1701877	54.0969	0.010917	40.8452	0.0152838	39.8106	0.0138282
ILMN_1703123	2208.22	0	1968.46	0	2295.61	0
ILMN_1765518	15.9915	0.519651	14.3009	0.762009	18.8907	0.292576
ILMN_1754400	722.739	0	628.946	0	637.295	0
ILMN_1797154	24.6157	0.127365	24.6956	0.121543	20.7627	0.234352
ILMN_1746206	737.92	0	683.84	0	701.73	0
ILMN_1742262	37.3484	0.0181951	29.8423	0.058952	32.3516	0.0473071
ILMN_1733680	450.985	0	372.523	0	358.078	0
ILMN_1656682	3394.1	0	3666.6	0	3239.82	0
ILMN_1704550	90.6552	0.00291121	113.887	0.00291121	101.969	0.00363901
ILMN_1730867	18.5993	0.305677	19.3733	0.283843	16.437	0.473799
ILMN_1725427	35258.1	0	33802.7	0	33418.9	0
ILMN_1780188	39.8848	0.014556	35.9673	0.0247453	34.4595	0.0312955
ILMN_1659202	16.2774	0.486172	21.3457	0.209607	18.6647	0.302766
ILMN_1709907	29.0263	0.062591	32.6275	0.0407569	25.6647	0.118632
ILMN_1732822	18.1584	0.331878	19.8134	0.264192	19.413	0.272926
ILMN_1787595	46.6587	0.010917	60.2107	0.00946143	49.5829	0.010917
ILMN_1726840	24.6183	0.127365	23.1728	0.152838	25.8839	0.113537
ILMN_1657096	16.7341	0.448326	14.2782	0.765648	16.284	0.491266
ILMN_1690682	760.566	0	638.194	0	809.184	0
ILMN_1800713	14.222	0.790393	14.4491	0.74163	13.9608	0.808588
ILMN_1698756	23.3775	0.147016	23.7172	0.141194	21.1963	0.223435
ILMN_1739749	494.274	0	521.667	0	546.62	0
ILMN_1696536	16.7853	0.443231	19.9884	0.257642	19.2462	0.27802
ILMN_1761093	26.7759	0.0909752	29.2889	0.0669578	28.9968	0.0756914
ILMN_1774208	16.7038	0.451237	15.8765	0.561135	16.1164	0.52329
ILMN_1721432	223.178	0.000727802	235.189	0.000727802	264.174	0.000727802
ILMN_1711102	117.086	0.00291121	170.377	0.0014556	135.915	0.00291121
ILMN_1800082	25.6214	0.106987	22.6854	0.166667	21.26	0.22198
ILMN_1771260	29.0762	0.0618632	25.824	0.0997089	27.5987	0.0909752
ILMN_1702609	32.8467	0.0342067	32.4524	0.0414847	21.2458	0.22198
ILMN_1782918	789.297	0	860.053	0	769.676	0
ILMN_1806613	34.4801	0.0247453	33.9668	0.0320233	32.1298	0.0487627
ILMN_1721523	13.3713	0.889374	13.4537	0.868996	12.5926	0.951237
ILMN_1741389	122.257	0.00291121	119.023	0.00291121	145.638	0.00291121
ILMN_1702817	135.23	0.00291121	131.265	0.00291121	133.812	0.00291121
ILMN_1764813	144.609	0.00291121	142.111	0.00291121	126.919	0.00291121
ILMN_1707200	15.6839	0.552402	14.6126	0.713974	16.583	0.457788
ILMN_1753271	16.905	0.43377	15.8132	0.570597	17.2183	0.398836
ILMN_1760348	26.9136	0.0887919	32.3168	0.0422125	34.348	0.0312955
ILMN_1766221	472.059	0	437.196	0	463.102	0
ILMN_1680732	16.7581	0.446143	15.4052	0.61936	16.7829	0.438865
ILMN_1806508	20.7666	0.227074	27.0461	0.088064	27.002	0.0989811
ILMN_1753755	50.6445	0.010917	52.5113	0.0101892	45.9559	0.0131004
ILMN_1692267	2635.65	0	2785.62	0	2758.36	0
ILMN_1661500	1033.96	0	897.784	0	930.213	0
ILMN_1653749	794.166	0	808.361	0	969.821	0
ILMN_1732555	18.5714	0.308588	18.1753	0.335517	20.2744	0.243086
ILMN_1663541	1205.72	0	1251.54	0	1319.18	0
ILMN_1806999	436.531	0	432.397	0	409.94	0
ILMN_1778161	355.994	0	398.07	0	327.956	0.000727802
ILMN_1687751	26.7739	0.0909752	24.2682	0.131732	27.023	0.0989811
ILMN_1707717	24.7203	0.125182	24.3116	0.131004	24.5061	0.141194
ILMN_1771308	16.5265	0.466521	16.6705	0.477438	18.997	0.28821
ILMN_1797804	48.4783	0.010917	48.7435	0.0101892	49.2733	0.010917
ILMN_1669323	50.3296	0.010917	56.7516	0.0101892	35.8115	0.0254731
ILMN_1681583	22.6449	0.168122	19.9323	0.25837	21.0101	0.227802
ILMN_1807181	73.3659	0.00655022	87.8328	0.00436681	87.513	0.00436681
ILMN_1751149	17.824	0.358806	20.4506	0.240175	21.0404	0.227802
ILMN_1670695	227.623	0.000727802	210.671	0.000727802	223.946	0.000727802
ILMN_1685398	59.6529	0.00873363	56.1079	0.0101892	64.3214	0.00873363
ILMN_1720360	14.3254	0.779476	12.8902	0.933042	14.7075	0.700145
ILMN_1738652	212.925	0.000727802	230.159	0.000727802	207.83	0.0014556
ILMN_1733970	38.2731	0.0160116	36.9301	0.0196506	33.7972	0.0342067
ILMN_1759618	35.4526	0.0225619	29.9146	0.058952	33.6176	0.0349345
ILMN_1659766	1106.57	0	1270.43	0	1154.24	0
ILMN_1727996	246.779	0.000727802	206.19	0.000727802	292.548	0.000727802
ILMN_1751396	21.9653	0.19214	18.7053	0.310044	22.2851	0.196507
ILMN_1728514	316.472	0	309.592	0	289.591	0.000727802
ILMN_1701137	29.699	0.0567686	26.5438	0.0924309	29.4	0.0727802
ILMN_1768994	29.3537	0.058952	30.234	0.0574964	33.8907	0.0334789
ILMN_1697549	17.7217	0.36754	20.6322	0.231441	17.8026	0.351528
ILMN_1739256	108.586	0.00291121	104.952	0.00291121	119.18	0.00291121
ILMN_1801106	30.8886	0.0451237	45.1496	0.0138282	34.8445	0.0298399
ILMN_1797130	20.5561	0.240175	21.2629	0.213246	18.4946	0.312227
ILMN_1759925	16.79	0.442504	24.6924	0.121543	21.7639	0.203057
ILMN_1763869	14.8196	0.695779	12.9252	0.930131	12.3864	0.96361
ILMN_1773109	21.1344	0.217613	21.3903	0.208151	20.0082	0.247453
ILMN_1671076	16.7279	0.448326	13.5044	0.863901	16.2496	0.497089
ILMN_1697905	32.0577	0.0378457	28.2799	0.0749636	33.2304	0.0385735
ILMN_1652865	24.0512	0.137555	25.0245	0.111354	26.9509	0.0989811
ILMN_1705922	49.8378	0.010917	60.7741	0.00946143	45.2991	0.0131004
ILMN_1699727	22.368	0.181223	18.801	0.30786	21.6915	0.205968
ILMN_1703593	58.5218	0.00873363	61.1189	0.00873363	50.8639	0.0101892
ILMN_1771652	200.209	0.000727802	183.629	0.0014556	190.218	0.00218341
ILMN_1810550	37.5815	0.0167394	24.1561	0.13246	31.4263	0.0538573
ILMN_1805990	288.556	0.000727802	281.769	0	325.812	0.000727802
ILMN_1691410	34.4045	0.0247453	31.5322	0.0465793	31.5873	0.0531295
ILMN_1749243	133.342	0.00291121	126.919	0.00291121	139.601	0.00291121
ILMN_1661646	687.819	0	696.698	0	619.59	0
ILMN_1663631	5763.69	0	5782.52	0	6596.53	0
ILMN_1680685	14.8185	0.696507	15.9037	0.55968	17.5587	0.36754
ILMN_1701216	1036.79	0	980.046	0	1161.19	0
ILMN_1768363	364.121	0	386.146	0	427.143	0
ILMN_1782004	18.0663	0.336245	16.5277	0.486172	19.3414	0.275837
ILMN_1785340	166.036	0.0014556	196.874	0.000727802	215.256	0.0014556
ILMN_1737662	17.3446	0.394469	15.7327	0.576419	18.1204	0.336972
ILMN_1706493	32.4247	0.0349345	34.989	0.0269287	31.0608	0.0567686
ILMN_1772312	29.1215	0.0618632	31.3469	0.0473071	30.6657	0.0596798
ILMN_1701170	19.6422	0.266375	17.2545	0.407569	15.1103	0.643377
ILMN_1651826	4133.77	0	3356.52	0	4072.38	0
ILMN_1690576	28.6645	0.0640466	27.6003	0.0800582	23.8569	0.153566
ILMN_1686626	3923.46	0	4064.57	0	4459.05	0
ILMN_1760563	437.496	0	474.814	0	500.569	0
ILMN_1743137	2066.12	0	2319.46	0	2605.57	0
ILMN_1705364	528.221	0	528.637	0	588.746	0
ILMN_1742782	116.079	0.00291121	113.474	0.00291121	110.702	0.00291121
ILMN_1789526	977.991	0	882.507	0	880.253	0
ILMN_1668822	1513.88	0	1370.18	0	1440.91	0
ILMN_1690241	97.7113	0.00291121	95.8951	0.00291121	124.399	0.00291121
ILMN_1763207	1712.43	0	1599.7	0	1474	0
ILMN_1683300	78.1859	0.00291121	103.948	0.00291121	68.8359	0.00873363
ILMN_1658327	861.783	0	818.926	0	1071.11	0
ILMN_1742230	2322.61	0	2448.88	0	2442.12	0
ILMN_1696692	25.9869	0.103348	27.5803	0.0800582	35.7557	0.0254731
ILMN_1815475	489.46	0	481.766	0	533.417	0
ILMN_1676318	40.6354	0.014556	38.8298	0.0174673	46.9641	0.0123726
ILMN_1720850	688.2	0	736.598	0	711.445	0
ILMN_1729645	270.115	0.000727802	328.648	0	292.376	0.000727802
ILMN_1734929	20.681	0.232897	18.1266	0.340611	19.1107	0.283115
ILMN_1800590	347.589	0	304.042	0	299.844	0.000727802
ILMN_1702888	29.2559	0.0596798	31.4464	0.0473071	33.4638	0.0363901
ILMN_1767612	1583.67	0	1685.73	0	1697.82	0
ILMN_1762466	531.916	0	577.192	0	581.715	0
ILMN_1663592	25.0344	0.117176	27.9345	0.0778748	28.0676	0.0858806
ILMN_1711053	14.9506	0.669578	15.5511	0.598981	16.8812	0.431587
ILMN_1811497	25.2339	0.113537	21.9144	0.192867	25.7407	0.118632
ILMN_1775012	110.619	0.00291121	119.417	0.00291121	99.65	0.00363901
ILMN_1703111	23.0855	0.155022	21.4568	0.204512	20.0051	0.247453
ILMN_1776656	42.8582	0.0131004	37.5067	0.0174673	33.8364	0.0334789
ILMN_1794956	114.491	0.00291121	136.673	0.00291121	150.579	0.00291121
ILMN_1745415	2739.96	0	2631.21	0	3092.36	0
ILMN_1705653	17.1134	0.412664	15.6061	0.593886	16.6652	0.453421
ILMN_1790455	20.6492	0.23508	18.4274	0.327511	21.2376	0.222707
ILMN_1770421	33.6412	0.0276565	27.4102	0.0829694	37.6019	0.0211063
ILMN_1680300	21.6569	0.202329	20.3705	0.243086	20.9297	0.229258
ILMN_1732154	17.9947	0.342795	18.8911	0.302038	17.1812	0.401747
ILMN_1734603	24.3444	0.131732	22.9712	0.160844	20.9462	0.229258
ILMN_1705568	16.3511	0.481077	14.1589	0.782387	12.6477	0.948326
ILMN_1764575	18.0479	0.336972	17.4247	0.395924	17.4962	0.37409
ILMN_1697642	308.204	0	260.608	0.000727802	264.244	0.000727802
ILMN_1737380	193.308	0.0014556	203.457	0.000727802	179.188	0.00218341
ILMN_1812403	3607.24	0	3331.02	0	3882.29	0
ILMN_1672596	13.7036	0.863901	12.9937	0.922125	12.802	0.94032
ILMN_1763638	140.775	0.00291121	142.333	0.00291121	127.082	0.00291121
ILMN_1776647	34.36	0.0247453	34.2189	0.0312955	35.9936	0.0254731
ILMN_1751760	20.9011	0.224163	18.375	0.328966	17.8643	0.350073
ILMN_1811630	35.5571	0.0225619	32.5971	0.0407569	38.5026	0.0174673
ILMN_1808059	545.576	0	545.446	0	610.922	0
ILMN_1766169	947.192	0	1112.06	0	1240.43	0
ILMN_1695110	695.518	0	697.988	0	698.242	0
ILMN_1771966	2405.7	0	2122.89	0	2001.06	0
ILMN_1786433	1231.3	0	1159.52	0	1047.92	0
ILMN_1758090	51.0312	0.010917	54.6298	0.0101892	51.1206	0.0101892
ILMN_1811188	1917.76	0	1753.45	0	1606.38	0
ILMN_1796113	1185.4	0	1071.9	0	1171.19	0
ILMN_1711509	404.787	0	395.361	0	478.316	0
ILMN_1685641	21.0035	0.222707	25.0072	0.111354	21.3479	0.217613
ILMN_1731442	1014.82	0	1091.84	0	1178.06	0
ILMN_1764166	300.026	0	329.547	0	322.79	0.000727802
ILMN_1655433	160.792	0.0014556	159.186	0.00218341	147.372	0.00291121
ILMN_1693394	4015.94	0	4072.38	0	4266.63	0
ILMN_1676874	311.582	0	359.084	0	277.795	0.000727802
ILMN_1698224	154.776	0.0014556	126.224	0.00291121	142.664	0.00291121
ILMN_1659800	45.1444	0.010917	36.583	0.0211063	40.1284	0.0138282
ILMN_1667885	20.7452	0.227802	22.6801	0.166667	20.0074	0.247453
ILMN_1665761	3845.4	0	3826.04	0	3905.1	0
ILMN_1701120	23.2573	0.149927	27.7413	0.0800582	26.8952	0.0997089
ILMN_1801119	2019.84	0	2265.51	0	2107.89	0
ILMN_1697970	35.8561	0.0211063	36.166	0.0232897	29.7503	0.0691412
ILMN_1769229	29.8412	0.0560408	24.1344	0.133188	27.7137	0.0902475
ILMN_1742410	98.6324	0.00291121	112.34	0.00291121	104.894	0.00363901
ILMN_1654118	1880.73	0	1878.78	0	1866.13	0
ILMN_1749096	17.7101	0.36754	18.4917	0.322416	17.0691	0.409753
ILMN_1766541	94.2161	0.00291121	73.4629	0.00582242	61.9904	0.00873363
ILMN_1774997	45.1496	0.010917	31.318	0.0480349	25.5477	0.121543
ILMN_1752953	1784.21	0	1602.8	0	1598.33	0
ILMN_1731193	77.1163	0.00363901	83.4923	0.00509461	68.4425	0.00873363
ILMN_1768580	2298.03	0	2612.99	0	2416.73	0
ILMN_1702092	18.2607	0.325327	18.2084	0.335517	17.5079	0.372635
ILMN_1773925	20.7803	0.226346	17.3008	0.406114	21.5807	0.209607
ILMN_1717976	33.3986	0.0312955	36.6389	0.0211063	37.9152	0.0189229
ILMN_1664235	18.0419	0.3377	21.5823	0.201601	19.904	0.249636
ILMN_1746561	584.74	0	541.283	0	620.208	0
ILMN_1662437	130.394	0.00291121	99.0363	0.00291121	126.69	0.00291121
ILMN_1737314	3274.31	0	3761.04	0	4685.39	0
ILMN_1746053	14.7856	0.702329	17.4704	0.39083	16.0722	0.524018
ILMN_1672797	41.7163	0.0138282	33.1437	0.0363901	40.9555	0.0138282
ILMN_1706886	47.7243	0.010917	40.2948	0.0160116	56.4932	0.00946143
ILMN_1665996	23.0763	0.155022	29.4773	0.0640466	23.6836	0.156477
ILMN_1754199	392.524	0	470.287	0	446.262	0
ILMN_1708195	883.11	0	793.822	0	820.994	0
ILMN_1701165	189.457	0.0014556	185.835	0.0014556	193.308	0.00218341
ILMN_1788844	29.7564	0.0567686	28.0628	0.0778748	27.5635	0.0909752
ILMN_1704452	256.303	0.000727802	285.395	0	293.992	0.000727802
ILMN_1743966	167.573	0.0014556	160.301	0.0014556	192.991	0.00218341
ILMN_1775192	3675.41	0	4080.76	0	4112.73	0
ILMN_1814686	16.7093	0.449782	16.1455	0.527656	15.5414	0.580786
ILMN_1676241	392.705	0	487.921	0	504.675	0
ILMN_1773117	952.095	0	996.984	0	1040.23	0
ILMN_1712161	108.009	0.00291121	136.422	0.00291121	170.642	0.00291121
ILMN_1767015	61.8915	0.00873363	62.9698	0.00873363	58.7138	0.00946143
ILMN_1712799	15.6211	0.557496	16.2176	0.52329	14.9022	0.671033
ILMN_1669663	20.0323	0.254003	17.9682	0.352984	21.9555	0.200873
ILMN_1680683	30.4272	0.0502183	24.7116	0.121543	31.6549	0.0524017
ILMN_1670398	67.6115	0.00800582	77.7799	0.00509461	86.8094	0.00436681
ILMN_1738529	1116.22	0	1153.7	0	1148.46	0
ILMN_1678757	2444.86	0	2343.95	0	2456.91	0
ILMN_1677637	16.8321	0.44032	17.6216	0.379913	17.4952	0.37409
ILMN_1683471	38.6047	0.0160116	30.641	0.0553129	37.8503	0.0189229
ILMN_1799280	230.343	0.000727802	252.368	0.000727802	242.223	0.000727802
ILMN_1673360	16.5928	0.462154	17.7635	0.368996	16.1862	0.511645
ILMN_1735355	16.1735	0.500728	13.3105	0.889374	13.0366	0.924309
ILMN_1684086	27.6387	0.0778748	31.4302	0.0473071	30.6628	0.0596798
ILMN_1793988	25.1478	0.114993	21.9745	0.19214	23.6637	0.157933
ILMN_1706644	31.2586	0.0429403	24.9082	0.113537	29.5037	0.0713246
ILMN_1751276	14.9896	0.6623	13.7549	0.836972	14.8492	0.676856
ILMN_1712712	19.0697	0.28821	16.5466	0.485444	20.2487	0.243814
ILMN_1719820	15.9137	0.52984	20.0178	0.256914	15.1513	0.638282
ILMN_1809543	23.1619	0.152838	26.2128	0.0967977	24.0032	0.148472
ILMN_1761910	57.5128	0.00873363	58.3861	0.0101892	55.0544	0.00946143
ILMN_1687149	143.091	0.00291121	122.949	0.00291121	184.889	0.00218341
ILMN_1803782	22.8468	0.163028	20.3692	0.243086	20.5197	0.237991
ILMN_1697923	16.9526	0.430131	18.7989	0.30786	16.2385	0.501456
ILMN_1744822	1300.26	0	1207.71	0	1317.06	0
ILMN_1744593	32.7244	0.0342067	28.2869	0.0749636	35.2369	0.0283843
ILMN_1684042	658.788	0	600.33	0	578.417	0
ILMN_1692773	5318.31	0	5472.34	0	5832.61	0
ILMN_1702637	78.3861	0.00291121	59.2534	0.00946143	76.3276	0.00800582
ILMN_1806473	319.264	0	266.436	0.000727802	292.284	0.000727802
ILMN_1804798	4588.94	0	4372.22	0	4387.95	0
ILMN_1773504	14.9751	0.663756	15.8986	0.55968	16.0226	0.525473
ILMN_1814808	907.864	0	960.134	0	924.576	0
ILMN_1712608	12.6012	0.964338	12.0146	0.980349	16.7368	0.446143
ILMN_1690217	24.2873	0.13246	18.6206	0.318049	20.97	0.22853
ILMN_1755818	82.1908	0.00291121	73.4272	0.00582242	75.5139	0.00800582
ILMN_1709139	17.5383	0.381368	18.4907	0.322416	19.1281	0.282387
ILMN_1768534	6785.21	0	7184.36	0	7291.3	0
ILMN_1726809	279.451	0.000727802	267.403	0.000727802	224.577	0.000727802
ILMN_1742787	16.1139	0.508734	15.8347	0.568413	14.5304	0.729985
ILMN_1699585	16.0348	0.513828	13.8793	0.819505	15.5995	0.575691
ILMN_1673590	19.5509	0.270015	18.2419	0.335517	18.5694	0.309316
ILMN_1708131	76.6725	0.00436681	68.3847	0.00800582	62.6179	0.00873363
ILMN_1656638	14.8359	0.69214	15.7716	0.573508	14.5109	0.732897
ILMN_1813043	14.0984	0.808588	13.3162	0.887919	13.0297	0.924309
ILMN_1719570	12.4549	0.970888	13.9998	0.800582	13.0241	0.925036
ILMN_1692973	19.2088	0.283115	20.6633	0.229258	20.2698	0.243086
ILMN_1657164	195.871	0.000727802	190.218	0.0014556	186.265	0.00218341
ILMN_1651375	4712.44	0	4338.91	0	4149.9	0
ILMN_1771268	16.6787	0.454876	17.3088	0.40393	18.5151	0.311499
ILMN_1763386	987.149	0	947.646	0	864.925	0
ILMN_1744107	29.668	0.0567686	26.9314	0.0895197	26.6426	0.104076
ILMN_1770505	48.3222	0.010917	37.924	0.0174673	43.7759	0.0131004
ILMN_1674160	3601.15	0	3411.61	0	3812.15	0
ILMN_1789911	1833.09	0	1826.59	0	2121.78	0
ILMN_1708485	208.495	0.000727802	212.463	0.000727802	213.621	0.0014556
ILMN_1760189	21.8223	0.19869	23.0151	0.160116	25.7312	0.118632
ILMN_1684378	22.5452	0.173217	29.9575	0.058952	29.5993	0.069869
ILMN_1688489	20.4769	0.242358	17.8628	0.362445	16.7711	0.441048
ILMN_1768194	185.033	0.0014556	203.845	0.000727802	239.986	0.000727802
ILMN_1681644	168.808	0.0014556	138.676	0.00291121	134.051	0.00291121
ILMN_1696549	4761.34	0	5364.62	0	4346.17	0
ILMN_1710082	36.7771	0.0189229	30.6135	0.0553129	34.8667	0.0298399
ILMN_1801605	612.581	0	725.912	0	730.687	0
ILMN_1674036	17.0693	0.417031	14.9902	0.668122	17.4168	0.38064
ILMN_1727144	20.6653	0.233625	22.869	0.164483	21.5335	0.21179
ILMN_1746666	330.452	0	323.273	0	351.967	0
ILMN_1675612	597.822	0	567.84	0	712.491	0
ILMN_1807331	14.8315	0.692867	15.574	0.598253	15.9184	0.534934
ILMN_1668277	262.795	0.000727802	241.684	0.000727802	296.547	0.000727802
ILMN_1709484	298.249	0	333.877	0	336.761	0
ILMN_1721921	1319.67	0	1267.06	0	1414.92	0
ILMN_1724527	168.49	0.0014556	138.625	0.00291121	138.063	0.00291121
ILMN_1767549	2301.6	0	2166.23	0	2274.37	0
ILMN_1679782	68.0437	0.00800582	54.2786	0.0101892	60.0635	0.00946143
ILMN_1760530	21.4594	0.21179	22.7947	0.165211	22.2127	0.196507
ILMN_1808663	19.5534	0.270015	15.48	0.608442	17.874	0.350073
ILMN_1699669	29.2525	0.0596798	27.7431	0.0800582	27.4229	0.0938865
ILMN_1691436	2136.3	0	1824.39	0	1649.74	0
ILMN_1797793	155.681	0.0014556	143.244	0.00291121	113.131	0.00291121
ILMN_1669140	298.979	0	269.086	0.000727802	274.576	0.000727802
ILMN_1720482	16.593	0.462154	17.9116	0.358806	25.7326	0.118632
ILMN_1810239	25.4318	0.109898	22.9168	0.163755	24.3053	0.143377
ILMN_1695354	232.417	0.000727802	236.46	0.000727802	233.823	0.000727802
ILMN_1787794	19.3618	0.273654	21.8535	0.195051	19.4573	0.270742
ILMN_1700915	2129.69	0	2421.53	0	2126.94	0
ILMN_1800776	17.6249	0.374818	20.2344	0.249636	16.3922	0.475255
ILMN_1758542	27.3206	0.0829694	24.6205	0.124454	23.5485	0.161572
ILMN_1800412	134.711	0.00291121	142.287	0.00291121	116.948	0.00291121
ILMN_1789994	24.6513	0.12591	22.2591	0.179767	23.4864	0.163028
ILMN_1798803	19.2175	0.283115	23.3088	0.151383	20.6461	0.237263
ILMN_1791688	14.4587	0.756186	14.8545	0.687773	15.938	0.532751
ILMN_1702755	21.3684	0.212518	21.4112	0.206696	19.4509	0.270742
ILMN_1722718	19.9756	0.256914	20.3999	0.24163	22.4745	0.190684
ILMN_1811148	31.6858	0.0407569	38.9117	0.0174673	24.2891	0.143377
ILMN_1782630	181.957	0.0014556	195.742	0.000727802	155.048	0.00291121
ILMN_1814200	46.327	0.010917	44.0637	0.014556	45.0184	0.0131004
ILMN_1707469	33.1252	0.0334789	27.7196	0.0800582	27.3989	0.0938865
ILMN_1682661	23.4652	0.147016	19.9475	0.25837	22.617	0.187773
ILMN_1709734	17.776	0.361718	17.4971	0.389374	17.3709	0.384279
ILMN_1740900	23.8281	0.141921	23.4025	0.149927	21.1452	0.224891
ILMN_1693749	14.3284	0.778748	16.6462	0.478166	14.0894	0.796215
ILMN_1660552	13.7177	0.861718	15.4371	0.614265	13.8113	0.828239
ILMN_1747650	32.4995	0.0349345	30.5903	0.0553129	31.9	0.0502183
ILMN_1741566	21.6531	0.202329	20.6857	0.22853	22.413	0.193595
ILMN_1761264	21.3236	0.213974	20.0871	0.254731	19.9748	0.24818
ILMN_1815628	28.0909	0.0713246	22.6705	0.166667	30.5945	0.0596798
ILMN_1702371	22.3471	0.181223	23.5757	0.144833	25.5933	0.119359
ILMN_1706957	54.3945	0.010917	84.9118	0.00509461	65.9198	0.00873363
ILMN_1704657	16.2625	0.487627	15.7216	0.576419	18.9066	0.291849
ILMN_1789095	220.04	0.000727802	203.71	0.000727802	218.096	0.000727802
ILMN_1772713	2331.22	0	2707.99	0	2655.09	0
ILMN_1672307	22.0773	0.188501	23.0108	0.160116	22.3582	0.194323
ILMN_1759892	17.5812	0.378457	18.2888	0.334061	17.8962	0.350073
ILMN_1796138	15.8056	0.537846	15.4096	0.618632	17.1393	0.40393
ILMN_1679464	18.7911	0.299127	16.8445	0.459243	18.667	0.302038
ILMN_1692748	17.6374	0.373362	19.2811	0.285298	18.3231	0.323144
ILMN_1751465	14.8694	0.681951	14.4313	0.742358	13.6184	0.852256
ILMN_1655086	20.3515	0.244541	22.6138	0.168122	20.7135	0.237263
ILMN_1656373	20.5857	0.238719	20.1478	0.252547	18.5265	0.310771
ILMN_1734410	308.407	0	264.611	0.000727802	280.434	0.000727802
ILMN_1770803	2041.44	0	2021.22	0	1865	0
ILMN_1724658	2385	0	2116.05	0	2294.58	0
ILMN_1718961	1496.56	0	1647.98	0	1779.47	0
ILMN_1699989	246.661	0.000727802	232.417	0.000727802	256.698	0.000727802
ILMN_1708513	18.2434	0.326055	16.7422	0.473071	15.9888	0.529112
ILMN_1711170	32.4548	0.0349345	23.6038	0.144833	24.9228	0.133188
ILMN_1773997	20.6579	0.234352	18.5641	0.319505	17.9548	0.349345
ILMN_1748384	20.7129	0.229985	21.4926	0.203785	25.6545	0.118632
ILMN_1730032	19.7005	0.26492	19.8036	0.264192	17.8851	0.350073
ILMN_1793966	231.585	0.000727802	218.153	0.000727802	212.768	0.0014556
ILMN_1652996	13.9871	0.823144	13.3778	0.879913	12.8719	0.936681
ILMN_1810680	554.578	0	431.866	0	430.995	0
ILMN_1659343	7708.53	0	6877.17	0	6739.5	0
ILMN_1786658	3541.95	0	3321.88	0	3029.15	0
ILMN_1670746	12.716	0.957788	13.7578	0.836244	12.562	0.954148
ILMN_1737751	40.4968	0.014556	46.2569	0.0131004	50.3391	0.0101892
ILMN_1781833	15.1263	0.637555	13.294	0.890102	17.6177	0.363173
ILMN_1715583	2682.78	0	2542.78	0	2282.48	0
ILMN_1793049	29.2967	0.058952	34.5218	0.0298399	32.946	0.0422125
ILMN_1788764	43.2787	0.0131004	53.7471	0.0101892	40.4059	0.0138282
ILMN_1734562	259.507	0.000727802	244.178	0.000727802	228.285	0.000727802
ILMN_1657746	467.969	0	466.86	0	490.585	0
ILMN_1766736	23.9121	0.140466	19.9363	0.25837	16.5244	0.465793
ILMN_1796928	18.4705	0.31441	15.0179	0.665939	16.1848	0.511645
ILMN_1708152	23.0008	0.159389	29.1062	0.0676856	23.4652	0.163028
ILMN_1670091	20.7922	0.225619	21.4379	0.206696	23.8091	0.155022
ILMN_1712718	213.415	0.000727802	179.06	0.0014556	183.982	0.00218341
ILMN_1780082	16.7318	0.448326	17.7811	0.36754	18.6926	0.300582
ILMN_1655210	14.3444	0.776565	14.3871	0.749636	13.1649	0.912664
ILMN_1652472	42.8432	0.0131004	40.2769	0.0160116	42.9356	0.0131004
ILMN_1772034	25.3945	0.109898	23.1938	0.152838	23.5436	0.1623
ILMN_1738027	242.643	0.000727802	175.003	0.0014556	142.902	0.00291121
ILMN_1681500	37.2913	0.0181951	41.046	0.0152838	43.9198	0.0131004
ILMN_1666652	14.9	0.677584	18.1663	0.335517	16.3651	0.478894
ILMN_1677794	14.5265	0.748908	14.279	0.765648	14.1577	0.785298
ILMN_1744613	83.3854	0.00291121	80.048	0.00509461	66.6423	0.00873363
ILMN_1700026	54.8129	0.010917	48.8042	0.0101892	39.724	0.014556
ILMN_1730019	305.951	0	317.622	0	397.187	0
ILMN_1758918	5587.19	0	6145.62	0	6326.56	0
ILMN_1785635	959.386	0	914.153	0	1009.69	0
ILMN_1728341	484.567	0	523.634	0	781.924	0
ILMN_1771061	24.6756	0.12591	28.7085	0.0713246	34.4385	0.0312955
ILMN_1774134	26.057	0.10262	28.9189	0.0691412	29.9215	0.0676856
ILMN_1696420	832.763	0	786.422	0	811.623	0
ILMN_1702335	21.0741	0.219796	23.513	0.147744	23.2623	0.167395
ILMN_1701711	432.397	0	505.089	0	485.52	0
ILMN_1651405	3916.25	0	4147.5	0	4333.59	0
ILMN_1811481	17.2812	0.398108	16.7324	0.473071	17.4244	0.379185
ILMN_1667675	473.74	0	361.533	0	324.19	0.000727802
ILMN_1656450	15.0573	0.653566	15.6021	0.593886	15.2717	0.617176
ILMN_1750821	17.9686	0.342795	20.9138	0.221252	20.451	0.240902
ILMN_1667928	15.6826	0.55313	16.8332	0.460699	15.9774	0.530568
ILMN_1658805	57.4535	0.00873363	51.4804	0.0101892	60.1581	0.00946143
ILMN_1778684	1132.17	0	1173.28	0	1083.42	0
ILMN_1703686	134.564	0.00291121	115.631	0.00291121	173.958	0.00218341
ILMN_1800430	24.1073	0.136827	18.332	0.33115	27.5084	0.0917031
ILMN_1736836	15.5477	0.570597	16.6062	0.481077	16.6428	0.454876
ILMN_1665554	439.485	0	376.415	0	436.075	0
ILMN_1781580	4273.35	0	4048.94	0	4497.35	0
ILMN_1800619	228.409	0.000727802	221.879	0.000727802	164.393	0.00291121
ILMN_1797693	192.926	0.0014556	147.728	0.00291121	172.878	0.00218341
ILMN_1803570	20.5278	0.240175	24.8689	0.114265	21.9755	0.200873
ILMN_1693410	643.479	0	581.715	0	586.818	0
ILMN_1760757	22.8132	0.164483	24.163	0.13246	23.8792	0.152838
ILMN_1673445	550.068	0	532.72	0	537.771	0
ILMN_1719165	388.938	0	409.49	0	429.13	0
[truncated: 14,384 more rows]
