# Supplementary material for: Characterization of the transcriptome profiles related to globin gene switching during in vitro erythroid maturation
Source: BMC Genomics. 2012 Apr 26;13:153. doi: 10.1186/1471-2164-13-153 (PMC3353202; doi:10.1186/1471-2164-13-153)
Supplement: Additional file 3 — Table S2. Day 14 Illumina HumanWG-6V2 Expression BeadChip raw data. This file contains a table listing microarray raw data including the mean (M) and standard error (SE) for each gene calculated from triplicate RNA samples extracted on day 14 from cells cultured in the one-phase liquid culture system. Briefly, total RNA with amplified and biotin-labeled and then used for hybridization to the Illumina HumanWG-6V2 Expression BeadChip. Microarray raw data were generated on the Illumina Beadstation scanner. [file 1471-2164-13-153-S3.XLS]

## Sheet: Additional file 2
Table S2. Day 14 Illumina HumanWG-6 V2 Expression BeadChip raw data
	Day 14 Specimen_1		Day 14 Specimen_2		Day 14 Specimen_3
	Mean signal intensity	SD signal intensity	Mean signal intensity	SD signal intensity	Mean signal intensity	SD signal intensity
ProbeID	1872863008_D.AVG_Signal	1872863008_D.Detection.Pval	1872863008_E.AVG_Signal	1872863008_E.Detection.Pval	1872863008_F.AVG_Signal	1872863008_F.Detection.Pval
ILMN_1762337	14.1079	0.796943	13.5074	0.863173	13.9183	0.823144
ILMN_1736007	15.3086	0.621543	13.2425	0.89083	21.2023	0.214702
ILMN_1779670	18.6884	0.312227	20.0415	0.259097	34.8498	0.0298399
ILMN_1806310	21.4055	0.22198	66.9298	0.00873363	23.1482	0.167395
ILMN_1671474	17.6619	0.371179	16.6787	0.465066	16.9086	0.441048
ILMN_1772582	21.0486	0.232169	18.2005	0.348617	18.8452	0.298399
ILMN_1653355	16.8043	0.449054	16.1751	0.518195	14.4415	0.744541
ILMN_1787689	31.4153	0.0524017	25.6497	0.112809	30.3371	0.058952
ILMN_1731507	12.5561	0.956332	13.6518	0.84425	13.7002	0.855167
ILMN_1814316	17.3986	0.391558	21.7631	0.192867	18.3891	0.326783
ILMN_1745607	609.157	0	528.064	0	337.456	0
ILMN_1757454	27.79	0.0887919	24.322	0.139738	22.8714	0.172489
ILMN_1668111	70.5688	0.00800582	159.667	0.00291121	56.2792	0.0101892
ILMN_1735045	39.0175	0.0218341	24.0578	0.141194	16.2746	0.504367
ILMN_1680754	42.2629	0.0181951	39.6512	0.0291121	46.2736	0.0152838
ILMN_1659452	12.5373	0.959971	15.6755	0.574236	14.813	0.686317
ILMN_1767388	42.8939	0.0174673	48.6021	0.0152838	34.9955	0.0298399
ILMN_1673870	13.2511	0.894469	13.7527	0.825327	14.2953	0.765648
ILMN_1675204	24.179	0.147016	20.6055	0.240902	24.4098	0.144105
ILMN_1755321	109.873	0.00363901	65.909	0.00946143	105.943	0.00291121
ILMN_1698554	270.397	0.000727802	253.95	0.000727802	231.129	0.000727802
ILMN_1814092	34.9038	0.0334789	44.5527	0.0211063	42.9918	0.0160116
ILMN_1805938	19.0963	0.296943	16.2527	0.507278	18.3814	0.326783
ILMN_1676336	1950.49	0	1351.3	0	1627.37	0
ILMN_1752884	13.2812	0.890102	15.7587	0.564774	14.5329	0.722707
ILMN_1668851	34.5572	0.0334789	48.7058	0.0152838	33.2463	0.0407569
ILMN_1809959	15.3226	0.61936	15.0976	0.657933	17.9187	0.35444
ILMN_1801812	26.4283	0.106987	23.4602	0.156477	26.4514	0.101892
ILMN_1726986	17.006	0.424309	18.8662	0.310771	14.633	0.709607
ILMN_1689211	36.6134	0.0269287	28.3111	0.080786	31.6018	0.0509461
ILMN_1653165	242.988	0.000727802	243.701	0.000727802	234.667	0.000727802
ILMN_1729835	14.6757	0.715429	13.0002	0.914847	16.1934	0.508006
ILMN_1662364	6841.51	0	6781.74	0	6841.51	0
ILMN_1700461	802.672	0	873.958	0	797.138	0
ILMN_1674698	701.512	0	700.657	0	637.128	0
ILMN_1784269	814.416	0	730.687	0	877.575	0
ILMN_1698189	483.295	0	421.956	0	494.154	0
ILMN_1678323	51.5613	0.0123726	54.3167	0.0131004	33.7692	0.0393013
ILMN_1703743	847.221	0	1015.51	0	893.342	0
ILMN_1687609	25.4787	0.121543	24.7804	0.13246	23.6821	0.156477
ILMN_1670117	23.6624	0.160844	19.2853	0.287482	14.8072	0.687045
ILMN_1805104	116.465	0.00291121	93.2381	0.00582242	112.722	0.00291121
ILMN_1791106	538.783	0	441.154	0	450.907	0
ILMN_1766054	4072.38	0	3513.4	0	3397.19	0
ILMN_1753388	32.1352	0.0443959	30.6904	0.06623	32.6518	0.0458515
ILMN_1738929	38.7361	0.0225619	37.9952	0.0312955	37.9794	0.0203785
ILMN_1701642	318.081	0.000727802	384.684	0.000727802	314.217	0
ILMN_1750250	20.3777	0.250364	18.5361	0.332605	27.4285	0.0866084
ILMN_1704579	15.8923	0.548035	14.8896	0.686317	15.1696	0.641921
ILMN_1747627	88.6107	0.00509461	103.433	0.00436681	130.463	0.00291121
ILMN_1687636	21.0708	0.230713	26.9213	0.0960699	21.9733	0.187045
ILMN_1742051	153.145	0.00218341	200.209	0.000727802	240.34	0.000727802
ILMN_1794965	12.1648	0.977438	12.4568	0.959243	14.6717	0.70524
ILMN_1722286	40.827	0.0196506	33.4614	0.0458515	46.2924	0.0152838
ILMN_1784176	62.0383	0.0101892	40.6892	0.0269287	69.3269	0.00800582
ILMN_1749001	129.625	0.00291121	132.203	0.00363901	116.582	0.00291121
ILMN_1701551	27.4955	0.0909752	22.9411	0.168122	22.5489	0.174673
ILMN_1701011	23.8881	0.157205	18.8281	0.31441	19.1205	0.287482
ILMN_1729894	16.0383	0.532751	19.3526	0.287482	22.5124	0.174673
ILMN_1660203	17.7588	0.361718	24.5277	0.135371	18.8397	0.299127
ILMN_1743205	1467.67	0	1351.89	0	1268.32	0
ILMN_1796801	15.9638	0.537846	15.6385	0.578603	14.6252	0.709607
ILMN_1668446	27.1382	0.0967977	25.3651	0.121543	26.6112	0.0953421
ILMN_1720501	24.973	0.129549	20.1606	0.254731	20.36	0.239447
ILMN_1812070	548.05	0	414.343	0	487.621	0
ILMN_1665730	1197.25	0	1129.39	0	1144.69	0
ILMN_1689082	20.9811	0.233625	18.9525	0.305677	18.374	0.326783
ILMN_1767349	18.1696	0.334061	18.9574	0.305677	19.7341	0.262009
ILMN_1749902	16.2972	0.503639	15.7227	0.566958	15.7183	0.55968
ILMN_1653933	187.672	0.0014556	222.259	0.000727802	245.845	0.000727802
ILMN_1687840	1330.9	0	1314.85	0	1276.33	0
ILMN_1806676	24.5425	0.138282	30.0245	0.0684134	43.0651	0.0160116
ILMN_1788928	20.3487	0.251819	21.5985	0.197234	17.0519	0.426492
ILMN_1666722	16.9938	0.425764	15.5763	0.586608	18.7397	0.30131
ILMN_1802404	149.493	0.00218341	192.261	0.000727802	204.585	0.000727802
ILMN_1776119	358.248	0	302.104	0.000727802	424.812	0
ILMN_1716604	21.6852	0.211063	31.2912	0.0582242	25.171	0.127365
ILMN_1732140	38.6157	0.0225619	30.2532	0.0676856	38.7169	0.0196506
ILMN_1762093	15.692	0.565502	16.5313	0.47671	15.3581	0.621543
ILMN_1709092	15.046	0.664483	14.9229	0.683406	13.2841	0.895196
ILMN_1783691	34.7702	0.0334789	41.3359	0.0269287	29.566	0.06623
ILMN_1678409	13.0924	0.911208	14.5583	0.720524	14.2021	0.779476
ILMN_1780706	26.9251	0.0989811	37.3026	0.0320233	30.8029	0.0538573
ILMN_1677814	2454.4	0	2417.74	0	2405.7	0
ILMN_1717466	30.3027	0.062591	25.5843	0.116448	29.5589	0.06623
ILMN_1788457	675.37	0	562.707	0	514.008	0
ILMN_1706531	1238.1	0	1156.63	0	1117.5	0
ILMN_1720535	21.9421	0.203785	19.6724	0.274381	19.7841	0.260553
ILMN_1651964	1071.9	0	1034.6	0	1009.16	0
ILMN_1778352	26.9703	0.0982533	40.6795	0.0269287	26.8085	0.0917031
ILMN_1801521	13.6377	0.850073	15.3987	0.617904	15.3438	0.622999
ILMN_1725675	13.0797	0.911936	14.5891	0.716157	13.415	0.882824
ILMN_1725414	27.9303	0.0873362	28.5087	0.0800582	27.0391	0.0902475
ILMN_1767129	16.7507	0.452693	19.9209	0.267103	16.616	0.46361
ILMN_1746196	24.9196	0.131004	26.1599	0.103348	27.3106	0.088064
ILMN_1673243	16.0013	0.535662	15.5296	0.593886	13.1622	0.903202
ILMN_1772189	71.965	0.00800582	124	0.00363901	81.9479	0.00509461
ILMN_1652959	16.8651	0.443231	15.7491	0.565502	17.1467	0.419214
ILMN_1674032	204.349	0.000727802	141.823	0.00291121	180.585	0.0014556
ILMN_1717701	154.292	0.00218341	119.959	0.00363901	155.262	0.00291121
ILMN_1737656	20.2628	0.254731	18.2938	0.342795	15.036	0.653566
ILMN_1746032	56.0665	0.010917	57.9618	0.0116448	58.8479	0.0101892
ILMN_1676846	784.951	0	810.358	0	912.265	0
ILMN_1763875	3540.35	0	3437.38	0	3761.04	0
ILMN_1669201	103.106	0.00363901	102.982	0.00436681	95.5141	0.00436681
ILMN_1709222	167.019	0.00218341	117.923	0.00363901	148.011	0.00291121
ILMN_1781999	370.481	0	311.247	0.000727802	363.164	0
ILMN_1810085	183.504	0.0014556	197.851	0.000727802	179.139	0.0014556
ILMN_1658176	89.4592	0.00436681	142.625	0.00291121	86.3777	0.00509461
ILMN_1695968	16.838	0.44687	14.6322	0.711063	18.7911	0.299854
ILMN_1743638	33.8109	0.0400291	20.9153	0.22853	24.9283	0.133188
ILMN_1794782	1762.86	0	1623.71	0	1728.1	0
ILMN_1696877	22.4269	0.191412	19.2313	0.291121	27.6299	0.0858806
ILMN_1789641	14.2029	0.780204	11.6396	0.989811	14.378	0.752547
ILMN_1674221	14.965	0.673217	14.5127	0.727074	14.6172	0.71179
ILMN_1716592	18.7695	0.310044	16.9269	0.434498	21.077	0.216157
ILMN_1680309	15.1266	0.652111	14.2101	0.759825	14.7196	0.697962
ILMN_1743371	69.1347	0.00800582	33.0209	0.0502183	52.7721	0.0101892
ILMN_1770031	781.446	0	621.008	0	753.921	0
ILMN_1753912	17.9116	0.353712	20.5241	0.243814	19.3141	0.278748
ILMN_1737475	120.483	0.00291121	74.8146	0.00727802	101.969	0.00363901
ILMN_1707925	17.5044	0.384279	25.4569	0.119359	17.9836	0.346434
ILMN_1698311	22.7536	0.183406	26.3598	0.101165	21.4682	0.20524
ILMN_1785285	26.1426	0.110626	23.4828	0.154294	25.0867	0.128821
ILMN_1794213	611.603	0	754.84	0	630.989	0
ILMN_1801260	548.191	0	482.884	0	577.4	0
ILMN_1787618	14.8339	0.694323	15.9444	0.541485	14.1294	0.786754
ILMN_1723662	99.1391	0.00436681	79.288	0.00727802	112.955	0.00291121
ILMN_1801767	897.784	0	1006.94	0	1061.38	0
ILMN_1700633	82.2882	0.00509461	69.316	0.00800582	82.1306	0.00509461
ILMN_1655702	453.167	0	422.334	0	358.33	0
ILMN_1706344	341.281	0	301.987	0.000727802	305.115	0
ILMN_1719498	35.2196	0.0312955	41.0264	0.0269287	31.4016	0.0509461
ILMN_1712707	922.13	0	971.389	0	840.486	0
ILMN_1699750	21.0436	0.232169	22.7982	0.171761	21.9502	0.187773
ILMN_1739081	22.8505	0.182678	32.7717	0.0502183	23.6675	0.157933
ILMN_1806476	2219.56	0	2040.15	0	1966.94	0
ILMN_1707274	15.2287	0.636099	15.5651	0.587336	15.0345	0.653566
ILMN_1775944	36.5642	0.0269287	22.2542	0.184134	25.3931	0.120815
ILMN_1720988	30.4725	0.0604076	34.3691	0.0400291	32.8298	0.0429403
ILMN_1724497	300.37	0.000727802	282.651	0.000727802	310.622	0
ILMN_1755658	473.26	0	434.267	0	502.875	0
ILMN_1673639	15.3073	0.621543	17.1571	0.413392	17.4868	0.388646
ILMN_1686204	26.6912	0.101892	19.133	0.296215	28.0346	0.0815138
ILMN_1713732	889.56	0	877.575	0	919.513	0
ILMN_1681692	34.5534	0.0334789	34.0478	0.0414847	40.7142	0.0181951
ILMN_1657870	24.7756	0.133916	29.6453	0.0705968	24.2629	0.14556
ILMN_1741628	32.1829	0.0436681	21.949	0.189956	26.4103	0.101892
ILMN_1753972	34.7052	0.0334789	33.971	0.0422125	30.6544	0.0567686
ILMN_1696682	22.0057	0.200873	26.7158	0.0975255	18.746	0.30131
ILMN_1785424	4297.36	0	4473.87	0	4819.41	0
ILMN_1731610	369.693	0	405.629	0	377.065	0
ILMN_1758825	32.0999	0.0443959	27.3039	0.0902475	24.1319	0.147016
ILMN_1656940	25.2001	0.127365	25.0166	0.129549	28.9082	0.0713246
ILMN_1656979	16.2152	0.515284	15.8391	0.557496	15.9466	0.533479
ILMN_1731433	25.2984	0.125182	25.7673	0.108442	22.0546	0.183406
ILMN_1672878	5171.89	0	4999.99	0	5318.31	0
ILMN_1655114	88.3845	0.00509461	106.198	0.00363901	93.6414	0.00436681
ILMN_1657045	27.1061	0.0982533	22.7836	0.171761	19.6027	0.267103
ILMN_1766991	22.2228	0.195051	16.9157	0.437409	21.0287	0.219796
ILMN_1721887	35.8867	0.0291121	17.5478	0.378457	28.1712	0.080786
ILMN_1802096	903.651	0	998.07	0	806.101	0
ILMN_1753370	22.6079	0.186317	17.9911	0.360262	19.3325	0.277293
ILMN_1738921	1658.93	0	1664.38	0	1685.73	0
ILMN_1660199	2155.88	0	2101.97	0	2055.2	0
ILMN_1772123	376.534	0	376.534	0.000727802	379.011	0
ILMN_1667641	61.296	0.0101892	49.9355	0.014556	47.8109	0.0138282
ILMN_1763852	1072.28	0	1033.96	0	936.511	0
ILMN_1687303	408.073	0	399.96	0	392.25	0
ILMN_1761058	1508.5	0	1570.52	0	1527.11	0
ILMN_1724699	29.0571	0.077147	23.05	0.165939	22.5794	0.174673
ILMN_1775579	1264.18	0	1123.05	0	1101.57	0
ILMN_1660890	14.2235	0.773654	15.0988	0.657205	16.9342	0.438137
ILMN_1778104	1052.29	0	1166.62	0	1187.12	0
ILMN_1795104	108.841	0.00363901	110.435	0.00363901	118.18	0.00291121
ILMN_1740920	78.2319	0.00509461	54.1551	0.0131004	73.9612	0.00582242
ILMN_1806408	11599.9	0	11094.7	0	11599.9	0
ILMN_1808395	2422.44	0	2868.04	0	3405.65	0
ILMN_1743847	23.5408	0.161572	31.6598	0.0560408	28.748	0.0749636
ILMN_1800008	3274.31	0	2942.6	0	3365.04	0
ILMN_1708672	1317.84	0	1221.28	0	1328.91	0
ILMN_1665945	2191.81	0	2003.69	0	2084.8	0
ILMN_1676288	99.3715	0.00436681	72.4228	0.00727802	110.905	0.00291121
ILMN_1693250	51.5334	0.0123726	37.3289	0.0320233	36.3324	0.0232897
ILMN_1684271	324.757	0.000727802	343.204	0.000727802	315.193	0
ILMN_1798956	21.1735	0.227802	22.2806	0.184134	21.3753	0.206696
ILMN_1665932	14.7104	0.712518	14.256	0.755459	14.4245	0.744541
ILMN_1779685	16.953	0.430131	23.4635	0.156477	17.9947	0.345706
ILMN_1727251	12.65	0.949054	13.8286	0.817322	13.7036	0.853712
ILMN_1769694	78.9575	0.00509461	77.0236	0.00727802	109.767	0.00291121
ILMN_1734479	45.4542	0.0152838	34.898	0.0378457	42.5326	0.0167394
ILMN_1758005	296.058	0.000727802	324.19	0.000727802	267.8	0.000727802
ILMN_1750295	16.2809	0.505095	19.7731	0.272198	16.2777	0.504367
ILMN_1716480	686.426	0	681.576	0	687.313	0
ILMN_1715192	17.6798	0.369723	17.3131	0.398836	16.3109	0.501456
ILMN_1779984	41.7163	0.0189229	55.1522	0.0116448	58.253	0.0101892
ILMN_1667018	23.6675	0.160844	29.5825	0.0713246	29.2862	0.06623
ILMN_1735471	13.5499	0.862445	12.5571	0.953421	15.9691	0.52984
ILMN_1669291	23.6294	0.161572	23.8124	0.148472	22.194	0.180495
ILMN_1699636	1361.22	0	1286.68	0	1427.15	0
ILMN_1749014	2101.48	0	2076.62	0	2313.05	0
ILMN_1727091	16.7593	0.452693	14.4164	0.738719	14.8459	0.679767
ILMN_1771348	765.314	0	904.76	0	865.381	0
ILMN_1750800	2118.84	0	2067.61	0	2243.82	0
ILMN_1654861	701.73	0	634.304	0	641.329	0
ILMN_1715543	363.052	0	383.24	0.000727802	367.984	0
ILMN_1709077	29.699	0.0691412	30.0379	0.0684134	28.955	0.0713246
ILMN_1739594	169.071	0.00218341	189.184	0.0014556	213.48	0.000727802
ILMN_1785474	25.2668	0.12591	23.8857	0.144833	27.0584	0.0902475
ILMN_1716237	238.088	0.000727802	218.658	0.000727802	218.831	0.000727802
ILMN_1764321	302.455	0.000727802	208.133	0.000727802	251.427	0.000727802
ILMN_1784756	41.5708	0.0196506	61.698	0.00946143	70.1012	0.00800582
ILMN_1740265	1597.01	0	1457.89	0	1573.52	0
ILMN_1719178	13.6734	0.847162	13.0703	0.909752	14.6942	0.700145
ILMN_1788078	19.7606	0.267103	23.1355	0.164483	27.5696	0.0858806
ILMN_1728883	22.1652	0.196507	26.0435	0.104076	27.2786	0.088064
ILMN_1679600	154.962	0.00218341	187.286	0.0014556	177.426	0.0014556
ILMN_1658995	938.434	0	974.719	0	1073.81	0
ILMN_1658982	17.3451	0.398108	24.9322	0.131732	16.7619	0.449054
ILMN_1669181	21.4067	0.22198	15.6267	0.578603	22.0819	0.182678
ILMN_1750158	728.706	0	617.088	0	766.794	0
ILMN_1685703	24.8247	0.133916	21.3827	0.203785	22.4325	0.176856
ILMN_1743396	468.103	0	512.107	0	564.355	0
ILMN_1743680	27.1053	0.0982533	28.4317	0.080786	28.3148	0.0793304
ILMN_1669633	1943.7	0	2208.22	0	1952.14	0
ILMN_1804815	379.608	0	547.422	0	477.114	0
ILMN_1761728	1934.25	0	1757.64	0	1618.52	0
ILMN_1681130	653.413	0	546.161	0	540.172	0
ILMN_1706598	395.103	0	394.009	0.000727802	372.877	0
ILMN_1758323	28.8104	0.0815138	24.6325	0.133916	32.2052	0.0480349
ILMN_1728331	18.7397	0.310771	17.5748	0.378457	20.7519	0.225619
ILMN_1705637	19.7855	0.26492	27.2905	0.0902475	22.9993	0.168122
ILMN_1784203	77.3836	0.00509461	53.7812	0.0131004	64.7142	0.00946143
ILMN_1666690	130.539	0.00291121	196.191	0.000727802	144.881	0.00291121
ILMN_1654468	16.4442	0.484716	16.1302	0.524018	17.8716	0.358806
ILMN_1676609	19.9607	0.262009	17.2584	0.406114	16.6983	0.455604
ILMN_1730002	23.3637	0.169578	23.0677	0.165939	21.4794	0.20524
ILMN_1716832	42.0003	0.0189229	36.3023	0.0327511	47.5771	0.0138282
ILMN_1684585	2996.84	0	2542.78	0	2446.91	0
ILMN_1654414	58.1768	0.0101892	50.6232	0.014556	53.9824	0.0101892
ILMN_1666096	297.732	0.000727802	279.24	0.000727802	294.321	0.000727802
ILMN_1683598	2057.88	0	2071.77	0	2095.77	0
ILMN_1705247	2512.84	0	2272.38	0	2179.08	0
ILMN_1678517	25.2181	0.126637	37.5489	0.0320233	25.9473	0.106987
ILMN_1807914	16.6814	0.459243	17.3159	0.39738	15.368	0.621543
ILMN_1730025	41.8536	0.0189229	57.4728	0.0116448	44.6649	0.0160116
ILMN_1737418	126.162	0.00291121	127.12	0.00363901	120.509	0.00291121
ILMN_1709539	29.7349	0.0684134	24.5533	0.135371	26.5736	0.0967977
ILMN_1765912	19.3457	0.284571	17.7635	0.368996	18.725	0.302038
ILMN_1746128	16.0328	0.532751	14.8592	0.689229	16.0053	0.528384
ILMN_1771084	313.522	0.000727802	315.704	0.000727802	372.937	0
ILMN_1685952	95.8341	0.00436681	84.7558	0.00727802	88.8554	0.00509461
ILMN_1662738	23.2856	0.171761	18.8619	0.310771	19.4816	0.272926
ILMN_1766966	18.2582	0.328239	18.5346	0.332605	16.2023	0.507278
ILMN_1752269	697.809	0	680.387	0	718.926	0
ILMN_1675125	17.222	0.406114	17.2077	0.41048	17.125	0.422125
ILMN_1714197	2968.64	0	2976.47	0	2640.47	0
ILMN_1697510	68.3013	0.00800582	60.819	0.0101892	70.0822	0.00800582
ILMN_1659885	37.3262	0.0262009	34.0982	0.0407569	33.8946	0.0393013
ILMN_1671703	1457.35	0	1405.06	0	1530	0
ILMN_2038777	22887.1	0	23129.3	0	26326.8	0
ILMN_1777296	15421.3	0	16322.2	0	17201.4	0
ILMN_1343294	29312.3	0	32481.7	0	30744.5	0
ILMN_1717783	18.2257	0.330422	21.4128	0.203057	16.3974	0.491994
ILMN_1658660	15.5331	0.585881	16.6628	0.467249	16.0326	0.525473
ILMN_1704961	8011.55	0	9220.04	0	8545.63	0
ILMN_1795325	20.8251	0.237263	21.1626	0.213974	24.9024	0.133916
ILMN_1749297	2480.98	0	2390.04	0	2477.18	0
ILMN_1657855	17.6361	0.373362	17.5946	0.376274	14.0217	0.803493
ILMN_1717900	15.2608	0.629549	18.8846	0.310044	15.0797	0.647016
ILMN_1796088	15.0257	0.665211	14.9998	0.676128	14.5724	0.715429
ILMN_1704078	27.0705	0.0982533	39.2497	0.0291121	27.4767	0.0858806
ILMN_1798892	2915.11	0	3529.4	0	2813.64	0
ILMN_1654422	14.4931	0.739447	13.6588	0.84425	15.2395	0.633188
ILMN_1665691	23.2243	0.173945	23.6201	0.152838	23.0654	0.167395
ILMN_1725534	875.647	0	828.01	0	971.015	0
ILMN_1798254	1382.93	0	1462.73	0	1473.05	0
ILMN_1792314	2014.09	0	2096.75	0	1799.09	0
ILMN_1695821	1229.93	0	1196.79	0	1416.76	0
ILMN_1697774	11330.2	0	10403.7	0	10269.6	0
ILMN_1657153	1217.97	0	1361.74	0	1405.52	0
ILMN_1680941	13.6222	0.853712	13.6112	0.850073	14.3403	0.757642
ILMN_1787513	24.2629	0.14556	39.3555	0.0291121	40.3018	0.0181951
ILMN_1652594	694.546	0	614.335	0	599.69	0
ILMN_1697585	1602.8	0	1839.81	0	1841.73	0
ILMN_1689162	216.178	0.000727802	219.209	0.000727802	226.848	0.000727802
ILMN_1815392	57.7169	0.010917	76.5644	0.00727802	69.1655	0.00800582
ILMN_1760490	1084.93	0	1149.53	0	1255.56	0
ILMN_1764593	693.339	0	661.56	0	804.366	0
ILMN_1766723	33.6176	0.0400291	37.7744	0.0312955	34.5285	0.0320233
ILMN_1763916	29.2685	0.0742358	27.2702	0.0909752	26.5661	0.0982533
ILMN_1786544	24.6654	0.136099	19.9921	0.262736	26.0146	0.104803
ILMN_1689217	18.7435	0.310771	23.8537	0.147016	20.4468	0.235808
ILMN_1670912	28.9781	0.0786026	16.6442	0.468705	46.142	0.0152838
ILMN_1668983	37.6123	0.0254731	52.7721	0.0131004	41.9816	0.0167394
ILMN_1659660	350.675	0	393.816	0.000727802	411.378	0
ILMN_1683883	545.576	0	576.569	0	648.892	0
ILMN_1670193	23.9852	0.154294	26.3808	0.101165	23.6235	0.158661
ILMN_1686432	51.6265	0.0123726	48.9306	0.0152838	44.0992	0.0160116
ILMN_1694233	1905.63	0	1972.38	0	2025.29	0
ILMN_1697550	31.5873	0.0494905	29.4538	0.0727802	28.1634	0.080786
ILMN_1803686	1215.44	0	1321.44	0	1287.64	0
ILMN_1745108	15.6116	0.574964	17.0642	0.419214	17.4584	0.392285
ILMN_1725043	117.889	0.00291121	85.6155	0.00727802	100.719	0.00363901
ILMN_1718946	290.044	0.000727802	232.094	0.000727802	286.922	0.000727802
ILMN_1711374	16.1484	0.522562	13.9176	0.802766	14.0273	0.802766
ILMN_1785393	22.0849	0.197962	16.0333	0.53639	17.8223	0.363901
ILMN_1705689	24.5156	0.13901	28.1623	0.0829694	22.9411	0.169578
ILMN_1726266	17.666	0.370451	24.0866	0.141194	19.7085	0.263464
ILMN_1756920	5736.12	0	5271.79	0	5125.18	0
ILMN_1751500	131.6	0.00291121	176.093	0.0014556	154.855	0.00291121
ILMN_1799728	151.098	0.00218341	162.15	0.00291121	178.048	0.0014556
ILMN_1765779	80.3319	0.00509461	98.4298	0.00509461	70.0103	0.00800582
ILMN_1694562	249.527	0.000727802	293.377	0.000727802	272.364	0.000727802
ILMN_1682225	19.4118	0.282387	19.7721	0.272198	19.0837	0.289665
ILMN_1713751	1385.26	0	1632.26	0	1704.49	0
ILMN_1788481	15.1787	0.644105	16.5784	0.474527	13.5655	0.869723
ILMN_1662675	33.9288	0.0393013	27.8858	0.0858806	33.2833	0.0407569
ILMN_1737629	17.3224	0.400291	14.6496	0.709607	14.8912	0.671033
ILMN_1812112	38.6604	0.0225619	43.4082	0.0232897	43.4034	0.0160116
ILMN_1675210	18.1131	0.3377	15.8771	0.550218	15.1873	0.639738
ILMN_1706302	13.2382	0.895196	11.1481	1	11.8142	0.989083
ILMN_1785165	129.338	0.00291121	125.415	0.00363901	120.981	0.00291121
ILMN_1664236	44.9112	0.0152838	26.8475	0.0967977	37.1789	0.0225619
ILMN_1664631	107.839	0.00363901	94.5776	0.00509461	91.1921	0.00509461
ILMN_1802100	87.201	0.00509461	51.8535	0.014556	62.6998	0.00946143
ILMN_1774383	16.0414	0.532751	19.2948	0.287482	19.2348	0.283115
ILMN_1703383	21.7759	0.207424	24.9438	0.131732	21.1321	0.216157
ILMN_1806841	15.204	0.639738	13.5724	0.856623	14.1323	0.786754
ILMN_1798045	11.4524	0.995633	13.4111	0.872635	12.5586	0.957788
ILMN_1651657	25.3839	0.123726	21.5749	0.199418	21.5894	0.201601
ILMN_1671297	33.4421	0.0400291	36.9945	0.0327511	37.8352	0.0211063
ILMN_1795204	19.9222	0.262736	21.2634	0.208151	22.9617	0.16885
ILMN_1764554	14.539	0.732169	14.0193	0.793304	15.0263	0.654294
ILMN_1685531	13.5849	0.856623	14.0722	0.787482	14.0193	0.805677
ILMN_1783312	19.3659	0.284571	16.0981	0.525473	17.0716	0.425036
ILMN_1750294	23.0269	0.179039	28.4384	0.080786	27.1934	0.0887919
ILMN_1708348	549.703	0	653.154	0	804.917	0
ILMN_1727524	137.609	0.00291121	134.904	0.00291121	131.943	0.00291121
ILMN_1716909	1810.84	0	2151.33	0	1938.27	0
ILMN_1673566	34.5795	0.0334789	41.4108	0.0269287	42.8022	0.0160116
ILMN_1751168	23.1673	0.174673	18.9249	0.306405	19.0244	0.292576
ILMN_1660970	21.553	0.215429	19.7262	0.272198	18.265	0.331878
ILMN_1662590	21.4542	0.220524	20.6299	0.240175	19.9072	0.256186
ILMN_1787386	28.3599	0.0836972	34.1608	0.0407569	21.5832	0.202329
ILMN_1676452	14.1779	0.784571	15.0893	0.658661	14.0642	0.799855
ILMN_1683781	28.3974	0.0836972	20.9852	0.224163	25.9412	0.106987
ILMN_1718676	25.9809	0.111354	15.8963	0.547307	21.7769	0.191412
ILMN_1682989	24.3478	0.143377	31.9743	0.0538573	20.5102	0.232897
ILMN_1770152	15.4487	0.601164	18.2596	0.346434	14.353	0.754731
ILMN_1739872	19.9725	0.261281	20.1849	0.254003	21.5327	0.204512
ILMN_1672208	23.3004	0.171034	18.2467	0.348617	21.8702	0.189228
ILMN_1796628	34.4096	0.0356623	28.0024	0.084425	40.3854	0.0181951
ILMN_1811765	53.906	0.0116448	58.8479	0.010917	68.2641	0.00873363
ILMN_1651717	21.2906	0.224891	21.4646	0.202329	23.3115	0.164483
ILMN_1787908	11.5037	0.995633	14.5931	0.715429	13.4677	0.877001
ILMN_1791795	14.2018	0.780204	16.2661	0.504367	14.4849	0.73508
ILMN_1703803	25.3872	0.122998	21.805	0.19214	24.6481	0.138282
ILMN_1751489	56.3767	0.010917	50.8774	0.014556	67.7363	0.00873363
ILMN_1671747	12.959	0.924309	12.9392	0.922853	13.3959	0.883552
ILMN_1767362	31.1934	0.0524017	29.6998	0.069869	33.8815	0.0393013
ILMN_1772239	14.5668	0.72853	17.6987	0.372635	15.4019	0.612081
ILMN_1663112	16.528	0.477438	17.6008	0.375546	17.0527	0.426492
ILMN_1805543	16.5912	0.466521	18.4968	0.333333	15.4022	0.611354
ILMN_1706992	15.3904	0.607715	15.3553	0.620815	19.0518	0.291121
ILMN_1684919	15.6552	0.570597	13.8191	0.818777	13.4623	0.879185
ILMN_1722621	17.3271	0.400291	22.5396	0.176856	18.6152	0.316594
ILMN_1705250	14.2824	0.767831	13.7239	0.830422	15.4474	0.606987
ILMN_1721495	35.2654	0.0312955	26.1079	0.103348	41.3679	0.0174673
ILMN_1798690	20.7593	0.238719	30.8159	0.0640466	26.1781	0.104803
ILMN_1793040	32.7554	0.0422125	24.8488	0.131732	38.0038	0.0203785
ILMN_1776777	6856.5	0	6504.93	0	7046.61	0
ILMN_1706963	24.9082	0.131004	23.7369	0.151383	26.2268	0.104803
ILMN_1679797	1594.89	0	1781.29	0	1715.33	0
ILMN_1657442	20.0719	0.256914	19.4476	0.284571	24.515	0.140466
ILMN_1697628	56.8138	0.010917	68.1026	0.00800582	45.3736	0.0160116
ILMN_1749493	17.4905	0.385007	21.4112	0.203057	17.3703	0.39738
ILMN_1657139	369.117	0	340.801	0.000727802	346.906	0
ILMN_1806275	68.6831	0.00800582	76.7923	0.00727802	82.461	0.00509461
ILMN_1659599	58.6019	0.0101892	71.1661	0.00727802	73.298	0.00655022
ILMN_1698777	196.708	0.000727802	224.322	0.000727802	206.514	0.000727802
ILMN_1663132	1887.72	0	1699.46	0	1901.51	0
ILMN_1754395	208.07	0.000727802	161.925	0.00291121	228.611	0.000727802
ILMN_1761309	178.533	0.0014556	140.254	0.00291121	177.824	0.0014556
ILMN_1742073	19.0493	0.299854	23.6772	0.151383	18.593	0.316594
ILMN_1810691	70.1012	0.00800582	240.038	0.000727802	43.5791	0.0160116
ILMN_1676893	3379.12	0	3604.53	0	3931.46	0
ILMN_1677893	207.239	0.000727802	185.835	0.0014556	205.153	0.000727802
ILMN_1708588	13.5558	0.861718	14.1292	0.775837	14.2154	0.778748
ILMN_1685156	23.0194	0.179039	28.1537	0.0829694	23.1075	0.167395
ILMN_1655935	594.916	0	670.128	0	600.131	0
ILMN_1672938	14.636	0.724163	13.9081	0.803493	14.6871	0.702329
ILMN_1654287	122.183	0.00291121	107.299	0.00363901	132.203	0.00291121
ILMN_1763344	17.5799	0.376274	17.7828	0.366812	16.2103	0.507278
ILMN_1711736	14.5455	0.730713	16.9973	0.429403	15.61	0.577147
ILMN_1759252	7576.69	0	7329.09	0	7358.43	0
ILMN_1694133	24.6743	0.136099	17.4543	0.386463	24.0762	0.147016
ILMN_1787378	1228.33	0	1340.45	0	1369.67	0
ILMN_1678501	18.8203	0.310044	17.5145	0.382096	14.7339	0.695051
ILMN_1814526	3627.11	0	4158.78	0	3763.73	0
ILMN_1660332	17879	0	14260.6	0	16784.4	0
ILMN_1764309	12.5837	0.954148	13.2959	0.888646	13.4512	0.879913
ILMN_1811598	16.6929	0.457788	15.1384	0.652111	16.9873	0.433042
ILMN_1740717	14.1342	0.792576	14.0341	0.793304	13.4096	0.882824
ILMN_1797912	14.9365	0.678311	15.3694	0.620087	14.5129	0.727802
ILMN_1738604	84.2959	0.00509461	104.923	0.00436681	103.155	0.00363901
ILMN_1691175	20.2417	0.254731	20.9721	0.225619	22.6988	0.172489
ILMN_1702858	973.095	0	941.159	0	924.202	0
ILMN_1795671	2922.81	0	2884.83	0	2919.15	0
ILMN_1743331	21.9372	0.203785	23.7494	0.150655	20.1086	0.251092
ILMN_1775045	15.662	0.570597	15.4453	0.612081	16.7837	0.448326
ILMN_1688322	2070.37	0	1810.12	0	1688.98	0
ILMN_1750651	2874.8	0	2758.36	0	2623.12	0
ILMN_1768062	65.3764	0.00873363	126.69	0.00363901	85.9756	0.00509461
ILMN_1801020	203.533	0.000727802	254.581	0.000727802	191.957	0.0014556
ILMN_1693362	175.469	0.00218341	146.963	0.00291121	157.809	0.00291121
ILMN_1708934	4428.16	0	4861.88	0	4792.86	0
ILMN_1702933	82.3183	0.00509461	86.8094	0.00655022	129.708	0.00291121
ILMN_1666019	109.93	0.00363901	67.7363	0.00873363	94.4857	0.00436681
ILMN_1657993	751.171	0	749.162	0	794.166	0
ILMN_1779346	1098.05	0	923.742	0	1097.65	0
ILMN_1690352	1177.26	0	1040.23	0	1077.15	0
ILMN_1812174	38.5874	0.0225619	28.8624	0.0749636	38.0703	0.0203785
ILMN_1743519	361.592	0	496.065	0	483.295	0
ILMN_1703946	596.752	0	454.591	0	475.141	0
ILMN_1733259	4729.06	0	4796.33	0	4124.07	0
ILMN_1730710	2621.9	0	2671.41	0	2288.37	0
ILMN_1793959	1895.12	0	1887.18	0	1880.73	0
ILMN_1794512	94.1486	0.00436681	82.0092	0.00727802	95.3588	0.00436681
ILMN_1788530	14.2447	0.772926	14.7026	0.704512	15.8538	0.545124
ILMN_1795788	18.238	0.330422	15.8345	0.558224	16.1758	0.5131
ILMN_1760335	19.3056	0.286026	20.238	0.252547	22.3305	0.178312
ILMN_1811480	655.362	0	671.791	0	634.496	0
ILMN_1780551	17.147	0.412664	14.2355	0.755459	14.7695	0.692867
ILMN_1686170	16.8798	0.44032	16.8339	0.446143	16.5769	0.467249
ILMN_1709167	13.0097	0.918486	14.2302	0.757642	13.4053	0.882824
ILMN_1813598	15.0012	0.66885	15.2624	0.634643	20.2649	0.243814
ILMN_1799019	298.638	0.000727802	351.062	0.000727802	318.984	0
ILMN_1679754	14.2657	0.770742	14.4257	0.738719	15.8839	0.541485
ILMN_1716421	43.2574	0.0167394	72.4739	0.00727802	38.8123	0.0196506
ILMN_1659371	28.0057	0.0866084	27.5053	0.088064	33.3324	0.0400291
ILMN_1677868	46.7543	0.014556	44.5686	0.0211063	45.5093	0.0160116
ILMN_1809596	13.1987	0.898836	18.7879	0.317322	15.3532	0.621543
ILMN_1733963	23.1033	0.178312	26.02	0.104803	26.3616	0.103348
ILMN_1707445	17.9706	0.347889	17.2312	0.407569	18.2117	0.333333
ILMN_1804255	17.9301	0.352984	17.3775	0.392285	17.3949	0.394469
ILMN_1695590	952.368	0	856.97	0	836.156	0
ILMN_1694007	17.3469	0.398108	16.6317	0.469432	17.3276	0.401019
ILMN_1673330	22.1977	0.195779	27.4285	0.0895197	17.3643	0.398836
ILMN_1668900	19.8459	0.262736	15.5909	0.582969	16.378	0.49345
ILMN_1760143	3411.61	0	3327.09	0	3351.03	0
ILMN_1790757	5271.79	0	4871.43	0	5409.76	0
ILMN_1778796	108.747	0.00363901	145.29	0.00291121	109.163	0.00291121
ILMN_1749804	15.2201	0.637555	17.4604	0.385007	16.274	0.504367
ILMN_1720235	179.06	0.0014556	134.451	0.00291121	174.577	0.00218341
ILMN_1699404	16.5343	0.474527	16.9961	0.429403	15.0832	0.647016
ILMN_1736178	185.737	0.0014556	183.017	0.0014556	141.593	0.00291121
ILMN_1803376	347.313	0	265.991	0.000727802	327.956	0
ILMN_1712944	3119.8	0	2966.17	0	3118.77	0
ILMN_1707958	28.8683	0.080786	30.6173	0.06623	26.0797	0.104803
ILMN_1651235	22.2917	0.193595	30.5428	0.06623	20.585	0.230713
ILMN_1660424	13.6049	0.855895	15.478	0.606259	15.6908	0.564047
ILMN_1701998	71.7821	0.00800582	72.0391	0.00727802	93.4381	0.00436681
ILMN_1694140	37.6305	0.0254731	38.2684	0.0305677	40.6649	0.0181951
ILMN_1730995	317.622	0.000727802	251.174	0.000727802	370.263	0
ILMN_1702696	18.4697	0.320233	17.2913	0.401747	18.6577	0.313683
ILMN_1769563	19.3487	0.284571	19.5073	0.280932	20.0422	0.252547
ILMN_1673119	45.4319	0.0152838	47.6419	0.0160116	36.84	0.0225619
ILMN_1725889	14.9428	0.676856	20.4792	0.244541	17.0186	0.428675
ILMN_1775235	72.5889	0.00800582	47.4745	0.0160116	57.1362	0.0101892
ILMN_1697308	31.1033	0.0538573	29.664	0.069869	30.1126	0.0604076
ILMN_1677951	17.7247	0.364629	12.8764	0.927948	16.11	0.518195
ILMN_1708502	233.234	0.000727802	192.18	0.000727802	274.815	0.000727802
ILMN_1792109	1282.51	0	1595.72	0	1362.84	0
ILMN_1699172	22.9807	0.180495	29.3463	0.0727802	31.8554	0.0502183
ILMN_1686357	410.997	0	444.711	0	396.524	0
ILMN_1670135	14.3752	0.754731	13.2494	0.890102	14.0839	0.796943
ILMN_1707551	179.787	0.0014556	188.229	0.0014556	174.691	0.00218341
ILMN_1782204	19.3499	0.284571	19.8509	0.272198	17.8907	0.357351
ILMN_1795996	216.03	0.000727802	198.715	0.000727802	170.773	0.00218341
ILMN_1767722	131.915	0.00291121	117.266	0.00363901	139.161	0.00291121
ILMN_1802631	578.624	0	600.33	0	559.982	0
ILMN_1735591	57.7012	0.010917	68.4148	0.00800582	67.3413	0.00873363
ILMN_1688627	18.5907	0.31441	16.0051	0.537118	18.914	0.296943
ILMN_1672767	17.5934	0.375546	19.0664	0.300582	16.3997	0.491266
ILMN_1745097	29.8067	0.0684134	66.9161	0.00873363	36.5746	0.0225619
ILMN_1693148	14.348	0.759097	19.3979	0.287482	15.4302	0.607715
ILMN_1686157	16.1501	0.521834	16.471	0.483988	14.5325	0.722707
ILMN_1690829	24.7804	0.133916	21.3662	0.203785	23.9889	0.148472
ILMN_1729777	50.9802	0.0123726	35.9349	0.0342067	57.1016	0.0101892
ILMN_1776153	326.145	0.000727802	308.962	0.000727802	321.347	0
ILMN_1772645	974.719	0	977.065	0	1051.89	0
ILMN_1680343	16.4519	0.482533	16.4095	0.495633	14.0878	0.796215
ILMN_1775082	15.0287	0.664483	14.5169	0.727074	16.1915	0.508734
ILMN_1750235	33.2252	0.0407569	32.3068	0.0524017	33.0209	0.0422125
ILMN_1717468	24.0485	0.152111	16.6536	0.467249	18.9234	0.296943
ILMN_1664006	184.173	0.0014556	132.083	0.00363901	155.52	0.00291121
ILMN_1707169	152.103	0.00218341	165.895	0.00291121	232.366	0.000727802
ILMN_1697790	22.5064	0.189228	24.4252	0.136827	22.1551	0.18195
ILMN_1779109	13.6962	0.844978	12.8392	0.929403	14.3893	0.749636
ILMN_1751657	84.0394	0.00509461	87.4848	0.00655022	92.0321	0.00509461
ILMN_1732176	284.205	0.000727802	279.791	0.000727802	304.174	0
ILMN_1681081	280.03	0.000727802	277.693	0.000727802	289.95	0.000727802
ILMN_1678548	485.383	0	508.319	0	508.934	0
ILMN_1732672	19.693	0.267831	17.3866	0.391558	17.7187	0.369723
ILMN_1730504	518.478	0	459.001	0	418.266	0
ILMN_1768029	913.368	0	924.202	0	865.155	0
ILMN_1740752	19.1289	0.295488	17.3314	0.395197	20.7142	0.226346
ILMN_1674759	147.372	0.00218341	147.728	0.00291121	154.683	0.00291121
ILMN_1794875	719.314	0	791.587	0	491.004	0
ILMN_1750465	500.954	0	473.74	0	494.564	0
ILMN_1814151	19.8465	0.262736	18.4556	0.334789	18.883	0.297671
ILMN_1728787	13.3864	0.879913	14.4468	0.736536	14.7493	0.693595
ILMN_1770454	152.446	0.00218341	121.393	0.00363901	181.425	0.0014556
ILMN_1714253	773.269	0	689.558	0	643.946	0
ILMN_1770336	28.7683	0.0815138	31.5228	0.0574964	38.2354	0.0196506
ILMN_1815242	28.7272	0.0815138	27.647	0.0873362	31.8819	0.0494905
ILMN_1718071	1598.33	0	1485.85	0	1506.22	0
ILMN_1814327	45.2642	0.0152838	30.175	0.0684134	33.4855	0.0393013
ILMN_1775634	36.6289	0.0269287	39.7785	0.0291121	34.8567	0.0298399
ILMN_1802458	367.035	0	281.048	0.000727802	368.331	0
ILMN_1700183	14.8617	0.691412	12.0257	0.978166	14.3085	0.763464
ILMN_1709796	13.4413	0.874818	15.2631	0.634643	14.6203	0.711063
ILMN_1783963	15.5443	0.585153	13.4459	0.871179	12.4916	0.962882
ILMN_1757807	19.2179	0.288937	23.7865	0.149199	19.3533	0.277293
ILMN_1686370	243.177	0.000727802	239.821	0.000727802	222.338	0.000727802
ILMN_1666679	12.425	0.965066	12.5893	0.949782	13.3366	0.888646
ILMN_1809139	861.783	0	750.843	0	803.451	0
ILMN_1747504	316.913	0.000727802	272.847	0.000727802	284.205	0.000727802
ILMN_1657862	1177.7	0	1044.8	0	1291.61	0
ILMN_1770412	3705.4	0	3372.05	0	3613.19	0
ILMN_1712786	238.936	0.000727802	213.936	0.000727802	261.994	0.000727802
ILMN_1655491	76.3153	0.00509461	56.6433	0.0116448	78.0372	0.00509461
ILMN_1791006	165.748	0.00218341	152.148	0.00291121	198.651	0.000727802
ILMN_1726703	12628.4	0	12253.8	0	13705.4	0
ILMN_1792495	129.192	0.00291121	163.534	0.00291121	171.88	0.00218341
ILMN_1787375	218.604	0.000727802	207.68	0.000727802	220.424	0.000727802
ILMN_1812640	20409.7	0	27116.4	0	19038.2	0
ILMN_1782679	15.0408	0.664483	16.193	0.516012	15.333	0.624454
ILMN_1703617	1855.16	0	1914.58	0	1923.13	0
ILMN_1798308	1978.76	0	2109.72	0	1700.43	0
ILMN_1730625	18.6936	0.311499	15.832	0.558952	19.0382	0.291121
ILMN_1792434	253.625	0.000727802	323.813	0.000727802	324.29	0
ILMN_1792473	6046.45	0	6739.5	0	6418.96	0
ILMN_1771827	17.9602	0.349345	16.2813	0.503639	18.6237	0.315866
ILMN_1703538	5032.75	0	5101.35	0	5472.34	0
ILMN_1667183	41.8097	0.0189229	41.1012	0.0269287	49.1959	0.0131004
ILMN_1668408	345.928	0	331.924	0.000727802	367.411	0
ILMN_1717357	81.9933	0.00509461	105.19	0.00436681	73.6804	0.00582242
ILMN_1712639	47.8959	0.0138282	34.3633	0.0400291	60.8504	0.0101892
ILMN_1704173	45.2902	0.0152838	32.6803	0.0502183	39.4956	0.0189229
ILMN_1744905	50.8639	0.0123726	54.9662	0.0116448	50.4532	0.0123726
ILMN_1688625	341.859	0	282.816	0.000727802	326.959	0
ILMN_1776916	16.7006	0.456332	15.3237	0.62591	19.9529	0.255458
ILMN_1681301	652.569	0	729.589	0	826.723	0
ILMN_1652920	2098.68	0	2442.12	0	2511.55	0
ILMN_1698785	30.3061	0.062591	29.2299	0.0727802	26.6729	0.0938865
ILMN_1670282	15.069	0.659389	15.1194	0.65575	16.8761	0.441776
ILMN_1791236	18.0706	0.342067	19.3016	0.287482	18.2179	0.332605
ILMN_1723521	13.7722	0.8377	17.3588	0.393013	15.1995	0.638282
ILMN_1779965	631.368	0	608.375	0	610.316	0
ILMN_1655645	177.824	0.0014556	158.443	0.00291121	210.582	0.000727802
ILMN_1716053	1496.99	0	1474.5	0	1667.08	0
ILMN_1670542	1499.3	0	1457.35	0	1475.58	0
ILMN_1778173	3326.26	0	3444.94	0	3329.34	0
ILMN_1686522	26.6904	0.101892	28.4459	0.080786	29.2426	0.06623
ILMN_1764090	162.893	0.00218341	207.403	0.000727802	174.07	0.00218341
ILMN_1798249	72.2431	0.00800582	106.366	0.00363901	91.9867	0.00509461
ILMN_1690676	77.9428	0.00509461	50.7882	0.014556	89.7292	0.00509461
ILMN_1656593	20.36	0.251092	19.5419	0.279476	25.0522	0.129549
ILMN_1684305	37.7244	0.0254731	33.0859	0.0480349	31.5228	0.0509461
ILMN_1662598	19.7559	0.267103	23.0855	0.165211	19.4765	0.272926
ILMN_1712530	27.9653	0.0873362	20.6909	0.236536	32.7696	0.0436681
ILMN_1718808	288.667	0.000727802	265.251	0.000727802	261.363	0.000727802
ILMN_1783818	24.7285	0.134643	23.5371	0.153566	24.9015	0.133916
ILMN_1693220	931.92	0	913.924	0	958.016	0
ILMN_1735539	60.4867	0.0101892	54.9393	0.0116448	58.6546	0.0101892
ILMN_1770149	18.5182	0.319505	17.057	0.42067	25.7337	0.112082
ILMN_1684836	51.8961	0.0123726	36.3956	0.0327511	45.8958	0.0152838
ILMN_1686846	22.7171	0.184134	22.7633	0.173945	25.4431	0.120815
ILMN_1709101	453.367	0	500.954	0	502.349	0
ILMN_1752247	595.423	0	642.795	0	572.878	0
ILMN_1679987	17.1303	0.413392	17.5113	0.382096	18.0306	0.34425
ILMN_1673542	28.1887	0.084425	23.7044	0.151383	23.5626	0.158661
ILMN_1802537	20.9351	0.235808	20.8955	0.229258	20.1091	0.251092
ILMN_1737754	14.5253	0.734352	15.1388	0.652111	15.9349	0.534207
ILMN_1808905	38.5285	0.0225619	31.1605	0.0604076	33.9864	0.0385735
ILMN_1661381	19.413	0.282387	18.0067	0.359534	19.991	0.254731
ILMN_1698978	24.0085	0.152838	21.9592	0.189956	19.9021	0.256186
ILMN_1734794	23.2327	0.173217	32.8066	0.0502183	26.0616	0.104803
ILMN_1690818	21.1161	0.22853	20.4341	0.245269	20.1836	0.24818
ILMN_1770758	17.3008	0.400291	21.4794	0.202329	18.4224	0.323872
ILMN_1703049	22.4849	0.189228	15.5199	0.596798	21.1796	0.215429
ILMN_1679943	15.1784	0.644105	12.4219	0.961426	14.1564	0.785298
ILMN_1733690	1050.03	0	1066.88	0	1110.52	0
ILMN_1741572	962.88	0	859.285	0	1033.96	0
ILMN_1768962	214.502	0.000727802	299.684	0.000727802	241.06	0.000727802
ILMN_1779315	37.2674	0.0262009	26.7238	0.0975255	29.8942	0.0633188
ILMN_1802799	1445.01	0	1334.57	0	1347.75	0
ILMN_1679383	65.7725	0.00873363	73.6589	0.00727802	61.3916	0.0101892
ILMN_1666602	1902.66	0	1753.45	0	1968.9	0
ILMN_1770673	4110.09	0	3994.04	0	4004.62	0
ILMN_1728047	6277.45	0	6031.84	0	6621.59	0
ILMN_1774938	159.829	0.00218341	184.544	0.0014556	142.111	0.00291121
ILMN_1701731	5937.03	0	6867.08	0	6222.48	0
ILMN_1672148	19.0293	0.302766	15.8178	0.561863	20.3741	0.239447
ILMN_1662507	12.4725	0.964338	14.0637	0.788937	13.2583	0.896652
ILMN_1668617	14.7149	0.711063	15.9472	0.540757	16.5881	0.465793
ILMN_1773417	17.3399	0.399563	15.6057	0.57933	18.1906	0.334789
ILMN_1719154	17.0063	0.424309	16.8486	0.446143	14.9329	0.665939
ILMN_1730191	13.4184	0.877729	16.6552	0.467249	15.8337	0.545124
ILMN_1713124	1830.23	0	1158.53	0	1113.91	0
ILMN_1668880	14.375	0.754731	13.9102	0.803493	15.3934	0.615721
ILMN_1685803	22.2425	0.195051	21.661	0.194323	22.3023	0.179039
ILMN_1694985	52.5719	0.0123726	52.6233	0.0131004	48.2379	0.0131004
ILMN_1692661	14.1701	0.786026	13.5947	0.852984	13.8209	0.836972
ILMN_1677043	3680.41	0	3479.89	0	3567.59	0
ILMN_1676592	19.5509	0.276565	14.1467	0.772926	19.9545	0.255458
ILMN_1748661	38.7169	0.0225619	50.9986	0.014556	36.3877	0.0232897
ILMN_1784157	224.142	0.000727802	267.467	0.000727802	251.35	0.000727802
ILMN_1702729	116.39	0.00291121	119.023	0.00363901	118.706	0.00291121
ILMN_1743347	22.1433	0.197962	22.3111	0.182678	24.4067	0.144105
ILMN_1663777	52.1846	0.0123726	49.1863	0.0152838	42.9482	0.0160116
ILMN_1733598	18.4369	0.320961	17.1012	0.417758	17.1331	0.422125
ILMN_1757130	28.4572	0.0829694	24.8247	0.131732	25.9456	0.106987
ILMN_1665982	398.532	0	412.222	0	428.295	0
ILMN_1747577	1166.62	0	963.259	0	1200.12	0
ILMN_1679898	17.8923	0.353712	17.5743	0.378457	19.6463	0.266375
ILMN_1700047	80.6497	0.00509461	65.5982	0.00946143	69.2465	0.00800582
ILMN_1728309	22.0439	0.200873	15.8273	0.560408	24.3	0.144833
ILMN_1708323	29.3453	0.073508	30.312	0.0676856	18.5182	0.318777
ILMN_1682763	24.9611	0.129549	23.9199	0.143377	19.3789	0.276565
ILMN_1670870	2136.3	0	1996.93	0	1680.7	0
ILMN_1776384	1346.57	0	1756.75	0	1624.37	0
ILMN_1709348	3625.67	0	2756.64	0	1896.27	0
ILMN_1748538	18.2384	0.330422	15.0441	0.666667	16.9636	0.435226
ILMN_1807439	14.9783	0.671761	12.8611	0.928675	14.7829	0.690684
ILMN_1675398	15.4978	0.590975	13.7081	0.834061	17.8869	0.357351
ILMN_1802167	18.7843	0.310044	20.016	0.262009	21.297	0.211063
ILMN_1736539	49.7703	0.0131004	42.9548	0.0240175	49.5318	0.0131004
ILMN_1793859	2574.22	0	2320.6	0	2501.19	0
ILMN_1702503	17.6963	0.36754	19.5101	0.280932	16.5749	0.467249
ILMN_1794825	1444.48	0	1442.18	0	1397.95	0
ILMN_1667564	177.426	0.0014556	163.563	0.00291121	189.805	0.0014556
ILMN_1727965	30.2115	0.0640466	30.2565	0.0676856	23.8319	0.152838
ILMN_1728662	842.261	0	860.499	0	819.564	0
ILMN_1763666	13.14	0.905386	13.0642	0.909752	14.1941	0.780204
ILMN_1761514	23.4746	0.163755	19.6478	0.275837	24.0071	0.148472
ILMN_1656368	215.565	0.000727802	182.573	0.0014556	224.527	0.000727802
ILMN_1790642	60.4123	0.0101892	51.7045	0.014556	64.0671	0.00946143
ILMN_1715859	324.415	0.000727802	235.189	0.000727802	350.388	0
ILMN_1785284	864.186	0	757.396	0	828.01	0
ILMN_1763461	263.829	0.000727802	327.284	0.000727802	266.309	0.000727802
ILMN_1687508	262.434	0.000727802	425.664	0	267.629	0.000727802
ILMN_1699258	22.6039	0.186317	24.8063	0.13246	28.8318	0.0742358
ILMN_1681938	14.6561	0.719068	13.0162	0.912664	13.8435	0.834789
ILMN_1761804	10758.2	0	10090.9	0	10216.8	0
ILMN_1741148	6564.46	0	6365.91	0	7422.84	0
ILMN_1681374	26.6183	0.10262	27.9222	0.0858806	26.2719	0.104803
ILMN_1723927	21.3642	0.222707	20.6732	0.237991	27.8047	0.0815138
ILMN_1736700	4693.88	0	5072.7	0	5371.27	0
ILMN_1771970	23.3306	0.171034	36.9265	0.0327511	24.9966	0.131732
ILMN_1755974	2189.5	0	2388.05	0	2545.86	0
ILMN_1718093	123.985	0.00291121	149.913	0.00291121	120.88	0.00291121
ILMN_1730304	54.4375	0.0116448	39.1019	0.0291121	80.5658	0.00509461
ILMN_1660856	280.104	0.000727802	209.937	0.000727802	237.8	0.000727802
ILMN_1743995	60.2493	0.0101892	46.0932	0.0174673	49.296	0.0131004
ILMN_1761456	719.06	0	664.284	0	784.153	0
ILMN_1743635	162.323	0.00218341	171.88	0.00218341	214.182	0.000727802
ILMN_1737945	25.951	0.111354	19.7238	0.272198	26.5191	0.100437
ILMN_1722688	39.8366	0.0211063	29.8185	0.069869	33.5975	0.0393013
ILMN_1806845	15.3889	0.607715	16.7779	0.452693	13.2776	0.895196
ILMN_1711886	1065.06	0	1113.66	0	1212.97	0
ILMN_1664449	780.997	0	1127.05	0	943.603	0
ILMN_1771411	892.405	0	787.491	0	870.669	0
ILMN_1685413	1649.01	0	1601.65	0	1523.31	0
ILMN_1732809	1006.61	0	869.182	0	929.207	0
ILMN_1753135	235.942	0.000727802	216.242	0.000727802	142.174	0.00291121
ILMN_1758038	284.806	0.000727802	291.762	0.000727802	336.642	0
ILMN_1690252	470.059	0	505.87	0	603.224	0
ILMN_1703105	2861.07	0	2595.33	0	2661.43	0
ILMN_1805673	174.927	0.00218341	143.2	0.00291121	144.844	0.00291121
ILMN_1657283	8953.95	0	8201.17	0	8250.56	0
ILMN_1808792	738.823	0	751.037	0	794.852	0
ILMN_1735338	3700.31	0	3703.5	0	3280.86	0
ILMN_1779190	260.906	0.000727802	236.46	0.000727802	251.275	0.000727802
ILMN_1794906	32.8429	0.0422125	26.0054	0.104803	25.2917	0.125182
ILMN_1784583	15.4172	0.603348	17.5764	0.377729	15.4304	0.607715
ILMN_1681046	15.4643	0.597526	16.0763	0.526929	17.0763	0.425036
ILMN_1709155	63.5158	0.00873363	62.808	0.00946143	72.5503	0.00655022
ILMN_1713731	32.9923	0.0414847	33.2747	0.0473071	23.4211	0.161572
ILMN_1692332	25.7012	0.115721	29.261	0.0727802	26.531	0.0982533
ILMN_1748045	18.357	0.322416	18.6793	0.325327	16.77	0.449054
ILMN_1679410	22.4696	0.189228	18.2312	0.348617	19.3559	0.277293
ILMN_1783443	23.0926	0.178312	27.2661	0.0909752	22.7752	0.172489
ILMN_1711498	19.8303	0.264192	17.2215	0.409753	22.0539	0.183406
ILMN_1676042	20.2657	0.254731	17.3028	0.400291	19.8444	0.259097
ILMN_1751975	710.49	0	802.195	0	720.703	0
ILMN_1651466	16.616	0.46361	19.2836	0.287482	20.1389	0.250364
ILMN_1792150	23.0238	0.179039	17.6126	0.375546	20.3962	0.238719
ILMN_1680996	12947.5	0	11945.9	0	12514.4	0
ILMN_1797875	10656.6	0	9576.75	0	10076.4	0
ILMN_1678255	23.7507	0.158661	20.7341	0.234352	21.8435	0.189956
ILMN_1752669	14.4834	0.740175	16.4039	0.496361	16.2548	0.504367
ILMN_1734630	19.1189	0.295488	18.477	0.334061	18.5438	0.318049
ILMN_1701603	68.7521	0.00800582	26.2814	0.101892	28.5681	0.077147
ILMN_1693789	11698.4	0	21107.9	0	10296	0
ILMN_1801851	13.8708	0.828967	17.1069	0.416303	13.9218	0.823144
ILMN_1750256	1062.35	0	904.31	0	840.766	0
ILMN_1690636	19.5407	0.276565	18.5165	0.333333	18.9646	0.296943
ILMN_1702322	36.4403	0.0276565	33.5433	0.0458515	41.3952	0.0174673
ILMN_1700596	23.4755	0.163755	28.2657	0.080786	30.6929	0.0567686
ILMN_1771239	14.6655	0.717613	15.8505	0.556768	18.1426	0.3377
ILMN_1765674	42.4553	0.0174673	21.1591	0.214702	34.2797	0.0356623
ILMN_1739942	2848.75	0	2562.12	0	2776.66	0
ILMN_1787314	459.093	0	946.595	0	340.629	0
ILMN_1766366	32.0607	0.0443959	25.5205	0.118632	33.6246	0.0393013
ILMN_1663897	104.627	0.00363901	65.5288	0.00946143	83.7709	0.00509461
ILMN_1652461	17.331	0.399563	26.6741	0.0989811	18.2257	0.331878
ILMN_1701386	1066.46	0	1090.66	0	1258.68	0
ILMN_1800958	251.811	0.000727802	180.168	0.0014556	219.239	0.000727802
ILMN_1760889	68.3763	0.00800582	90.3624	0.00582242	77.2773	0.00509461
ILMN_1729325	48.5786	0.0131004	50.5956	0.014556	50.6445	0.0123726
ILMN_1803384	15.2799	0.626638	14.3953	0.74163	13.6505	0.861718
ILMN_1797432	26.8761	0.0989811	52.2355	0.014556	22.6705	0.172489
ILMN_1715988	26.4942	0.105531	22.3167	0.18195	25.0693	0.128821
ILMN_1759670	56.0262	0.010917	51.635	0.014556	60.4743	0.0101892
ILMN_1792741	23.9724	0.155022	23.3458	0.158661	26.057	0.104803
ILMN_1794384	20.2817	0.253275	18.3079	0.342795	18.9326	0.296943
ILMN_1697611	14.073	0.799127	16.732	0.456332	16.2421	0.505822
ILMN_1751092	14.3577	0.757642	14.234	0.756186	16.2919	0.503639
ILMN_1688019	19.7682	0.266375	21.4873	0.201601	22.4579	0.176128
ILMN_1771081	23.9011	0.155022	19.9578	0.264192	21.4765	0.20524
ILMN_1662681	54.1913	0.0116448	71.8237	0.00727802	80.3486	0.00509461
ILMN_1667994	556.894	0	443.308	0	417.239	0
ILMN_1788462	3135.62	0	2798.62	0	2787.32	0
ILMN_1788239	152.148	0.00218341	125.214	0.00363901	155.166	0.00291121
ILMN_1698834	92.0852	0.00436681	89.1292	0.00582242	64.8228	0.00946143
ILMN_1669257	16.6728	0.459971	30.7264	0.0647744	19.0702	0.291121
ILMN_1727258	15.9133	0.544396	15.039	0.66885	15.9715	0.529112
ILMN_1723116	1601.65	0	1368.65	0	1578.07	0
ILMN_1666258	73.1253	0.00800582	54.5402	0.0131004	75.4816	0.00582242
ILMN_1660995	27.1006	0.0982533	30.2247	0.0684134	22.6417	0.173945
ILMN_1736412	62.001	0.0101892	28.9512	0.0749636	26.8715	0.0917031
ILMN_1743013	8060.64	0	7422.84	0	7834.59	0
ILMN_1765460	50.4741	0.0131004	51.6265	0.014556	44.9291	0.0160116
ILMN_1725896	36.5124	0.0276565	33.4855	0.0458515	45.8315	0.0152838
ILMN_1738233	18.6305	0.31441	15.3754	0.617904	16.437	0.4869
ILMN_1724879	33.588	0.0400291	54.3945	0.0131004	36.0015	0.0232897
ILMN_1779374	460.12	0	453.889	0	464.783	0
ILMN_1727023	345.466	0	348.714	0.000727802	337.957	0
ILMN_1783278	26.0604	0.111354	29.2405	0.0727802	29.4226	0.06623
ILMN_1750880	72.8049	0.00800582	59.1537	0.010917	79.8902	0.00509461
ILMN_1792409	73.0487	0.00800582	57.7333	0.0116448	75.6352	0.00582242
ILMN_1748141	16.9327	0.432314	16.7371	0.456332	17.8876	0.357351
ILMN_1778788	19.4924	0.27802	18.5251	0.333333	17.4201	0.393741
ILMN_1759312	14.3877	0.753275	14.3236	0.747453	14.4164	0.745997
ILMN_1786899	17.1425	0.413392	15.6079	0.57933	16.1751	0.5131
ILMN_1701589	17.7974	0.358806	16.7533	0.454876	17.6901	0.37409
ILMN_1696830	15.864	0.550218	16.2699	0.504367	15.9838	0.529112
ILMN_1774447	121.991	0.00291121	137.118	0.00291121	158.038	0.00291121
ILMN_1731223	16.7826	0.451237	18.2228	0.348617	18.8198	0.299854
ILMN_1660854	20.4675	0.245269	15.2939	0.629549	15.8946	0.540757
ILMN_1665307	16.6635	0.460699	16.6592	0.467249	16.9006	0.441048
ILMN_1667272	18.7923	0.310044	15.3813	0.617904	15.1667	0.642649
ILMN_1685834	20.0338	0.259097	15.7634	0.564774	25.8333	0.110626
ILMN_1665331	970.199	0	1050.56	0	922.837	0
ILMN_1713927	14.6711	0.716157	14.1482	0.772926	14.747	0.693595
ILMN_1797796	16.2212	0.5131	18.7818	0.318049	17.8001	0.366084
ILMN_1719031	29.2719	0.073508	32.0266	0.0538573	25.2853	0.12591
ILMN_1726327	113.278	0.00291121	455.908	0	129.338	0.00291121
ILMN_1663313	8250.56	0	9081.7	0	8925.29	0
ILMN_1751102	33.9258	0.0393013	23.5261	0.153566	20.9556	0.219796
ILMN_1694882	53.3052	0.0123726	75.6048	0.00727802	52.2355	0.010917
ILMN_1785742	24.0371	0.152838	17.3015	0.400291	28.1103	0.0815138
ILMN_1801606	2748.56	0	2723.94	0	2893.37	0
ILMN_1664435	16.3698	0.495633	14.1366	0.775109	16.0208	0.526929
ILMN_1804812	1885.42	0	1658.93	0	1608.71	0
ILMN_1770378	771	0	770.432	0	799.604	0
ILMN_1753773	16.3756	0.494905	16.33	0.501456	19.7731	0.261281
ILMN_1674988	22.1657	0.196507	31.1145	0.0604076	20.5945	0.229985
ILMN_1774669	25.8938	0.112082	26.1227	0.103348	28.5748	0.077147
ILMN_1722102	3156.97	0	3248.18	0	2970.42	0
ILMN_1793894	3943.14	0	3633.44	0	4083.62	0
ILMN_1813243	41.1547	0.0196506	46.8062	0.0160116	52.5113	0.010917
ILMN_1807888	43.4531	0.0167394	40.0175	0.0291121	38.9923	0.0196506
ILMN_1748653	533.75	0	613.786	0	592.909	0
ILMN_1802973	3129.98	0	2579.78	0	2973.12	0
ILMN_1723177	4438.67	0	4204.95	0	4356.47	0
ILMN_1684035	159.039	0.00218341	117.048	0.00363901	152.233	0.00291121
ILMN_1760727	1158.53	0	1104.86	0	962.376	0
ILMN_1665871	390.358	0	366.683	0.000727802	406.079	0
ILMN_1766765	760.205	0	764.402	0	719.06	0
ILMN_1688100	49.2173	0.0131004	33.6668	0.0429403	28.0692	0.0815138
ILMN_1774207	15.1504	0.647744	15.7194	0.566958	16.6241	0.462154
ILMN_1758443	13.9203	0.823872	12.9106	0.925764	14.335	0.75837
ILMN_1669773	14.0722	0.799127	14.3893	0.743086	14.4765	0.735808
ILMN_1772612	15.5346	0.585881	15.1583	0.649927	15.4445	0.606987
ILMN_1695193	18.7795	0.310044	21.5099	0.200873	20.318	0.24163
ILMN_1707727	160.522	0.00218341	150.049	0.00291121	209.468	0.000727802
ILMN_1674376	36.2598	0.0276565	39.3028	0.0291121	37.5451	0.0218341
ILMN_1755059	13.6726	0.847162	16.5167	0.47671	14.4454	0.743086
ILMN_1725518	120.444	0.00291121	103.537	0.00436681	136.566	0.00291121
ILMN_1813361	16.468	0.481077	16.954	0.430859	18.2951	0.33115
ILMN_1684694	109.113	0.00363901	99.7903	0.00509461	65.6777	0.00946143
ILMN_1776363	18.2586	0.328239	19.4137	0.286754	25.1456	0.128093
ILMN_1652729	20.3549	0.251092	22.6944	0.174673	19.3218	0.27802
ILMN_1657016	457.867	0	496.392	0	629.703	0
ILMN_1661875	23.5177	0.163028	17.2271	0.408297	23.6921	0.156477
ILMN_1651943	58.2657	0.0101892	52.0425	0.014556	58.1409	0.0101892
ILMN_1813139	904.76	0	946.957	0	937.897	0
ILMN_1811239	14.6276	0.724163	14.3966	0.74163	13.6112	0.865357
ILMN_1794470	1660.27	0	1509.79	0	1565.05	0
ILMN_1735364	280.326	0.000727802	251.888	0.000727802	294.059	0.000727802
ILMN_1801464	662.167	0	731.262	0	713.42	0
ILMN_1660778	74.8146	0.00655022	67.1761	0.00873363	70.5306	0.00727802
ILMN_1692080	20.6589	0.242358	32.1115	0.0524017	24.8833	0.134643
ILMN_1765091	1202.45	0	1176.87	0	1143.2	0
ILMN_1778304	16.2285	0.5131	17.2993	0.401019	17.2215	0.408297
ILMN_1766560	150.324	0.00218341	142.333	0.00291121	186.509	0.0014556
ILMN_1797873	25.1956	0.127365	22.8856	0.168122	18.6895	0.30786
ILMN_1675483	626.541	0	677.706	0	694.027	0
ILMN_1799369	20.4536	0.245997	15.3863	0.617904	18.3055	0.33115
ILMN_1747259	27.049	0.0982533	18.6494	0.328966	23.5587	0.158661
ILMN_1784292	1157.25	0	1165.02	0	1072.28	0
ILMN_1710655	539.003	0	494.789	0	491.991	0
ILMN_1716264	15.368	0.609898	14.496	0.729258	13.4757	0.877001
ILMN_1711828	605.392	0	801.3	0	654.32	0
ILMN_1690465	24.0622	0.152111	16.1115	0.524745	15.376	0.61936
ILMN_1661833	2193.73	0	1782.21	0	2114.81	0
ILMN_1689908	3237.4	0	3138.79	0	3107.9	0
ILMN_1794070	21.1239	0.22853	20.2157	0.253275	22.9647	0.16885
ILMN_1687264	163.662	0.00218341	164.969	0.00291121	175.635	0.00218341
ILMN_1660183	18.8719	0.310044	18.6615	0.326783	22.0329	0.184862
ILMN_1672356	433.301	0	421.423	0	448.593	0
ILMN_1807112	48.5946	0.0131004	32.9016	0.0502183	48.1573	0.0131004
ILMN_1662902	19.1545	0.295488	15.4806	0.606259	20.3641	0.239447
ILMN_1667830	22.5558	0.187045	17.1442	0.414119	16.6736	0.458515
ILMN_1790351	15.1092	0.653566	14.4354	0.737263	16.922	0.44032
ILMN_1675435	84.019	0.00509461	82.1306	0.00727802	84.0562	0.00509461
ILMN_1659156	298.979	0.000727802	319.101	0.000727802	324.19	0
ILMN_1787064	60.6407	0.0101892	25.9183	0.107715	41.6967	0.0174673
ILMN_1712019	788.03	0	712.279	0	799.143	0
ILMN_1666221	27.3119	0.0931587	27.9639	0.0858806	25.4409	0.120815
ILMN_1682547	13.8058	0.835517	13.1665	0.900291	16.2292	0.505822
ILMN_1747839	45.7333	0.0152838	40.776	0.0269287	41.0723	0.0181951
ILMN_1670452	80.8921	0.00509461	66.688	0.00873363	64.859	0.00946143
ILMN_1679184	46.4221	0.0152838	49.3765	0.0152838	44.886	0.0160116
ILMN_1757147	15.2748	0.626638	14.8518	0.689229	15.4613	0.604076
ILMN_1671812	14.2718	0.769287	15.3603	0.620815	16.1185	0.516739
ILMN_1799848	219.465	0.000727802	301.01	0.000727802	479.601	0
ILMN_1747151	26.9028	0.0989811	23.8806	0.14556	24.5484	0.13901
ILMN_1768202	87.0294	0.00509461	87.4717	0.00655022	91.1653	0.00509461
ILMN_1740161	129.669	0.00291121	106.963	0.00363901	123.685	0.00291121
ILMN_1794063	46.1377	0.0152838	45.1496	0.0203785	52.7047	0.0101892
ILMN_1697594	38.3106	0.0225619	36.1286	0.0334789	38.7859	0.0196506
ILMN_1749338	22.9564	0.180495	18.1947	0.348617	22.8316	0.172489
ILMN_1813607	13.9657	0.815866	14.8545	0.689229	14.5811	0.714702
ILMN_1756727	13.3043	0.887919	12.8786	0.927948	14.3914	0.749636
ILMN_1796059	12.613	0.951965	14.2829	0.751819	12.0986	0.979622
ILMN_1672000	14.6945	0.713974	13.6656	0.843522	12.782	0.938865
ILMN_1730678	15338.1	0	22565.6	0	14548.8	0
ILMN_1809966	14.4589	0.74163	15.3751	0.617904	21.4904	0.20524
ILMN_1708056	14.8028	0.699418	12.9715	0.919942	15.7966	0.54949
ILMN_1805985	159.769	0.00218341	162.211	0.00291121	158.554	0.00291121
ILMN_1667748	2096.75	0	1940.36	0	1917.21	0
ILMN_1655766	14.7856	0.700145	14.0918	0.786026	16.3245	0.499272
ILMN_1652421	66.0097	0.00873363	68.9358	0.00800582	77.5643	0.00509461
ILMN_1738671	14.9043	0.685589	13.6987	0.835517	15.3667	0.621543
ILMN_1686523	14.9616	0.673945	14.8733	0.689229	16.874	0.441776
ILMN_1750459	14.626	0.724891	13.7403	0.828967	15.2092	0.635371
ILMN_1660542	72.2808	0.00800582	49.1222	0.0152838	70.1513	0.00800582
ILMN_1756417	243.352	0.000727802	175.469	0.0014556	282.444	0.000727802
ILMN_1776936	37.0792	0.0269287	143.402	0.00291121	42.4151	0.0167394
ILMN_1710979	341.919	0	375.432	0.000727802	355.431	0
ILMN_1758846	265.515	0.000727802	274.701	0.000727802	261.849	0.000727802
ILMN_1751744	37.4367	0.0262009	28.0431	0.0836972	27.162	0.0895197
ILMN_1655364	23.7194	0.160116	21.5471	0.199418	22.2714	0.180495
ILMN_1779882	19.8937	0.262736	14.6458	0.709607	14.8983	0.671033
ILMN_1755049	25.2301	0.12591	19.1608	0.29476	22.1999	0.180495
ILMN_1733716	13.7447	0.838428	19.0021	0.304221	16.9233	0.44032
ILMN_1712298	778.003	0	704.023	0	822.731	0
ILMN_1750644	65.3003	0.00873363	83.0058	0.00727802	67.6632	0.00873363
ILMN_1669259	1429.33	0	1320.15	0	1403.1	0
ILMN_1793466	15.0832	0.657205	15.3314	0.625182	15.1803	0.641194
ILMN_1756437	472.517	0	504.004	0	504.675	0
ILMN_1729342	138.595	0.00291121	94.2425	0.00509461	117.154	0.00291121
ILMN_1772660	24.3142	0.144833	35.9719	0.0342067	27.437	0.0866084
ILMN_1766309	260.107	0.000727802	273.674	0.000727802	291.492	0.000727802
ILMN_1698159	54.4143	0.0116448	47.327	0.0160116	53.9939	0.0101892
ILMN_1779951	22.5919	0.186317	28.0824	0.0836972	19.4582	0.272926
ILMN_1675937	23.0677	0.179039	13.5466	0.858806	21.6671	0.195779
ILMN_1813669	1011.08	0	1027.14	0	1091.84	0
ILMN_1811770	42.1147	0.0189229	33.6834	0.0429403	27.7998	0.0815138
ILMN_1799115	15.0113	0.667395	17.4495	0.387918	15.4033	0.611354
ILMN_1758392	44.047	0.0160116	46.8862	0.0160116	43.7377	0.0160116
ILMN_1751636	52.76	0.0123726	26.439	0.101165	42.92	0.0160116
ILMN_1763742	19.6569	0.270015	15.0596	0.664483	16.889	0.441048
ILMN_1804447	16.4048	0.49345	17.0646	0.419214	18.4655	0.320961
ILMN_1677487	937.501	0	899.088	0	936.783	0
ILMN_1739645	96.1481	0.00436681	69.7173	0.00800582	46.2134	0.0152838
ILMN_1690154	14.5255	0.734352	17.3057	0.400291	16.7774	0.449054
ILMN_1674941	1017.15	0	871.384	0	951.668	0
ILMN_1709124	135.355	0.00291121	161.81	0.00291121	168.44	0.00218341
ILMN_1803500	102.125	0.00436681	130.463	0.00363901	137.085	0.00291121
ILMN_1684293	15896.2	0	14996	0	16148.9	0
ILMN_1655868	56.6742	0.010917	46.8193	0.0160116	63.2459	0.00946143
ILMN_1728191	15.369	0.609898	16.6339	0.469432	17.0169	0.428675
ILMN_1684923	29.2238	0.0742358	22.9485	0.168122	24.1265	0.147016
ILMN_1763837	1522.79	0	1321.94	0	1437.74	0
ILMN_1780894	22.3668	0.19214	25.8208	0.108442	20.8633	0.221252
ILMN_1811877	19.0717	0.297671	17.0523	0.421397	18.7444	0.30131
ILMN_1670379	18.1996	0.332605	17.9868	0.360262	19.4235	0.274381
ILMN_1812926	2274.37	0	2372.56	0	2137.95	0
ILMN_1668044	18.0039	0.344978	15.8622	0.551674	17.263	0.405386
ILMN_1668566	26.8578	0.0989811	30.2686	0.0676856	31.3563	0.0509461
ILMN_1681783	8400.22	0	8073.81	0	7781.68	0
ILMN_1699421	14.9418	0.676856	15.2463	0.63901	14.3731	0.753275
ILMN_1685170	2408.22	0	2189.5	0	2171.82	0
ILMN_1807003	360.166	0	317.847	0.000727802	337.138	0
ILMN_1799243	15.1814	0.644105	14.8752	0.688501	19.9658	0.255458
ILMN_1737612	16.9952	0.425036	17.7615	0.368996	17.5711	0.382096
ILMN_1755937	451.964	0	351.854	0.000727802	394.349	0
ILMN_1711899	1627.98	0	2251.48	0	2003.69	0
ILMN_1698100	123.067	0.00291121	126.244	0.00363901	178.199	0.0014556
ILMN_1798372	106.627	0.00363901	118.458	0.00363901	126.885	0.00291121
ILMN_1694548	23.8798	0.157205	26.7958	0.0975255	24.5075	0.140466
ILMN_1711408	46.4531	0.0152838	57.6204	0.0116448	61.9788	0.00946143
ILMN_1741003	6781.74	0	6817.18	0	7184.36	0
ILMN_1695184	23.817	0.157933	22.3668	0.180495	23.7162	0.156477
ILMN_1662322	16.822	0.447598	17.7947	0.366812	17.6815	0.37409
ILMN_1703791	4319.82	0	4484.76	0	4779.94	0
ILMN_1778087	20.3211	0.251819	16.4043	0.496361	17.5883	0.38064
ILMN_1755721	25.2113	0.127365	25.1074	0.126637	21.9291	0.188501
ILMN_1709820	163.741	0.00218341	213.699	0.000727802	164.999	0.00218341
ILMN_1799863	16.4276	0.488355	18.6474	0.328966	16.3789	0.49345
ILMN_1741431	16.8802	0.44032	19.2317	0.291121	19.7822	0.260553
ILMN_1782086	26.4321	0.106987	33.49	0.0458515	26.5152	0.100437
ILMN_1781537	15.3956	0.605531	15.6511	0.577147	16.0029	0.528384
ILMN_1813840	2252.64	0	1847.28	0	1798.45	0
ILMN_1767113	15.8731	0.550218	18.3823	0.342067	17.7716	0.36754
ILMN_1789676	14.9312	0.678311	17.0348	0.425036	16.8588	0.441776
ILMN_1781983	1968.9	0	1934.25	0	1898.83	0
ILMN_1652569	730.422	0	652.783	0	766.555	0
ILMN_1758299	25.4556	0.121543	26.7759	0.0975255	22.0224	0.184862
ILMN_1754179	1392.5	0	1389.6	0	1442.18	0
ILMN_1740396	184.889	0.0014556	176.582	0.0014556	187.924	0.0014556
ILMN_1754738	2856.68	0	2852.89	0	2878.59	0
ILMN_1705861	16.7328	0.453421	16.4587	0.486172	20.4611	0.234352
ILMN_1662927	378.792	0	494.154	0	440.745	0
ILMN_1751345	321.54	0.000727802	369.034	0.000727802	359.084	0
ILMN_1712806	429.883	0	437.063	0	429.63	0
ILMN_1766411	5215.08	0	4342.3	0	4923.18	0
ILMN_1768610	17.5632	0.377729	19.3071	0.287482	17.5247	0.385735
ILMN_1673108	18.0354	0.343523	32.4951	0.0502183	23.95	0.149199
ILMN_1815306	192.778	0.0014556	202.684	0.000727802	224.276	0.000727802
ILMN_1803779	306.15	0.000727802	315.193	0.000727802	341.281	0
ILMN_1681998	248.819	0.000727802	178.265	0.0014556	255.649	0.000727802
ILMN_1699598	1235.98	0	1153.7	0	1344.36	0
ILMN_1809957	18045.3	0	17119.2	0	18123.2	0
ILMN_1662426	5902.69	0	6522.09	0	6288.81	0
ILMN_1768867	3032.48	0	2716.11	0	2911.62	0
ILMN_1679256	15.1477	0.647744	15.7959	0.562591	15.3069	0.627365
ILMN_1764945	1098.34	0	1029.7	0	1082.19	0
ILMN_1701774	14.2906	0.76492	15.2848	0.63246	15.1818	0.641194
ILMN_1667086	1143.2	0	977.79	0	1256.56	0
ILMN_1676946	1028.69	0	922.473	0	981.162	0
ILMN_1658911	2203.13	0	2564.85	0	2251.48	0
ILMN_1731596	245.172	0.000727802	201.976	0.000727802	236.46	0.000727802
ILMN_1669377	2797.09	0	2592.4	0	2604.57	0
ILMN_1754531	577.192	0	602.36	0	651.261	0
ILMN_1779512	35.6742	0.0298399	24.4948	0.135371	40.5818	0.0181951
ILMN_1760466	22.2166	0.195051	29.2931	0.0727802	22.5236	0.174673
ILMN_1659463	1793.83	0	1898.83	0	1817.65	0
ILMN_1668285	19.651	0.270015	24.515	0.135371	18.0671	0.341339
ILMN_1723626	409.411	0	376.171	0.000727802	399.783	0
ILMN_1749738	47.0036	0.014556	58.3717	0.0116448	65.9198	0.00946143
ILMN_1686610	1182.11	0	1265.79	0	1377.17	0
ILMN_1769918	25.0855	0.128821	25.8314	0.108442	25.3018	0.124454
ILMN_1699646	21.5585	0.214702	19.4682	0.283115	20.016	0.253275
ILMN_1713130	15.3268	0.61936	16.4802	0.482533	15.2299	0.633188
ILMN_1801710	2068.49	0	1898.03	0	2007.2	0
ILMN_1716790	15.9321	0.540757	15.086	0.659389	14.424	0.744541
ILMN_1740772	2179.08	0	2294.58	0	2373.38	0
ILMN_1662668	38.2089	0.0232897	31.0847	0.0611354	25.4291	0.120815
ILMN_1659950	22.6088	0.186317	21.0791	0.219796	21.088	0.216157
ILMN_1656951	20.0802	0.256914	17.0948	0.417758	20.0788	0.251819
ILMN_1689431	46.1002	0.0152838	104.155	0.00436681	55.6667	0.0101892
ILMN_1708833	14.4069	0.748181	16.9472	0.431587	13.8993	0.825327
ILMN_1694906	200.766	0.000727802	162.368	0.00291121	240.281	0.000727802
ILMN_1718023	2896.04	0	2842.76	0	2856.68	0
ILMN_1661886	4708.72	0	4885.01	0	5101.35	0
ILMN_1652505	1054.55	0	1075.13	0	1162.84	0
ILMN_1658472	2050.72	0	1917.76	0	1980.09	0
ILMN_1767816	954.635	0	891.851	0	920.818	0
ILMN_1815051	2350.35	0	2187.61	0	2635.65	0
ILMN_1729851	13.6503	0.848617	14.1842	0.765648	12.5166	0.960699
ILMN_1793598	1069.64	0	1332.56	0	1202.45	0
ILMN_1793360	232.366	0.000727802	212.768	0.000727802	227.704	0.000727802
ILMN_1788135	57.8825	0.010917	53.3733	0.0131004	43.1882	0.0160116
ILMN_1689353	26.7682	0.100437	23.0126	0.167395	23.0382	0.168122
ILMN_1763834	17.0879	0.417031	24.991	0.131732	16.3617	0.495633
ILMN_1710482	696.44	0	526.616	0	586.301	0
ILMN_1796737	18.0506	0.343523	34.6993	0.0385735	18.7165	0.304221
ILMN_1690884	36.0297	0.0291121	22.5134	0.176856	24.5343	0.139738
ILMN_1704368	574.756	0	637.798	0	638.029	0
ILMN_1688543	15.3297	0.61936	13.3978	0.87409	15.5871	0.578603
ILMN_1675706	13.2416	0.895196	11.8729	0.982533	13.9344	0.820233
ILMN_1754055	23.6505	0.160844	24.1976	0.141194	26.5623	0.0982533
ILMN_1664024	17.7017	0.366084	20.3711	0.246725	17.208	0.408297
ILMN_1697925	217.664	0.000727802	167.166	0.00218341	205.108	0.000727802
ILMN_1813881	21.4873	0.219796	16.7257	0.458515	17.0137	0.429403
ILMN_1719143	16.8302	0.447598	14.9271	0.683406	20.1178	0.250364
ILMN_1680192	21.1908	0.227074	17.6325	0.374818	17.2655	0.405386
ILMN_1691457	99.2795	0.00436681	65.4237	0.00946143	45.0508	0.0160116
ILMN_1675684	95.6372	0.00436681	84.9374	0.00727802	115.596	0.00291121
ILMN_1661572	28.2177	0.084425	37.6983	0.0312955	24.2248	0.14556
ILMN_1698973	267.629	0.000727802	271.602	0.000727802	277.416	0.000727802
ILMN_1710726	152.369	0.00218341	143.989	0.00291121	190.049	0.0014556
ILMN_1702706	86.1875	0.00509461	125.527	0.00363901	94.7673	0.00436681
ILMN_1724169	452.933	0	515.531	0	550.955	0
ILMN_1664828	308.204	0.000727802	344.611	0.000727802	398.828	0
ILMN_1815425	15.6826	0.56623	15.831	0.558952	15.3639	0.621543
ILMN_1789007	4342.3	0	4006.87	0	3484.48	0
ILMN_1802923	40.9944	0.0196506	34.6811	0.0385735	28.0665	0.0815138
ILMN_1722070	31.0868	0.0538573	21.0058	0.222707	23.8472	0.152111
ILMN_1765605	19.6017	0.274381	15.2547	0.636827	15.9336	0.534207
ILMN_1780170	23.3942	0.169578	28.1231	0.0829694	41.7019	0.0174673
ILMN_1740938	5530.19	0	5415.32	0	4500.73	0
ILMN_1809311	23.4652	0.165939	108.375	0.00363901	25.1111	0.128093
ILMN_1761511	16.9599	0.429403	16.7288	0.456332	16.5789	0.467249
ILMN_1709017	21.2081	0.226346	16.4707	0.483988	20.4041	0.238719
ILMN_1761793	49.7043	0.0131004	33.0776	0.0487627	39.0066	0.0196506
ILMN_1706582	15.2735	0.626638	13.9314	0.799855	14.2956	0.765648
ILMN_1778420	29.357	0.073508	24.2629	0.139738	34.345	0.0356623
ILMN_1692798	33.739	0.0400291	35.287	0.0356623	31.1184	0.0538573
ILMN_1797070	21.2338	0.226346	29.1004	0.0742358	20.7874	0.224891
ILMN_1756862	1708.91	0	1780.6	0	1795.95	0
ILMN_1779070	139.94	0.00291121	191.275	0.0014556	152.052	0.00291121
ILMN_1704682	23.7425	0.158661	22.81	0.169578	25.5213	0.119359
ILMN_1676177	18.2474	0.328966	16.305	0.502911	15.0095	0.65575
ILMN_1687201	86.7269	0.00509461	66.0097	0.00946143	73.5411	0.00655022
ILMN_1723522	23.2813	0.172489	22.2303	0.184862	36.3349	0.0232897
ILMN_1713438	51.7374	0.0123726	36.8832	0.0327511	49.1138	0.0131004
ILMN_1721623	597.822	0	637.128	0	659.809	0
ILMN_1678152	248.95	0.000727802	218.41	0.000727802	185.033	0.0014556
ILMN_1653283	22.1416	0.197962	20.2934	0.251092	23.1376	0.167395
ILMN_1694875	33.5169	0.0400291	36.2768	0.0327511	46.6999	0.0152838
ILMN_1763730	463.888	0	555.374	0	464.525	0
ILMN_1686011	12.9438	0.924309	15.181	0.648472	13.5629	0.869723
ILMN_1675695	672.672	0	564.742	0	563.297	0
ILMN_1722491	2190.78	0	2650.77	0	2744.93	0
ILMN_1726410	1581.55	0	1514.25	0	1895.12	0
ILMN_1669833	29.6625	0.0691412	21.5955	0.197234	30.7618	0.0567686
ILMN_1726782	15.4061	0.604076	14.305	0.748908	15.6057	0.577147
ILMN_1726752	459.973	0	494.564	0	450.757	0
ILMN_1815081	19.8424	0.262736	17.4497	0.387918	19.7559	0.262009
ILMN_1776857	34.7149	0.0334789	30.3232	0.0676856	32.8608	0.0429403
ILMN_1763236	33.8465	0.0400291	29.3811	0.0727802	29.0224	0.069869
ILMN_1762606	47.7315	0.0138282	45.6533	0.0189229	66.5722	0.00873363
ILMN_1757036	27.6151	0.0902475	20.6449	0.239447	23.8692	0.151383
ILMN_1732149	29.6497	0.0691412	23.4338	0.156477	24.843	0.134643
ILMN_1651574	879.918	0	893.342	0	786.166	0
ILMN_1676649	17.6207	0.37409	15.2819	0.63246	18.9953	0.29476
ILMN_1747683	13.3747	0.879913	16.1418	0.521106	13.5828	0.868268
ILMN_1807036	14.6121	0.725619	11.6327	0.989811	12.8974	0.927948
ILMN_1786381	12.7037	0.946143	13.7414	0.828967	12.5561	0.957788
ILMN_1667264	23.531	0.161572	25.6242	0.114265	21.6696	0.195779
ILMN_1738494	26.7442	0.101165	29.5102	0.0720524	23.4937	0.160116
ILMN_1672057	28.2641	0.084425	20.7638	0.232897	21.6569	0.196507
ILMN_1751586	68.177	0.00800582	51.4387	0.014556	46.0765	0.0152838
ILMN_1765610	30.0508	0.06623	29.794	0.069869	39.3966	0.0196506
ILMN_1713462	23.353	0.169578	19.2334	0.290393	21.1535	0.215429
ILMN_1715068	372.103	0	344.14	0.000727802	503.686	0
ILMN_1717154	750.843	0	615.873	0	637.798	0
ILMN_1792540	15.3832	0.607715	15.6261	0.578603	13.6382	0.864629
ILMN_1767351	31.2647	0.0524017	30.0207	0.0684134	39.555	0.0189229
ILMN_1659572	16.6008	0.465793	15.1927	0.648472	18.338	0.328966
ILMN_1729975	303.541	0.000727802	319.6	0.000727802	326.738	0
ILMN_1767541	155.587	0.00218341	135.523	0.00291121	129.246	0.00291121
ILMN_1711120	18.0058	0.344978	20.211	0.254003	24.0512	0.147016
ILMN_1699703	3230.96	0	2776.66	0	3324.59	0
ILMN_1721977	1067.86	0	1304.82	0	1121.71	0
ILMN_1804421	15.1146	0.653566	14.6633	0.707424	16.2405	0.505822
ILMN_1661458	36.4679	0.0276565	40.0567	0.0291121	26.0676	0.104803
ILMN_1802203	8892.71	0	8298.91	0	8345.53	0
ILMN_1682938	707.025	0	665.377	0	694.895	0
ILMN_1723884	777.478	0	879.295	0	880.738	0
ILMN_1719518	4228.87	0	4026.05	0	4173.36	0
ILMN_1752340	1988.58	0	1948.62	0	1973.28	0
ILMN_1764297	21.5669	0.213974	18.7982	0.317322	19.5136	0.27147
ILMN_1675709	855.18	0	713.168	0	789.972	0
ILMN_1769250	724.37	0	670.919	0	800.078	0
ILMN_1731287	1377.59	0	1317.06	0	1352.73	0
ILMN_1728471	1843.25	0	1446.68	0	1485.85	0
ILMN_1789990	78.2799	0.00509461	61.1859	0.0101892	81.0294	0.00509461
ILMN_1768399	21.7797	0.207424	24.6481	0.133916	26.2969	0.104076
ILMN_1698447	736.253	0	715.576	0	756.555	0
ILMN_1750690	36.9945	0.0269287	32.0739	0.0538573	44.4298	0.0160116
ILMN_1703989	55.6912	0.010917	59.0679	0.010917	64.1429	0.00946143
ILMN_1812281	20.8042	0.238719	16.4235	0.491994	23.3475	0.163755
ILMN_1800898	67.1926	0.00873363	38.1384	0.0305677	64.903	0.00946143
ILMN_1707529	20.8098	0.237991	17.3803	0.392285	16.7871	0.448326
ILMN_1699251	33.9731	0.0393013	29.2515	0.0727802	28.1372	0.0815138
ILMN_1716068	26.2814	0.110626	19.7319	0.272198	26.4321	0.101892
ILMN_1814353	14.9093	0.684862	19.9628	0.264192	16.8313	0.443959
ILMN_1733068	2893.37	0	3268.57	0	3053.51	0
ILMN_1736112	480.783	0	526.212	0	481.766	0
ILMN_1673815	14.195	0.780932	13.9102	0.803493	13.9937	0.810044
ILMN_1744830	20.8593	0.235808	15.5334	0.591703	18.0438	0.342067
ILMN_1738830	22.8734	0.18195	20.6951	0.236536	19.2337	0.283115
ILMN_1753500	399.416	0	384.844	0.000727802	430.054	0
ILMN_1777882	3154.06	0	3504.69	0	3200.12	0
ILMN_1718610	4278.38	0	3828.94	0	4006.87	0
ILMN_1768779	17.0257	0.422125	17.8394	0.366084	17.7516	0.36754
ILMN_1791186	242.523	0.000727802	266.668	0.000727802	239.413	0.000727802
ILMN_1688953	856.674	0	727.688	0	737.272	0
ILMN_1782761	18.8805	0.310044	17.0246	0.425764	17.369	0.39738
ILMN_1811592	1294.43	0	1209.33	0	1211	0
ILMN_1674307	24.816	0.133916	15.8007	0.562591	23.6171	0.158661
ILMN_1764571	61.771	0.0101892	37.9631	0.0312955	51.4387	0.0123726
ILMN_1704249	19.4935	0.27802	17.4166	0.389374	19.1431	0.285298
ILMN_1673224	13.1413	0.905386	14.1865	0.76492	12.6591	0.949054
ILMN_1775441	35.1965	0.0312955	19.9095	0.267831	27.6947	0.084425
ILMN_1765876	214.339	0.000727802	258.385	0.000727802	206.022	0.000727802
ILMN_1801833	238.162	0.000727802	240.226	0.000727802	262.632	0.000727802
ILMN_1777998	2567.29	0	2337.91	0	2328.67	0
ILMN_1763508	59.8234	0.0101892	103.019	0.00436681	74.6511	0.00582242
ILMN_1661971	24.3343	0.144105	29.8296	0.069869	33.0799	0.0414847
ILMN_1711490	28.3949	0.0836972	24.7014	0.13246	32.6459	0.0458515
ILMN_1734652	3441.22	0	3748.03	0	3687.19	0
ILMN_1796772	13.0245	0.914847	12.5074	0.95706	14.0368	0.80131
ILMN_1731178	13.0484	0.913392	14.8575	0.689229	14.5385	0.722707
ILMN_1797753	14.099	0.796943	14.6521	0.709607	15.4197	0.609898
ILMN_1751474	16.3287	0.500728	17.8021	0.366812	18.6997	0.30786
ILMN_1751164	191.775	0.0014556	208.526	0.000727802	229.125	0.000727802
ILMN_1750805	3614.63	0	3453.12	0	3666.6	0
ILMN_1770824	2326.66	0	2655.09	0	2896.04	0
ILMN_1765897	44.5623	0.0152838	37.0458	0.0327511	48.0831	0.0138282
ILMN_1806655	32.0298	0.0451237	31.4373	0.0582242	32.4848	0.0480349
ILMN_1732641	20.3701	0.251092	17.6345	0.37409	18.8017	0.299854
ILMN_1673358	20.4809	0.244541	15.6045	0.580786	17.9101	0.355167
ILMN_1656276	28.3533	0.0836972	26.1506	0.103348	28.7835	0.0749636
ILMN_1663916	4608.58	0	5355.05	0	4803.84	0
ILMN_1734742	2537.09	0	2687.38	0	3037.55	0
ILMN_1678143	36189.6	0	32333	0	35084.5	0
ILMN_1711278	54.7789	0.0116448	32.6253	0.0502183	44.1225	0.0160116
ILMN_1772370	930.567	0	944.358	0	993.357	0
ILMN_1787906	271.823	0.000727802	258.499	0.000727802	285.742	0.000727802
ILMN_1727205	64.0538	0.00873363	90.0798	0.00582242	67.5338	0.00873363
ILMN_1689770	24.2082	0.146288	25.4743	0.119359	25.5646	0.118632
ILMN_1656546	14.833	0.694323	13.4101	0.872635	15.7412	0.558224
ILMN_1733861	73.5057	0.00800582	69.846	0.00800582	93.831	0.00436681
ILMN_1810712	40.1234	0.0196506	29.5295	0.0720524	37.2582	0.0225619
ILMN_1792571	20.7863	0.238719	26.5131	0.100437	22.3809	0.178312
ILMN_1669928	24.9148	0.131004	22.9432	0.168122	22.982	0.16885
ILMN_1754562	18.1673	0.334061	16.7367	0.456332	16.1086	0.518195
ILMN_1664016	4850.89	0	5165.89	0	5241.05	0
ILMN_1808999	312.123	0.000727802	358.434	0.000727802	357.585	0
ILMN_1703477	4239.94	0	4291.54	0	4252.02	0
ILMN_1781010	5794.98	0	5135.98	0	5595.54	0
ILMN_1666076	19.6137	0.272926	23.3604	0.157933	20.8346	0.223435
ILMN_1708093	26.5139	0.105531	21.1924	0.211063	27.397	0.088064
ILMN_1729060	17.2545	0.405386	19.8548	0.272198	17.6681	0.37409
ILMN_1803423	7438.22	0	6293.16	0	6451.91	0
ILMN_1796912	2058.79	0	1861.08	0	2014.09	0
ILMN_1798587	31.8532	0.0458515	24.5791	0.133916	22.3782	0.178312
ILMN_1675984	31.5028	0.0509461	18.3468	0.342795	21.8501	0.189956
ILMN_1690634	87.6668	0.00509461	81.0766	0.00727802	78.2119	0.00509461
ILMN_1797341	4481.67	0	4366.44	0	4525.36	0
ILMN_1734496	18.5058	0.319505	17.3011	0.400291	19.4568	0.272926
ILMN_1699967	14.1923	0.781659	13.9668	0.798399	14.4017	0.749636
ILMN_1660433	20.9033	0.235808	23.5115	0.153566	19.3229	0.27802
ILMN_1795247	332.582	0	231.226	0.000727802	308.962	0
ILMN_1670130	746.153	0	673.264	0	755.365	0
ILMN_1696956	725.912	0	706.045	0	730.036	0
ILMN_1757626	14.2725	0.769287	14.9759	0.679039	18.795	0.299854
ILMN_1810229	615.873	0	561.431	0	589.201	0
ILMN_1676626	95.4427	0.00436681	72.1602	0.00727802	91.2421	0.00509461
ILMN_1761334	131.095	0.00291121	129.625	0.00363901	135.915	0.00291121
ILMN_1689700	40.073	0.0203785	55.659	0.0116448	47.1123	0.014556
ILMN_1721626	1927.95	0	2060.12	0	2734.43	0
ILMN_1694219	420.942	0	357.126	0.000727802	410.14	0
ILMN_1792825	2380.27	0	2358.85	0	2335	0
ILMN_1813091	1159.22	0	1018.39	0	1004.65	0
ILMN_1769168	24.1585	0.147744	31.9068	0.0545851	25.7838	0.112082
ILMN_1808383	22.0932	0.197962	18.1796	0.349345	18.8737	0.298399
ILMN_1777550	21.9647	0.203057	23.8816	0.14556	19.4287	0.274381
ILMN_1682430	115.217	0.00291121	81.3658	0.00727802	116.974	0.00291121
ILMN_1777301	17.0155	0.422853	17.6133	0.374818	21.6651	0.195779
ILMN_1740619	15.9425	0.540029	17.2715	0.406114	19.1336	0.286026
ILMN_1774161	36.9225	0.0269287	23.4072	0.157205	26.5913	0.0960699
ILMN_1679917	548.568	0	635.795	0	588.437	0
ILMN_1795740	55.6353	0.010917	78.5983	0.00727802	55.2443	0.0101892
ILMN_1787879	3578.41	0	3339.95	0	3497.58	0
ILMN_1755391	3183.96	0	3099.99	0	3501.75	0
ILMN_1780444	110.23	0.00363901	116.465	0.00363901	119.959	0.00291121
ILMN_1775405	1537.73	0	1437.74	0	1259.86	0
ILMN_1743241	686.224	0	524.594	0	569.582	0
ILMN_1704842	77.6723	0.00509461	58.0766	0.0116448	63.2721	0.00946143
ILMN_1768391	342.047	0	299.121	0.000727802	362.074	0
ILMN_1719010	24.3573	0.142649	17.1096	0.416303	22.7856	0.172489
ILMN_1771738	148.52	0.00218341	165.462	0.00291121	129.776	0.00291121
ILMN_1688526	5525.04	0	6415.4	0	6117.32	0
ILMN_1680465	30.6244	0.0596798	23.1057	0.165211	39.5028	0.0189229
ILMN_1679295	13.4348	0.877001	17.3446	0.393741	18.8412	0.299127
ILMN_1703325	14.1429	0.791121	16.1768	0.518195	15.8176	0.546579
ILMN_1750488	13.0497	0.913392	14.9942	0.676128	12.8919	0.927948
ILMN_1771822	21.7003	0.209607	17.394	0.391558	21.6813	0.195779
ILMN_1708416	8609.78	0	7438.22	0	7794.77	0
ILMN_1779835	66.8115	0.00873363	48.4702	0.0160116	54.8235	0.0101892
ILMN_1791149	507.912	0	590.649	0	588.284	0
ILMN_1769810	7510.59	0	7431.23	0	7602.28	0
ILMN_1797964	1405.06	0	1469.08	0	1338.14	0
ILMN_1659148	18.0179	0.34425	13.4687	0.868268	20.3241	0.240902
ILMN_1752837	2962.92	0	2746.74	0	2910.63	0
ILMN_1777691	37.5851	0.0254731	22.9168	0.168122	21.1273	0.216157
ILMN_1722066	933.75	0	945.294	0	858.058	0
ILMN_1689296	160.032	0.00218341	166.465	0.00218341	129.071	0.00291121
ILMN_1779256	23.4737	0.163755	19.9099	0.267831	26.3459	0.103348
ILMN_1776395	16.8004	0.449054	13.9733	0.798399	13.8058	0.836972
ILMN_1697088	73.3872	0.00800582	90.2535	0.00582242	77.4603	0.00509461
ILMN_1697118	91.6401	0.00436681	133.205	0.00291121	131.794	0.00291121
ILMN_1797298	140.531	0.00291121	124	0.00363901	173.218	0.00218341
ILMN_1781151	360.261	0	383.378	0.000727802	327.885	0
ILMN_1665869	154.419	0.00218341	132.314	0.00363901	139.862	0.00291121
ILMN_1656557	15.0973	0.65575	14.4321	0.737263	15.9029	0.540757
ILMN_1755732	23.2592	0.172489	24.9966	0.131732	24.0866	0.147016
ILMN_1788192	206.882	0.000727802	221.511	0.000727802	216.852	0.000727802
ILMN_1785170	604.269	0	639.743	0	580.182	0
ILMN_1799730	634.066	0	663.31	0	723.634	0
ILMN_1651741	17.092	0.416303	14.939	0.681951	14.5711	0.716885
ILMN_1743345	56.857	0.010917	44.3931	0.0211063	62.989	0.00946143
ILMN_1741156	189.805	0.0014556	206.464	0.000727802	193.054	0.0014556
ILMN_1716026	479.077	0	480.938	0	469.869	0
ILMN_1768226	56.7779	0.010917	60.0796	0.0101892	56.1079	0.0101892
ILMN_1682514	8973.82	0	8060.64	0	9081.7	0
ILMN_1687291	44.0172	0.0160116	43.9796	0.0225619	49.0064	0.0131004
ILMN_1697519	173.547	0.00218341	100.27	0.00509461	165.143	0.00218341
ILMN_1718046	17.8095	0.357351	17.3165	0.39738	14.2202	0.77802
ILMN_1731476	36.0819	0.0276565	31.8762	0.0553129	29.8347	0.0640466
ILMN_1731540	695.518	0	608.826	0	658.788	0
ILMN_1798064	42.6942	0.0174673	32.0705	0.0538573	34.8598	0.0298399
ILMN_1759915	3107.9	0	2915.11	0	3001.74	0
ILMN_1659515	50.9126	0.0123726	65.3764	0.00946143	43.0744	0.0160116
ILMN_1810200	16.9264	0.43377	17.3879	0.391558	18.7947	0.299854
ILMN_1792489	20517.3	0	19760.5	0	20559.5	0
ILMN_1681617	5437.56	0	5561.74	0	5279.67	0
ILMN_1803183	19.6552	0.270015	19.3462	0.287482	20.3205	0.24163
ILMN_1707336	3383.79	0	3397.19	0	3635.79	0
ILMN_1768394	8358.33	0	9678.65	0	8048.59	0
ILMN_1800844	2732.87	0	2616.09	0	2914.26	0
ILMN_1782810	32.5058	0.0422125	23.3765	0.157933	32.4383	0.0480349
ILMN_1740248	23.8327	0.157933	22.3205	0.18195	29.6662	0.0655022
ILMN_1772798	499.461	0	450.907	0	508.399	0
ILMN_1672161	22.9251	0.181223	15.5089	0.597526	21.7503	0.19214
ILMN_1671402	15.4448	0.601164	16.3907	0.497817	18.1483	0.336972
ILMN_1661112	18.5937	0.31441	15.1295	0.655022	18.4333	0.322416
ILMN_1660126	14.3049	0.764192	15.1924	0.648472	14.0905	0.796215
ILMN_1735218	422.915	0	364.022	0.000727802	393.253	0
ILMN_1675866	57.2509	0.010917	50.0504	0.014556	51.7712	0.0116448
ILMN_1807674	549.885	0	577.4	0	596.412	0
ILMN_1710229	31.7732	0.0465793	25.6977	0.111354	26.9888	0.0902475
ILMN_1655612	1233.86	0	1182.11	0	1095.36	0
ILMN_1715181	86.7027	0.00509461	33.1205	0.0473071	52.5364	0.010917
ILMN_1813769	376.415	0	333.877	0.000727802	349.402	0
ILMN_1660544	831.619	0	607.018	0	620.349	0
ILMN_1800205	1359.28	0	1381.22	0	1355.05	0
ILMN_1733295	14.3443	0.759825	16.8304	0.446143	18.2015	0.333333
ILMN_1656477	291.431	0.000727802	318.161	0.000727802	293.992	0.000727802
ILMN_1712587	124.551	0.00291121	92.2295	0.00582242	93.3638	0.00436681
ILMN_1722045	67.9499	0.00800582	59.6529	0.010917	70.834	0.00727802
ILMN_1683312	30.2966	0.062591	42.3796	0.0262009	36.9396	0.0225619
ILMN_1684956	22.5961	0.186317	19.2059	0.291121	23.0024	0.168122
ILMN_1684873	447.763	0	400.589	0	439.674	0
ILMN_1661624	21.6068	0.21179	21.8267	0.19214	17.0556	0.426492
ILMN_1727462	15.3964	0.605531	15.0675	0.6623	16.1602	0.5131
ILMN_1664001	20.4489	0.246725	29.851	0.069869	19.4772	0.272926
ILMN_1720604	162.033	0.00218341	154.374	0.00291121	140.326	0.00291121
ILMN_1757896	18.048	0.343523	14.1956	0.763464	17.4163	0.394469
ILMN_1727156	13.9636	0.815866	13.5191	0.861718	13.7298	0.850073
ILMN_1679318	11.8608	0.9869	12.7514	0.939592	12.7056	0.943959
ILMN_1708410	18.2296	0.330422	17.5104	0.382096	16.4168	0.489083
ILMN_1807913	24.2565	0.14556	21.4981	0.201601	33.4788	0.0393013
ILMN_1693218	21.1924	0.227074	26.786	0.0975255	23.2134	0.165939
ILMN_1805773	15.8784	0.54949	16.2338	0.509461	15.1379	0.642649
ILMN_1778679	22.7947	0.183406	17.1658	0.413392	18.7548	0.300582
ILMN_1727040	15.7848	0.556768	17.8506	0.364629	15.464	0.604076
ILMN_1762952	19.0136	0.303493	17.2202	0.41048	18.6943	0.30786
ILMN_1803691	24.992	0.129549	21.6422	0.195779	20.3391	0.239447
ILMN_1655699	22.1611	0.196507	37.2265	0.0320233	25.1639	0.127365
ILMN_1752145	59.0912	0.0101892	49.1629	0.0152838	69.1347	0.00800582
ILMN_1800935	1355.46	0	1267.06	0	1273.77	0
ILMN_1677226	45.798	0.0152838	41.9228	0.0269287	35.2341	0.0283843
ILMN_1720205	20.5819	0.243086	19.7707	0.272198	20.8593	0.221252
ILMN_1724162	19.8472	0.262736	20.3925	0.246725	23.931	0.149199
ILMN_1771732	33.7774	0.0400291	26.7489	0.0975255	28.756	0.0749636
ILMN_1684054	338.957	0	454.705	0	306.347	0
ILMN_1655509	15.562	0.580058	15.0289	0.671033	18.6448	0.313683
ILMN_1780786	13.7391	0.838428	12.6903	0.941048	13.2083	0.899563
ILMN_1658602	14.9909	0.671033	17.9092	0.361718	15.6472	0.568413
ILMN_1800237	13.1902	0.899563	14.2673	0.754003	13.8125	0.836972
ILMN_1776129	14.7699	0.70524	13.9149	0.803493	12.9452	0.922125
ILMN_1773243	32.7122	0.0422125	31.4464	0.0582242	33.9102	0.0393013
ILMN_1679737	26.9711	0.0982533	17.1371	0.414119	20.2497	0.244541
ILMN_1668605	1347.75	0	1826.09	0	1458.85	0
ILMN_1689512	12.7608	0.939592	15.9584	0.540757	13.7714	0.842795
ILMN_1690963	1817.65	0	1662.61	0	1601.65	0
ILMN_1685441	83.9717	0.00509461	48.226	0.0160116	86.048	0.00509461
ILMN_1775797	858.622	0	782.493	0	742.918	0
ILMN_1781148	13.0692	0.911936	12.7003	0.941048	12.2837	0.973071
ILMN_1651643	26.0003	0.111354	31.0533	0.0611354	24.0348	0.147016
ILMN_1722024	16.8631	0.443231	16.1688	0.518923	16.866	0.441776
ILMN_1710255	15.0269	0.665211	14.8766	0.688501	14.6973	0.700145
ILMN_1656364	15.8754	0.550218	17.0972	0.417758	15.999	0.529112
ILMN_1654385	513.099	0	489.943	0	470.415	0
ILMN_1807931	21.4829	0.219796	25.8976	0.107715	21.0633	0.216157
ILMN_1763514	16.8863	0.44032	23.438	0.156477	15.5362	0.590975
ILMN_1810881	20.3441	0.251819	18.342	0.342795	19.3343	0.277293
ILMN_1670829	32.4104	0.0429403	32.7797	0.0502183	23.4338	0.161572
ILMN_1695454	25.0344	0.129549	25.4884	0.119359	20.3948	0.238719
ILMN_1795811	90.0209	0.00436681	110.23	0.00363901	92.4971	0.00509461
ILMN_1699606	114.247	0.00291121	137.005	0.00291121	94.1214	0.00436681
ILMN_1682959	1740.13	0	1777.18	0	1697.16	0
ILMN_1813668	14.8506	0.692867	19.5001	0.280932	19.248	0.281659
ILMN_1702618	23.1568	0.176128	23.6089	0.152838	25.4361	0.120815
ILMN_1676066	25.9738	0.111354	26.9028	0.0960699	22.6396	0.173945
ILMN_1711269	17.1722	0.41048	14.1724	0.770015	13.3951	0.883552
ILMN_1655532	16.6392	0.461427	17.3512	0.393741	18.5532	0.316594
ILMN_1806705	368.112	0	353.642	0.000727802	340.471	0
ILMN_1753040	26.6657	0.101892	25.7616	0.108442	28.0988	0.0815138
ILMN_1744050	57.436	0.010917	42.1072	0.0262009	60.6183	0.0101892
ILMN_1680419	107.283	0.00363901	198.599	0.000727802	107.299	0.00291121
ILMN_1783675	815.601	0	779.851	0	727.447	0
ILMN_1786041	60.4039	0.0101892	68.177	0.00800582	51.2642	0.0123726
ILMN_1685097	1689.61	0	1549.62	0	1681.24	0
ILMN_1679919	4179.74	0	4078.39	0	4165.38	0
ILMN_1772177	20.7042	0.240902	15.9037	0.547307	21.4542	0.20524
ILMN_1797656	247.435	0.000727802	233.95	0.000727802	222.4	0.000727802
ILMN_1745772	582.928	0	499.623	0	621.68	0
ILMN_1705928	321.926	0.000727802	307.283	0.000727802	308.086	0
ILMN_1701653	17.6405	0.373362	18.1926	0.348617	22.0365	0.184134
ILMN_1723412	717.99	0	783.474	0	748.336	0
ILMN_1695353	20.2129	0.256914	24.1155	0.141194	21.793	0.191412
ILMN_1813075	15.8778	0.550218	20.1226	0.256186	15.6683	0.56623
ILMN_1658285	1785.84	0	1586.92	0	1651.65	0
ILMN_1695414	173.762	0.00218341	117.213	0.00363901	124.368	0.00291121
ILMN_1769013	1063.86	0	1101.57	0	1108.41	0
ILMN_1694966	105.085	0.00363901	139.657	0.00291121	179.849	0.0014556
ILMN_1700340	17.4389	0.388646	17.6633	0.373362	19.1455	0.285298
ILMN_1782032	26.1393	0.110626	24.2854	0.139738	29.901	0.0633188
ILMN_1666933	2074.22	0	1896.27	0	2109.72	0
ILMN_1794319	20.9556	0.234352	17.9491	0.360262	19.4573	0.272926
ILMN_1685142	22.2402	0.195051	27.6566	0.0873362	28.4591	0.077147
ILMN_1685037	34.898	0.0334789	29.4486	0.0727802	33.8364	0.0393013
ILMN_1690595	17.5787	0.376274	16.0257	0.537118	20.373	0.239447
ILMN_1689786	1035.67	0	993.938	0	976.404	0
ILMN_1779748	1009.16	0	989.857	0	935.396	0
ILMN_1804384	322.79	0.000727802	296.469	0.000727802	324.521	0
ILMN_1657571	112.765	0.00291121	123.13	0.00363901	118.106	0.00291121
ILMN_1796417	2446.91	0	2393.31	0	2383.13	0
ILMN_1722873	2973.95	0	2741.87	0	2732.87	0
ILMN_1692824	18.0675	0.342067	18.4834	0.334061	19.5623	0.269287
ILMN_1693771	24.4446	0.141194	26.8022	0.0975255	23.5167	0.160116
ILMN_1739719	17.0386	0.421397	13.5828	0.855895	15.3075	0.627365
ILMN_1662390	17.0199	0.422125	16.6401	0.468705	14.3778	0.752547
ILMN_1708950	22.2447	0.195051	21.4314	0.203057	24.8417	0.134643
ILMN_1662490	17.3392	0.399563	23.5242	0.153566	19.3333	0.277293
ILMN_1809653	444.281	0	430.054	0	574.021	0
ILMN_1815184	564.08	0	400.918	0	339.832	0
ILMN_1801583	17.0204	0.422125	18.9958	0.304221	16.3149	0.501456
ILMN_1762284	36.4297	0.0276565	41.8288	0.0269287	48.1443	0.0131004
ILMN_1661860	62.8462	0.00946143	92.9754	0.00582242	79.8451	0.00509461
ILMN_1660749	2508.66	0	2802.32	0	2517.71	0
ILMN_1688180	183.424	0.0014556	176.256	0.0014556	152.562	0.00291121
ILMN_1810199	89.562	0.00436681	68.6831	0.00800582	90.6253	0.00509461
ILMN_1688234	15.6217	0.574236	13.3514	0.878457	12.7989	0.937409
ILMN_1708778	28.5804	0.0815138	36.2142	0.0327511	64.7923	0.00946143
ILMN_1803813	588.579	0	597.447	0	605.584	0
ILMN_1728055	27.5581	0.0909752	26.3524	0.101165	29.5102	0.06623
ILMN_1684959	19.4491	0.280932	20.6707	0.237991	22.1977	0.180495
ILMN_1702189	15.4096	0.604076	16.8616	0.445415	15.7135	0.55968
ILMN_1744118	35.2066	0.0312955	30.7689	0.0640466	40.0116	0.0181951
ILMN_1797283	22.4765	0.189228	30.8939	0.062591	28.7232	0.0749636
ILMN_1726025	916.269	0	805.534	0	1003.54	0
ILMN_1698968	2519.93	0	2149.57	0	2285.59	0
ILMN_1782246	14.922	0.679767	15.2676	0.634643	17.0696	0.425036
ILMN_1654497	835.198	0	774.524	0	857.576	0
ILMN_1763064	395.856	0	354.847	0.000727802	297.252	0.000727802
ILMN_1738530	218.223	0.000727802	282.885	0.000727802	203	0.000727802
ILMN_1809131	16.113	0.524018	15.8432	0.557496	17.3914	0.394469
ILMN_1748970	51.1427	0.0123726	37.4398	0.0320233	39.2875	0.0196506
ILMN_1700220	19.6608	0.269287	17.1638	0.413392	18.6118	0.316594
ILMN_1732374	14.5791	0.72853	15.3718	0.620087	14.7292	0.695779
ILMN_1808587	326.572	0.000727802	331.656	0.000727802	306.022	0
ILMN_1656576	17.0666	0.418486	15.0099	0.674673	15.0079	0.65575
ILMN_1791400	30.9806	0.0560408	19.177	0.294032	37.6526	0.0218341
ILMN_1756867	30.8536	0.0567686	17.6592	0.37409	28.5026	0.077147
ILMN_1812479	45.2456	0.0152838	40.9869	0.0269287	50.4597	0.0123726
ILMN_1801923	83.647	0.00509461	98.8716	0.00509461	108.537	0.00291121
ILMN_1748271	233.745	0.000727802	219.761	0.000727802	235.942	0.000727802
ILMN_1799748	811.179	0	522.163	0	639.902	0
ILMN_1791346	14.3058	0.764192	14.4351	0.737263	15.1621	0.642649
ILMN_1661109	14.0787	0.799127	13.706	0.834789	15.4127	0.611354
ILMN_1672128	11726.3	0	11698.4	0	11199.3	0
ILMN_1688964	373.058	0	386.146	0.000727802	387.954	0
ILMN_1669113	1900.68	0	2541.29	0	2095.07	0
ILMN_1703471	2653.43	0	2620.86	0	2510.27	0
ILMN_1706967	17.9062	0.353712	16.649	0.467249	17.0894	0.424309
ILMN_1716435	31.3909	0.0524017	23.2105	0.163028	26.2477	0.104803
ILMN_1804445	852.643	0	812.91	0	904.479	0
ILMN_1748968	667.337	0	1268.32	0	693.059	0
ILMN_1673898	211.205	0.000727802	253.743	0.000727802	221.664	0.000727802
ILMN_1770579	432.923	0	442.768	0	497.514	0
ILMN_1664644	311.372	0.000727802	273.91	0.000727802	312.123	0
ILMN_1756006	514.58	0	538.49	0	500.813	0
ILMN_1769566	2421.53	0	2522.73	0	2637.64	0
ILMN_1768960	15.94	0.540029	14.8023	0.692867	16.7068	0.454876
ILMN_1812161	593.953	0	638.683	0	575.017	0
ILMN_1691173	14.9167	0.681951	14.5186	0.727074	14.5999	0.713246
ILMN_1700923	968.096	0	973.552	0	926.686	0
ILMN_1801905	78.5065	0.00509461	49.1537	0.0152838	81.5705	0.00509461
ILMN_1717786	462.694	0	384.934	0.000727802	382.163	0
ILMN_1790978	1762.14	0	1798.45	0	1836.24	0
ILMN_1739008	409.787	0	338.767	0.000727802	405.452	0
ILMN_1734655	56.4196	0.010917	52.8166	0.0131004	71.2036	0.00727802
ILMN_1794707	2291.61	0	2734.43	0	2820	0
ILMN_1673991	3777.21	0	4033.15	0	4452.05	0
ILMN_1716384	274.508	0.000727802	280.326	0.000727802	236.104	0.000727802
ILMN_1751086	961.663	0	1066.46	0	1221.28	0
ILMN_1716231	16.0215	0.534207	19.1085	0.297671	16.1836	0.510917
ILMN_1713630	25.0245	0.129549	17.1935	0.411936	27.5152	0.0858806
ILMN_1779214	2966.17	0	3353.22	0	2726.88	0
ILMN_1772540	323.438	0.000727802	291.337	0.000727802	394.686	0
ILMN_1737833	105.045	0.00363901	93.1715	0.00582242	123.03	0.00291121
ILMN_1711210	24.8754	0.13246	20.9494	0.226346	21.9772	0.186317
ILMN_1740671	20.5335	0.243086	20.6896	0.236536	21.1621	0.215429
ILMN_1752393	13.9917	0.810044	14.4722	0.733625	15.7207	0.558952
ILMN_1654065	21.2382	0.226346	16.1144	0.524018	18.6216	0.315866
ILMN_1670609	6080.55	0	6181.78	0	6905.03	0
ILMN_1813434	67.6115	0.00800582	89.8953	0.00582242	66.8558	0.00873363
ILMN_1698804	16.046	0.532023	17.1524	0.414119	19.1135	0.287482
ILMN_1656159	24.7827	0.133916	19.3288	0.287482	25.1662	0.127365
ILMN_1674217	15.3174	0.620087	18.9637	0.305677	18.1282	0.3377
ILMN_1768783	18.0117	0.34425	16.3521	0.5	19.7973	0.259097
ILMN_1658884	297.252	0.000727802	152.403	0.00291121	276.852	0.000727802
ILMN_1804137	178.886	0.0014556	149.617	0.00291121	158.736	0.00291121
ILMN_1661428	41.9149	0.0189229	31.1287	0.0604076	40.0875	0.0181951
ILMN_1687765	18.9669	0.307132	23.8252	0.148472	19.5543	0.269287
ILMN_1791904	1195.65	0	1309.38	0	1332.23	0
ILMN_1704164	208.302	0.000727802	220.203	0.000727802	246.732	0.000727802
ILMN_1663684	24.1855	0.147016	24.987	0.131732	22.7425	0.172489
ILMN_1768895	24.9561	0.129549	17.7137	0.372635	20.4786	0.234352
ILMN_1651303	29.2874	0.073508	24.0085	0.142649	27.553	0.0858806
ILMN_1775285	18.2977	0.325327	15.3181	0.627365	17.4621	0.39083
ILMN_1698297	1039.66	0	905.985	0	1098.34	0
ILMN_1775566	338.375	0	336.002	0.000727802	409.582	0
ILMN_1795008	18.4664	0.320961	15.5823	0.585881	14.6825	0.703057
ILMN_1689098	44.5041	0.0152838	88.873	0.00655022	59.1822	0.0101892
ILMN_1705208	14.9512	0.674673	12.6958	0.941048	14.5773	0.714702
ILMN_1696132	13.5817	0.857351	13.2808	0.888646	14.7681	0.692867
ILMN_1736862	119.096	0.00291121	77.7637	0.00727802	110.959	0.00291121
ILMN_1658071	499.317	0	455.003	0	475.864	0
ILMN_1747271	28.6973	0.0815138	28.1146	0.0829694	33.5133	0.0393013
ILMN_1741115	22.0598	0.199418	19.4291	0.286026	16.8062	0.446143
ILMN_1783304	2528.97	0	3123.8	0	2663.78	0
ILMN_1655783	16.2867	0.503639	24.2018	0.140466	19.3176	0.278748
ILMN_1654322	723.634	0	944.633	0	685.59	0
ILMN_1759628	1309.71	0	2062.69	0	1462.73	0
ILMN_1653211	14.0954	0.796943	15.2832	0.63246	15.2279	0.633188
ILMN_1788281	12.5796	0.954876	13.8514	0.813683	13.7758	0.842067
ILMN_1770052	12.8335	0.934498	13.2687	0.890102	12.5712	0.957788
ILMN_1709541	19.1323	0.295488	17.8548	0.363901	15.7191	0.55968
ILMN_1687375	1952.14	0	1982.93	0	2160.96	0
ILMN_1655884	479.887	0	477.481	0	603.609	0
ILMN_1815666	476.205	0	525.646	0	547.298	0
ILMN_1697827	101.2	0.00436681	104.245	0.00436681	89.4592	0.00509461
ILMN_1750599	26.2936	0.110626	21.4348	0.203057	25.8938	0.106987
ILMN_1813399	55.1438	0.010917	40.4853	0.0283843	47.551	0.0138282
ILMN_1802223	13.9516	0.818049	18.795	0.317322	14.3105	0.763464
ILMN_1734788	14.1112	0.796943	13.4252	0.871907	17.0047	0.430131
ILMN_1693481	16.3841	0.494178	14.7832	0.695051	14.8499	0.679039
ILMN_1660741	29.2439	0.0742358	25.2132	0.122998	33.613	0.0393013
ILMN_1680579	1028.24	0	913.664	0	1102.89	0
ILMN_1664772	137.567	0.00291121	147.458	0.00291121	165.561	0.00218341
ILMN_1696568	469.183	0	404.086	0	467.153	0
ILMN_1758784	93.4815	0.00436681	78.1859	0.00727802	76.4425	0.00509461
ILMN_1754035	16.2905	0.503639	19.961	0.264192	19.6693	0.265648
ILMN_1796405	15.5462	0.583697	14.7539	0.699418	14.2434	0.774381
ILMN_1771680	17.4543	0.387191	17.1741	0.413392	15.8733	0.54294
ILMN_1702257	15.9088	0.545124	17.6372	0.37409	15.8694	0.544396
ILMN_1703787	14.9503	0.674673	14.0436	0.791121	13.4474	0.879913
ILMN_1764494	18362.5	0	16120.9	0	18725.7	0
ILMN_1772132	23861.1	0	20919.8	0	23861.1	0
ILMN_1685774	9835.11	0	10387.9	0	10327.9	0
ILMN_1653599	4471.75	0	4194.35	0	4810.95	0
ILMN_1679178	340.562	0	330.172	0.000727802	326.346	0
ILMN_1756674	26493	0	23655.6	0	26211.1	0
ILMN_1672191	2730.93	0	3216.94	0	2982.42	0
ILMN_1721989	7034.39	0	6835.45	0	7853.49	0
ILMN_1712430	64.0671	0.00873363	53.2051	0.0131004	55.3084	0.0101892
ILMN_1676393	3045.3	0	2583.81	0	3010.14	0
ILMN_1669102	47.5864	0.0138282	33.9041	0.0422125	49.8542	0.0131004
ILMN_1807798	22.206	0.195051	34.8261	0.0385735	23.5949	0.158661
ILMN_1703046	19877.9	0	17058.4	0	19347.7	0
ILMN_1770466	105.794	0.00363901	90.773	0.00582242	108.963	0.00291121
ILMN_1666372	9948.08	0	10897.7	0	11094.7	0
ILMN_1794912	13291.3	0	13235.7	0	13674.7	0
ILMN_1703415	29.1018	0.0764192	23.1444	0.164483	28.8162	0.0742358
ILMN_1803509	1437.16	0	1413.33	0	1599.21	0
ILMN_1726603	18446.6	0	16563.3	0	18045.3	0
ILMN_1661574	4038.82	0	4815.65	0	4013.87	0
ILMN_1772929	8754.88	0	8287.32	0	8714.41	0
ILMN_1750143	6629.96	0	6444.29	0	6318.6	0
ILMN_1812638	11751.8	0	11237	0	11773.7	0
ILMN_1734782	13921.5	0	14849.7	0	16526.7	0
ILMN_1679188	515.846	0	592.529	0	582.737	0
ILMN_1700625	263.019	0.000727802	236.999	0.000727802	283.981	0.000727802
ILMN_1809027	2011.85	0	1933.1	0	2041.44	0
ILMN_1697694	11922.6	0	11582.6	0	11852.6	0
ILMN_1677440	11483.3	0	10296	0	10975.4	0
ILMN_1752579	3385.46	0	3391.66	0	2973.95	0
ILMN_1700380	771.806	0	649.235	0	703.05	0
ILMN_1812896	20.9253	0.235808	20.8068	0.231441	24.1757	0.147016
ILMN_1735801	12.8421	0.934498	14.78	0.696507	14.7066	0.700145
ILMN_1678186	13.0947	0.91048	14.1736	0.769287	13.9786	0.810771
ILMN_1721391	5472.34	0	5359.46	0	5649.51	0
ILMN_1789005	12657	0	11680	0	12991.5	0
ILMN_1653056	26.0167	0.111354	24.3167	0.139738	32.974	0.0422125
ILMN_1773849	791.825	0	888	0	962.034	0
ILMN_1795826	3518.41	0	3441.22	0	3680.41	0
ILMN_1799889	42.8687	0.0174673	31.4663	0.0574964	27.5871	0.0858806
ILMN_1715635	6188.98	0	6538.81	0	6409.29	0
ILMN_1785095	3103.63	0	3135.62	0	3192.99	0
ILMN_1711516	7650.21	0	7479.02	0	7444.1	0
ILMN_1812073	15.3738	0.609898	17.5388	0.379913	14.8715	0.673217
ILMN_1787705	10958.5	0	9461.89	0	11262.9	0
ILMN_1663257	24.8909	0.13246	23.8633	0.147016	20.2157	0.246725
ILMN_1659801	543.707	0	488.175	0	582.503	0
ILMN_1660729	16.5237	0.477438	16.8685	0.444687	14.1342	0.786754
ILMN_1797310	2381.93	0	2183.05	0	2620.86	0
ILMN_1798485	6827.07	0	6544.91	0	6706.44	0
ILMN_1810235	314.316	0.000727802	325.228	0.000727802	350.453	0
ILMN_1678308	2228.98	0	2270.15	0	2232.76	0
ILMN_1784523	4669.88	0	4941.57	0	5040.07	0
ILMN_1674778	25.3764	0.123726	21.6901	0.193595	30.5326	0.0574964
ILMN_1654541	201.855	0.000727802	216.093	0.000727802	216.03	0.000727802
ILMN_1726273	16.443	0.484716	15.1726	0.649199	13.5517	0.869723
ILMN_1763387	1021.33	0	1045.97	0	1030.64	0
ILMN_1689473	18.1445	0.336245	16.5357	0.475982	19.4476	0.274381
ILMN_1808115	278.013	0.000727802	198.108	0.000727802	242.223	0.000727802
ILMN_1696223	20.1601	0.256914	18.1584	0.349345	17.7529	0.36754
ILMN_1722056	124.861	0.00291121	66.8426	0.00873363	59.3201	0.0101892
ILMN_1778358	27.3575	0.0909752	18.4039	0.339884	31.368	0.0509461
ILMN_1693896	19.121	0.295488	28.5997	0.077147	26.3749	0.10262
ILMN_1710523	13.8004	0.836244	13.9388	0.799855	13.1455	0.904658
ILMN_1782057	1217.1	0	1264.81	0	1522.09	0
ILMN_1814688	28.9133	0.0800582	23.6661	0.151383	29.3261	0.06623
ILMN_1653372	36.8758	0.0269287	30.1731	0.0684134	40.2038	0.0181951
ILMN_1783956	762.834	0	600.131	0	515.247	0
ILMN_1799232	33.0209	0.0414847	31.5609	0.0567686	27.2	0.0887919
ILMN_1658684	152.492	0.00218341	173.702	0.0014556	167.827	0.00218341
ILMN_1790603	2232	0	2179.08	0	2249.73	0
ILMN_1727390	221.879	0.000727802	152.762	0.00291121	188.545	0.0014556
ILMN_1721741	1658.32	0	1650.71	0	1650.3	0
ILMN_1704943	16.6993	0.456332	15.3242	0.62591	17.9016	0.356623
ILMN_1682375	124.399	0.00291121	156.238	0.00291121	118.286	0.00291121
ILMN_1782085	88.5218	0.00509461	43.7249	0.0225619	59.2792	0.0101892
ILMN_1727332	2552.53	0	2630.2	0	2192.54	0
ILMN_1685978	191.86	0.0014556	137.922	0.00291121	187.548	0.0014556
ILMN_1810385	33.3758	0.0400291	34.2761	0.0407569	33.9627	0.0385735
ILMN_1716460	32.1869	0.0436681	35.1739	0.0356623	30.1426	0.0604076
ILMN_1714783	16.6433	0.461427	20.129	0.256186	23.4083	0.161572
ILMN_1653896	411.791	0	396.443	0.000727802	348.43	0
ILMN_1761850	39.555	0.0211063	29.0006	0.0749636	34.2761	0.0356623
ILMN_1772124	302.18	0.000727802	270.037	0.000727802	323.157	0
ILMN_1786966	20.5731	0.243086	19.5844	0.27802	22.4569	0.176128
ILMN_1666885	36.7474	0.0269287	37.0518	0.0327511	37.2913	0.0225619
ILMN_1726576	20.7991	0.238719	26.1171	0.103348	22.547	0.174673
ILMN_1800951	405.189	0	385.273	0.000727802	465.379	0
ILMN_1705900	80.8265	0.00509461	65.2398	0.00946143	79.1338	0.00509461
ILMN_1743829	3826.04	0	3931.46	0	3882.29	0
ILMN_1705034	16.0621	0.526201	23.3243	0.159389	22.1211	0.18195
ILMN_1742956	21.1749	0.227802	23.1645	0.163755	21.3325	0.210335
ILMN_1680380	26.8656	0.0989811	26.351	0.101165	40.9124	0.0181951
ILMN_1725696	59.3201	0.0101892	29.9189	0.069869	43.3589	0.0160116
ILMN_1753450	16.1955	0.518923	23.6294	0.152838	16.3619	0.495633
ILMN_1688602	26.6972	0.101892	31.6533	0.0560408	26.2556	0.104803
ILMN_1777260	36.3616	0.0276565	24.1456	0.141194	35.9719	0.0232897
ILMN_1664177	241.269	0.000727802	283.071	0.000727802	231.776	0.000727802
ILMN_1740349	697.309	0	739.143	0	731.53	0
ILMN_1651378	1358.08	0	1452.78	0	1290.15	0
ILMN_1756852	20.9382	0.235808	17.7262	0.371179	17.5669	0.382824
ILMN_1680955	711.256	0	552.881	0	451.964	0
ILMN_1700793	175.708	0.0014556	172.388	0.00218341	197.127	0.000727802
ILMN_1684217	515.531	0	436.82	0	366.258	0
ILMN_1721333	20.7399	0.240902	16.4177	0.494178	17.9585	0.349345
ILMN_1675376	15.8213	0.552402	14.1189	0.780204	15.7743	0.554585
ILMN_1749081	1227.72	0	1118.33	0	1191.88	0
ILMN_1710216	72.1416	0.00800582	67.1241	0.00873363	90.3624	0.00509461
ILMN_1674265	33.3643	0.0400291	33.8925	0.0422125	37.9992	0.0203785
ILMN_1811443	84.9118	0.00509461	75.5691	0.00727802	77.4901	0.00509461
ILMN_1671731	1767.92	0	1639.01	0	1499.9	0
ILMN_1712159	15.1302	0.651383	14.0623	0.788937	14.8111	0.686317
ILMN_1680521	18.3732	0.321688	15.8461	0.557496	18.7719	0.300582
ILMN_1698324	59.196	0.0101892	35.4148	0.0356623	60.9623	0.0101892
ILMN_1766185	1267.96	0	1393.11	0	1358.63	0
ILMN_1692967	15.2209	0.636827	12.7975	0.935226	16.3609	0.496361
ILMN_1724480	579.39	0	499.461	0	506.127	0
ILMN_1701877	289.95	0.000727802	160.73	0.00291121	168.28	0.00218341
ILMN_1703123	1533.26	0	1248.99	0	1425.14	0
ILMN_1765518	13.9491	0.818777	13.1384	0.903202	15.1342	0.642649
ILMN_1754400	753.31	0	849.331	0	826.993	0
ILMN_1797154	24.7906	0.133916	20.441	0.244541	26.3371	0.103348
ILMN_1746206	732.846	0	701.983	0	702.31	0
ILMN_1742262	34.9823	0.0320233	32.8319	0.0502183	35.0934	0.0291121
ILMN_1733680	465.984	0	511.051	0	438.234	0
ILMN_1656682	3258.46	0	3212.07	0	3419.59	0
ILMN_1704550	68.4766	0.00800582	55.3945	0.0116448	66.0825	0.00873363
ILMN_1730867	286.81	0.000727802	190.816	0.0014556	85.4663	0.00509461
ILMN_1725427	34523.5	0	33239.7	0	31783.5	0
ILMN_1780188	30.7092	0.058952	28.4797	0.0800582	34.6978	0.0312955
ILMN_1659202	15.7433	0.55968	19.6137	0.277293	20.9157	0.219796
ILMN_1709907	37.9669	0.0240175	31.5149	0.0574964	42.4553	0.0167394
ILMN_1732822	18.1422	0.336245	16.7175	0.461427	18.6986	0.30786
ILMN_1787595	41.0148	0.0196506	36.6325	0.0327511	38.9224	0.0196506
ILMN_1726840	21.5091	0.219796	17.719	0.371907	22.6832	0.172489
ILMN_1657096	14.4257	0.746725	15.1814	0.648472	18.4834	0.319505
ILMN_1690682	877.88	0	830.607	0	847.622	0
ILMN_1800713	16.7968	0.449054	16.4123	0.495633	16.5376	0.471616
ILMN_1698756	20.7869	0.238719	22.9462	0.168122	24.236	0.14556
ILMN_1739749	437.613	0	443.153	0	522.955	0
ILMN_1696536	18.3958	0.321688	19.9522	0.264192	16.2763	0.504367
ILMN_1761093	24.3317	0.144105	23.9903	0.142649	25.6675	0.114993
ILMN_1774208	16.5033	0.478894	16.4568	0.486172	16.9273	0.44032
ILMN_1721432	226.553	0.000727802	180.353	0.0014556	228.067	0.000727802
ILMN_1711102	210.305	0.000727802	182.127	0.0014556	175.175	0.00218341
ILMN_1800082	20.4799	0.244541	20.4128	0.245997	20.513	0.232897
ILMN_1771260	23.9541	0.155022	18.0744	0.356623	24.8247	0.135371
ILMN_1702609	25.7464	0.114265	22.6195	0.176128	29.1694	0.0669578
ILMN_1782918	963.69	0	1014.82	0	1088.9	0
ILMN_1806613	40.776	0.0196506	30.7139	0.0647744	36.7978	0.0225619
ILMN_1721523	14.474	0.74163	14.0937	0.784571	14.18	0.782387
ILMN_1741389	152.403	0.00218341	160.913	0.00291121	134.017	0.00291121
ILMN_1702817	118.14	0.00291121	68.1568	0.00800582	127.626	0.00291121
ILMN_1764813	150.378	0.00218341	112.984	0.00363901	142.526	0.00291121
ILMN_1707200	20.451	0.246725	17.0933	0.418486	15.7845	0.55313
ILMN_1753271	16.6909	0.459243	16.2053	0.515284	15.0092	0.65575
ILMN_1760348	30.8802	0.0560408	48.0621	0.0160116	29.1892	0.06623
ILMN_1766221	426.719	0	533.417	0	463.888	0
ILMN_1680732	13.2104	0.898836	15.6763	0.574236	15.4223	0.60917
ILMN_1806508	22.953	0.180495	23.084	0.165211	24.5241	0.139738
ILMN_1753755	33.9102	0.0393013	35.5709	0.0349345	54.3167	0.0101892
ILMN_1692267	2586.74	0	2348.03	0	2432.58	0
ILMN_1661500	870.945	0	863.108	0	839.591	0
ILMN_1653749	669.51	0	644.58	0	748.563	0
ILMN_1732555	21.4344	0.22198	15.4743	0.606259	17.2665	0.405386
ILMN_1663541	1055.95	0	1165.38	0	1033.59	0
ILMN_1806999	324.29	0.000727802	311.684	0.000727802	308.67	0
ILMN_1778161	459.241	0	388.155	0.000727802	479.077	0
ILMN_1687751	26.3585	0.109898	27.7687	0.0866084	28.1901	0.080786
ILMN_1707717	25.713	0.115721	20.9241	0.22853	19.8845	0.256186
ILMN_1771308	16.3871	0.49345	17.36	0.393013	16.267	0.504367
ILMN_1797804	58.1409	0.0101892	81.1106	0.00727802	61.6067	0.0101892
ILMN_1669323	87.4717	0.00509461	65.8191	0.00946143	51.1676	0.0123726
ILMN_1681583	20.2943	0.252547	16.473	0.483988	20.3549	0.239447
ILMN_1807181	57.1721	0.010917	72.8641	0.00727802	54.4897	0.0101892
ILMN_1751149	18.4926	0.319505	17.8004	0.366812	18.7759	0.299854
ILMN_1670695	201.612	0.000727802	183.57	0.0014556	207.445	0.000727802
ILMN_1685398	79.8902	0.00509461	96.3033	0.00509461	79.9445	0.00509461
ILMN_1720360	13.6678	0.847889	13.9009	0.804949	14.0793	0.797671
ILMN_1738652	303.302	0.000727802	338.957	0.000727802	343.304	0
ILMN_1733970	35.8951	0.0291121	31.5586	0.0567686	39.1926	0.0196506
ILMN_1759618	41.5457	0.0196506	32.6961	0.0502183	41.3605	0.0174673
ILMN_1659766	1308.65	0	1124.31	0	1370.18	0
ILMN_1727996	253.349	0.000727802	215.159	0.000727802	229.734	0.000727802
ILMN_1751396	26.4831	0.105531	22.5044	0.176856	22.0091	0.185589
ILMN_1728514	362.945	0	352.896	0.000727802	393.816	0
ILMN_1701137	18.9493	0.30786	23.5692	0.153566	23.7296	0.156477
ILMN_1768994	27.7836	0.0887919	24.8582	0.131732	22.7379	0.172489
ILMN_1697549	18.2053	0.331878	20.7253	0.234352	21.9615	0.187773
ILMN_1739256	109.721	0.00363901	100.738	0.00436681	113.095	0.00291121
ILMN_1801106	29.3179	0.073508	36.5898	0.0327511	37.6763	0.0218341
ILMN_1797130	21.1707	0.227802	22.0236	0.187773	20.5407	0.230713
ILMN_1759925	18.4609	0.320961	18.0966	0.35444	24.1022	0.147016
ILMN_1763869	14.135	0.791849	13.4138	0.872635	14.0683	0.798399
ILMN_1773109	18.0274	0.34425	22.2504	0.184862	17.9225	0.35444
ILMN_1671076	13.0312	0.914847	15.4969	0.600437	13.7856	0.840611
ILMN_1697905	40.7837	0.0196506	24.9164	0.131732	35.449	0.0262009
ILMN_1652865	26.6542	0.101892	29.0722	0.0742358	26.587	0.0960699
ILMN_1705922	68.0502	0.00800582	39.5946	0.0291121	82.4443	0.00509461
ILMN_1699727	26.9079	0.0989811	23.4136	0.156477	25.1985	0.127365
ILMN_1703593	35.4554	0.0312955	28.5783	0.0786026	50.2444	0.0123726
ILMN_1771652	159.087	0.00218341	131.876	0.00363901	139.484	0.00291121
ILMN_1810550	23.598	0.161572	28.0068	0.084425	27.1832	0.0887919
ILMN_1805990	168.078	0.00218341	180.694	0.0014556	193.428	0.0014556
ILMN_1691410	26.4654	0.106259	22.6546	0.176128	34.6374	0.0312955
ILMN_1749243	85.8075	0.00509461	75.7187	0.00727802	128.546	0.00291121
ILMN_1661646	583.353	0	601.814	0	613.305	0
ILMN_1663631	4975.7	0	4842.57	0	4996.12	0
ILMN_1680685	17.2628	0.403202	17.503	0.382096	16.1481	0.513828
ILMN_1701216	857.576	0	1002.26	0	855.661	0
ILMN_1768363	414.245	0	356.086	0.000727802	411.661	0
ILMN_1782004	16.5374	0.473799	17.3641	0.393013	15.4896	0.596798
ILMN_1785340	228.067	0.000727802	195.53	0.000727802	207.403	0.000727802
ILMN_1737662	16.6953	0.457788	19.2739	0.287482	17.5113	0.386463
ILMN_1706493	28.3688	0.0836972	38.5587	0.0305677	39.0175	0.0196506
ILMN_1772312	33.1496	0.0414847	29.7251	0.069869	27.4229	0.0873362
ILMN_1701170	18.8713	0.310044	19.8081	0.272198	15.6401	0.569141
ILMN_1651826	3311.13	0	3807.09	0	3750.52	0
ILMN_1690576	22.3305	0.193595	21.0133	0.222707	22.8216	0.172489
ILMN_1686626	3787.03	0	3903.18	0	4225.5	0
ILMN_1760563	400.261	0	379.483	0.000727802	458.815	0
ILMN_1743137	2222.56	0	2078.94	0	2220.29	0
ILMN_1705364	613.615	0	542.83	0	615.456	0
ILMN_1742782	102.982	0.00363901	99.9717	0.00509461	104.844	0.00363901
ILMN_1789526	1074.23	0	1109.2	0	1182.11	0
ILMN_1668822	1045.53	0	1173.28	0	1197.25	0
ILMN_1690241	30.1175	0.0655022	24.6809	0.13246	47.6187	0.0138282
ILMN_1763207	455.436	0	495.829	0	618.754	0
ILMN_1683300	50.9238	0.0123726	63.7336	0.00946143	63.1756	0.00946143
ILMN_1658327	605.169	0	490.585	0	593.767	0
ILMN_1742230	2080.99	0	2105.63	0	2286.97	0
ILMN_1696692	26.8928	0.0989811	34.0796	0.0414847	33.1252	0.0407569
ILMN_1815475	468.902	0	385.374	0.000727802	465.622	0
ILMN_1676318	46.5564	0.0152838	46.7717	0.0160116	39.2337	0.0196506
ILMN_1720850	1425.78	0	1205.72	0	1139.07	0
ILMN_1729645	289.282	0.000727802	311.372	0.000727802	284.886	0.000727802
ILMN_1734929	17.4991	0.385007	16.488	0.482533	18.043	0.342067
ILMN_1800590	300.239	0.000727802	297.177	0.000727802	356.589	0
ILMN_1702888	43.1787	0.0167394	33.0365	0.0502183	31.6378	0.0509461
ILMN_1767612	1545.18	0	1637.42	0	1594.13	0
ILMN_1762466	622.976	0	746.767	0	562.085	0
ILMN_1663592	25.9845	0.111354	24.468	0.135371	27.1251	0.0902475
ILMN_1711053	15.4849	0.592431	13.8204	0.818049	17.2168	0.408297
ILMN_1811497	29.3322	0.073508	24.5642	0.134643	39.1899	0.0196506
ILMN_1775012	153.075	0.00218341	93.9525	0.00509461	130.832	0.00291121
ILMN_1703111	21.1562	0.227802	16.1711	0.518195	17.679	0.37409
ILMN_1776656	28.955	0.0786026	23.3362	0.159389	37.671	0.0218341
ILMN_1794956	172.005	0.00218341	146.271	0.00291121	187.371	0.0014556
ILMN_1745415	2357.62	0	2075.18	0	2129.69	0
ILMN_1705653	18.2922	0.325327	18.8551	0.310771	21.8892	0.188501
ILMN_1790455	17.3396	0.399563	14.5849	0.717613	19.0615	0.291121
ILMN_1770421	39.7191	0.0211063	44.1168	0.0218341	39.491	0.0189229
ILMN_1680300	19.984	0.261281	20.7264	0.234352	22.4893	0.174673
ILMN_1732154	16.4123	0.491266	17.516	0.382096	16.8442	0.442504
ILMN_1734603	28.7967	0.0815138	38.6006	0.0305677	33.4962	0.0393013
ILMN_1705568	15.7918	0.556041	14.2149	0.759097	16.9964	0.430859
ILMN_1764575	16.0859	0.524745	17.0582	0.42067	18.5789	0.316594
ILMN_1697642	352.058	0	359.354	0.000727802	331.656	0
ILMN_1737380	268.895	0.000727802	207.327	0.000727802	233.423	0.000727802
ILMN_1812403	4712.44	0	4208.18	0	4765.37	0
ILMN_1672596	12.3066	0.972344	15.9616	0.540757	12.2846	0.973071
ILMN_1763638	360.918	0	354.112	0.000727802	316.639	0
ILMN_1776647	27.5445	0.0909752	16.3629	0.5	28.9371	0.0713246
ILMN_1751760	21.4038	0.22198	17.4738	0.384279	20.525	0.232897
ILMN_1811630	39.3842	0.0211063	27.6203	0.0873362	40.8333	0.0181951
ILMN_1808059	272.646	0.000727802	293.049	0.000727802	384.844	0
ILMN_1766169	824.923	0	692.876	0	779.31	0
ILMN_1695110	755.076	0	699.35	0	763.076	0
ILMN_1771966	2048.84	0	2030.52	0	2033.35	0
ILMN_1786433	883.11	0	861.933	0	952.87	0
ILMN_1758090	40.1608	0.0196506	33.1586	0.0473071	52.1397	0.010917
ILMN_1811188	1313.51	0	1641.01	0	1342.09	0
ILMN_1796113	1105.96	0	1085.61	0	1174.59	0
ILMN_1711509	463.102	0	489.46	0	437.496	0
ILMN_1685641	21.5853	0.212518	15.4816	0.605531	23.2573	0.165211
ILMN_1731442	1123.82	0	1127.55	0	1220.2	0
ILMN_1764166	340.322	0	283.578	0.000727802	385.273	0
ILMN_1655433	170.705	0.00218341	163.779	0.00291121	167.101	0.00218341
ILMN_1693394	4719.88	0	5629.19	0	5359.46	0
ILMN_1676874	346.076	0	412.886	0	422.486	0
ILMN_1698224	229.203	0.000727802	193.605	0.000727802	159.039	0.00291121
ILMN_1659800	33.0776	0.0414847	53.838	0.0131004	37.4116	0.0225619
ILMN_1667885	16.9425	0.430859	20.9099	0.229258	16.1166	0.516739
ILMN_1665761	3192.2	0	3256.19	0	3828.94	0
ILMN_1701120	19.7564	0.267103	22.4664	0.176856	22.3072	0.179039
ILMN_1801119	1173.28	0	1098.76	0	1123.36	0
ILMN_1697970	33.6203	0.0400291	34.785	0.0385735	37.8681	0.0211063
ILMN_1769229	22.9998	0.179767	23.6498	0.152111	38.7934	0.0196506
ILMN_1742410	81.8084	0.00509461	64.0939	0.00946143	99.3417	0.00436681
ILMN_1654118	1931.31	0	1769.2	0	1699.89	0
ILMN_1749096	17.2943	0.401019	16.1911	0.516012	17.544	0.383552
ILMN_1766541	41.4108	0.0196506	28.2835	0.080786	53.4168	0.0101892
ILMN_1774997	25.0905	0.128821	17.1754	0.413392	26.7884	0.0917031
ILMN_1752953	1257.4	0	1131.25	0	1074.23	0
ILMN_1731193	41.9674	0.0189229	49.1959	0.0152838	50.9899	0.0123726
ILMN_1768580	2338.87	0	2318.3	0	2261.11	0
ILMN_1702092	18.181	0.333333	16.9166	0.437409	20.8491	0.222707
ILMN_1773925	19.1135	0.296215	17.6466	0.37409	22.4162	0.176856
ILMN_1717976	32.4624	0.0429403	27.2803	0.0909752	38.3163	0.0196506
ILMN_1664235	21.4814	0.219796	17.8042	0.366812	16.193	0.508006
ILMN_1746561	675.002	0	689.055	0	795.477	0
ILMN_1662437	59.5693	0.0101892	98.5224	0.00509461	111.744	0.00291121
ILMN_1737314	1935.4	0	2113.57	0	2771.94	0
ILMN_1746053	15.3806	0.607715	13.9477	0.799855	13.4546	0.879913
ILMN_1672797	38.3506	0.0225619	41.2092	0.0269287	37.6123	0.0218341
ILMN_1706886	62.2036	0.0101892	41.4303	0.0269287	49.7703	0.0131004
ILMN_1665996	21.781	0.207424	19.9272	0.267103	15.5261	0.592431
ILMN_1754199	334.178	0	382.575	0.000727802	366.765	0
ILMN_1708195	697.028	0	821.859	0	731.262	0
ILMN_1701165	183.017	0.0014556	163.95	0.00291121	183.315	0.0014556
ILMN_1788844	25.1252	0.128821	18.9764	0.304221	24.8296	0.135371
ILMN_1704452	248.985	0.000727802	255.49	0.000727802	297.086	0.000727802
ILMN_1743966	153.833	0.00218341	132.422	0.00291121	199.716	0.000727802
ILMN_1775192	4094.14	0	3923.46	0	3943.14	0
ILMN_1814686	15.1273	0.652111	16.3982	0.496361	15.1704	0.641921
ILMN_1676241	351.967	0	374.901	0.000727802	374.136	0
ILMN_1773117	798.944	0	748.033	0	861.783	0
ILMN_1712161	127.034	0.00291121	86.6831	0.00655022	97.6665	0.00436681
ILMN_1767015	74.9302	0.00655022	57.583	0.0116448	73.6445	0.00655022
ILMN_1712799	14.2194	0.774381	16.1771	0.518195	14.4725	0.739447
ILMN_1669663	20.1859	0.256914	21.1344	0.216885	19.8896	0.256186
ILMN_1680683	27.9166	0.0873362	23.2794	0.160116	19.2397	0.283115
ILMN_1670398	65.7314	0.00873363	73.7076	0.00727802	75.3017	0.00582242
ILMN_1738529	936.511	0	936.511	0	1002.99	0
ILMN_1678757	3316.64	0	6401.36	0	2773.58	0
ILMN_1677637	17.7169	0.364629	19.3283	0.287482	15.7936	0.550218
ILMN_1683471	32.5371	0.0422125	21.7797	0.192867	43.0838	0.0160116
ILMN_1799280	137.876	0.00291121	143.707	0.00291121	144.726	0.00291121
ILMN_1673360	24.6734	0.136099	14.5154	0.727074	19.5168	0.27147
ILMN_1735355	13.6902	0.844978	13.2979	0.888646	13.3917	0.884279
ILMN_1684086	23.8718	0.157205	30.6068	0.06623	30.2724	0.0596798
ILMN_1793988	22.8451	0.182678	23.3846	0.157933	28.2904	0.0793304
ILMN_1706644	26.3247	0.110626	27.5786	0.088064	29.9724	0.0618632
ILMN_1751276	15.2793	0.626638	12.9558	0.92067	15.53	0.591703
ILMN_1712712	19.6299	0.272198	22.9251	0.168122	18.9352	0.296943
ILMN_1719820	15.828	0.552402	17.828	0.366812	18.5178	0.318777
ILMN_1809543	23.962	0.155022	25.515	0.119359	24.4579	0.142649
ILMN_1761910	72.4739	0.00800582	73.9456	0.00727802	57.3037	0.0101892
ILMN_1687149	94.7269	0.00436681	129.398	0.00363901	117.843	0.00291121
ILMN_1803782	19.6197	0.272926	24.6355	0.133916	16.0234	0.526929
ILMN_1697923	20.075	0.256914	20.4478	0.244541	20.3591	0.239447
ILMN_1744822	1149.98	0	1203.68	0	1242.29	0
ILMN_1744593	60.914	0.0101892	47.4952	0.0160116	35.7377	0.0247453
ILMN_1684042	608.826	0	649.953	0	570.154	0
ILMN_1692773	4765.37	0	4618.62	0	4354.02	0
ILMN_1702637	106.198	0.00363901	83.9137	0.00727802	80.6163	0.00509461
ILMN_1806473	349.498	0	283.843	0.000727802	341.655	0
ILMN_1804798	4941.57	0	4554.39	0	4469.56	0
ILMN_1773504	18.1026	0.339156	16.8822	0.442504	17.464	0.39083
ILMN_1814808	782.248	0	807.671	0	838.701	0
ILMN_1712608	14.613	0.725619	13.1761	0.899563	14.3966	0.749636
ILMN_1690217	17.5711	0.377001	29.4506	0.0727802	26.5067	0.100437
ILMN_1755818	85.8427	0.00509461	84.4684	0.00727802	91.0146	0.00509461
ILMN_1709139	17.6859	0.368268	18.3868	0.342067	18.5287	0.318777
ILMN_1768534	3363.17	0	3482.42	0	3620.96	0
ILMN_1726809	364.121	0	192.02	0.000727802	253.349	0.000727802
ILMN_1742787	13.8373	0.831878	15.3322	0.625182	16.5374	0.471616
ILMN_1699585	14.6905	0.714702	14.0858	0.786026	15.6846	0.564047
ILMN_1673590	20.3247	0.251819	21.9005	0.191412	18.0502	0.342067
ILMN_1708131	81.1322	0.00509461	81.2463	0.00727802	77.2047	0.00509461
ILMN_1656638	14.5673	0.72853	15.1115	0.656478	16.1775	0.512373
ILMN_1813043	15.448	0.601164	13.0297	0.911936	15.1814	0.641194
ILMN_1719570	13.8357	0.832605	16.3395	0.500728	14.4178	0.745997
ILMN_1692973	19.7806	0.265648	17.7644	0.368996	24.1807	0.147016
ILMN_1657164	215.082	0.000727802	268.671	0.000727802	208.596	0.000727802
ILMN_1651375	4410.53	0	4179.74	0	4413.47	0
ILMN_1771268	14.694	0.713974	16.5404	0.475982	16.0389	0.525473
ILMN_1763386	885.165	0	950.553	0	917.173	0
ILMN_1744107	21.7884	0.206696	23.3714	0.157933	23.5599	0.158661
ILMN_1770505	40.7253	0.0196506	30.3388	0.0676856	42.2795	0.0167394
ILMN_1674160	3018.63	0	3077.82	0	3739.72	0
ILMN_1789911	1584.34	0	1643.34	0	1588.03	0
ILMN_1708485	142.833	0.00291121	110.861	0.00363901	173.003	0.00218341
ILMN_1760189	46.1636	0.0152838	77.2773	0.00727802	72.5225	0.00655022
ILMN_1684378	23.7034	0.160116	27.6127	0.0873362	28.5008	0.077147
ILMN_1688489	18.782	0.310044	16.9792	0.430859	17.1953	0.411208
ILMN_1768194	214.395	0.000727802	189.956	0.0014556	189.601	0.0014556
ILMN_1681644	50.5568	0.0131004	23.6752	0.151383	58.9605	0.0101892
ILMN_1696549	3442.57	0	3641.5	0	3744.46	0
ILMN_1710082	28.8137	0.0815138	21.9404	0.189956	26.2365	0.104803
ILMN_1801605	883.728	0	592.744	0	762.537	0
ILMN_1674036	16.044	0.532751	15.0506	0.664483	14.7859	0.690684
ILMN_1727144	18.0523	0.343523	17.7184	0.371907	21.5484	0.203785
ILMN_1746666	420.632	0	402.127	0	386.911	0
ILMN_1675612	768.536	0	661.924	0	701.512	0
ILMN_1807331	17.4172	0.389374	14.8001	0.692867	18.0171	0.344978
ILMN_1668277	254.15	0.000727802	227.531	0.000727802	252.42	0.000727802
ILMN_1709484	258.435	0.000727802	242.369	0.000727802	258.711	0.000727802
ILMN_1721921	1106.84	0	1136.71	0	1007.63	0
ILMN_1724527	276.671	0.000727802	287.607	0.000727802	219.899	0.000727802
ILMN_1767549	2530.49	0	2644.75	0	2829.53	0
ILMN_1679782	57.4728	0.010917	86.5956	0.00655022	71.4712	0.00727802
ILMN_1760530	21.5327	0.215429	19.6095	0.277293	17.9928	0.345706
ILMN_1808663	17.1937	0.408297	16.3612	0.5	15.9477	0.533479
ILMN_1699669	25.4884	0.121543	21.9536	0.189956	30.414	0.0582242
ILMN_1691436	2878.59	0	2952.38	0	2875.72	0
ILMN_1797793	405.061	0	384.255	0.000727802	357.342	0
ILMN_1669140	270.792	0.000727802	303.081	0.000727802	279.54	0.000727802
ILMN_1720482	17.5771	0.376274	19.4372	0.284571	21.5938	0.201601
ILMN_1810239	27.9248	0.0873362	21.0412	0.220524	23.9959	0.148472
ILMN_1695354	316.239	0.000727802	276.961	0.000727802	302.455	0.000727802
ILMN_1787794	15.19	0.644105	18.6418	0.328966	23.5577	0.158661
ILMN_1700915	2480.29	0	2138.31	0	2326.66	0
ILMN_1800776	19.9079	0.262736	24.2268	0.139738	16.6332	0.461427
ILMN_1758542	23.8124	0.157933	41.6151	0.0269287	27.8638	0.0815138
ILMN_1800412	148.011	0.00218341	128.631	0.00363901	151.743	0.00291121
ILMN_1789994	25.6647	0.116448	23.3693	0.157933	24.04	0.147016
ILMN_1798803	16.9558	0.430131	23.0926	0.165211	22.1721	0.180495
ILMN_1791688	16.4974	0.479621	14.1325	0.775837	14.1933	0.780204
ILMN_1702755	19.5885	0.275837	23.0771	0.165939	19.1711	0.283843
ILMN_1722718	23.9663	0.155022	16.076	0.526929	22.1444	0.18195
ILMN_1811148	61.9036	0.0101892	35.375	0.0356623	60.1693	0.0101892
ILMN_1782630	368.45	0	410.375	0	332.151	0
ILMN_1814200	81.6222	0.00509461	70.2972	0.00727802	79.0122	0.00509461
ILMN_1707469	32.4568	0.0429403	30.7756	0.0640466	35.0895	0.0291121
ILMN_1682661	23.26	0.172489	20.4035	0.245997	21.9578	0.187773
ILMN_1709734	18.7869	0.310044	18.6771	0.326055	16.6064	0.465066
ILMN_1740900	25.5051	0.121543	30.3502	0.0676856	22.5718	0.174673
ILMN_1693749	16.1189	0.52329	15.3211	0.62591	15.3139	0.62591
ILMN_1660552	14.2032	0.780204	13.8874	0.807133	14.8733	0.671033
ILMN_1747650	65.3589	0.00873363	47.1505	0.0160116	47.2666	0.0138282
ILMN_1741566	22.8657	0.18195	22.8419	0.16885	20.0042	0.254003
ILMN_1761264	16.7685	0.451237	14.956	0.681951	18.6709	0.312955
ILMN_1815628	32.1115	0.0443959	22.8826	0.168122	29.1956	0.06623
ILMN_1702371	19.1956	0.291121	38.5812	0.0305677	34.4772	0.0327511
ILMN_1706957	96.425	0.00436681	62.7829	0.00946143	91.7138	0.00509461
ILMN_1704657	15.7394	0.55968	15.3524	0.621543	14.749	0.693595
ILMN_1789095	350.038	0	294.162	0.000727802	371.945	0
ILMN_1772713	2134.52	0	2232	0	2106.94	0
ILMN_1672307	22.3921	0.19214	15.588	0.582969	20.2928	0.243086
ILMN_1759892	19.2026	0.290393	17.0117	0.426492	18.5255	0.318777
ILMN_1796138	17.3729	0.395197	17.1081	0.416303	15.2686	0.631004
ILMN_1679464	18.783	0.310044	21.2018	0.211063	18.781	0.299854
ILMN_1692748	17.925	0.352984	20.0262	0.262009	19.8787	0.256186
ILMN_1751465	16.2082	0.516739	13.3101	0.886463	15.4181	0.609898
ILMN_1655086	20	0.260553	15.2359	0.640466	19.5904	0.267103
ILMN_1656373	21.9327	0.203785	14.4112	0.738719	16.7332	0.451965
ILMN_1734410	235.682	0.000727802	333.997	0.000727802	281.546	0.000727802
ILMN_1770803	2644.75	0	2353.29	0	2591.33	0
ILMN_1724658	1530	0	1551.2	0	1728.41	0
ILMN_1718961	1815.95	0	1431.75	0	1744.55	0
ILMN_1699989	191.365	0.0014556	141.188	0.00291121	200.654	0.000727802
ILMN_1708513	14.6513	0.721252	14.5098	0.727802	15.051	0.650655
ILMN_1711170	25.3521	0.123726	19.7276	0.272198	24.0688	0.147016
ILMN_1773997	17.9258	0.352984	17.8802	0.363173	18.9804	0.296215
ILMN_1748384	28.6623	0.0815138	17.6715	0.373362	24.6109	0.13901
ILMN_1730032	17.6712	0.369723	16.4031	0.496361	18.8148	0.299854
ILMN_1793966	210.119	0.000727802	258.909	0.000727802	207.291	0.000727802
ILMN_1652996	12.782	0.938137	14.7564	0.699418	15.8712	0.544396
ILMN_1810680	420.336	0	395.361	0.000727802	394.938	0
ILMN_1659343	6891.38	0	7319.63	0	6763.6	0
ILMN_1786658	2230.93	0	2738.8	0	2603.22	0
ILMN_1670746	14.222	0.773654	13.7136	0.832605	13.1264	0.904658
ILMN_1737751	42.5326	0.0174673	56.5775	0.0116448	45.4725	0.0160116
ILMN_1781833	14.047	0.803493	12.0597	0.97671	16.5475	0.469432
ILMN_1715583	1641.94	0	1620.37	0	1635.63	0
ILMN_1793049	27.7917	0.0887919	37.1677	0.0320233	29.8809	0.0640466
ILMN_1788764	43.7517	0.0160116	37.4828	0.0320233	30.1571	0.0604076
ILMN_1734562	175.841	0.0014556	120.483	0.00363901	195.666	0.000727802
ILMN_1657746	360.718	0	444.454	0	422.732	0
ILMN_1766736	24.6084	0.137555	25.8938	0.107715	18.4583	0.321688
ILMN_1796928	15.9148	0.544396	16.7052	0.462154	19.8979	0.256186
ILMN_1708152	27.6183	0.0902475	37.8098	0.0312955	25.2796	0.12591
ILMN_1670091	27.8951	0.0873362	18.5386	0.332605	20.0698	0.251819
ILMN_1712718	168.029	0.00218341	186.631	0.0014556	180.277	0.0014556
ILMN_1780082	18.2462	0.328966	20.7922	0.231441	19.5973	0.267103
ILMN_1655210	14.3715	0.755459	13.4542	0.871179	13.9516	0.815866
ILMN_1652472	45.681	0.0152838	32.3674	0.051674	35.9936	0.0232897
ILMN_1772034	23.2834	0.171761	36.2803	0.0327511	25.3556	0.122998
ILMN_1738027	103.203	0.00363901	81.8084	0.00727802	71.4462	0.00727802
ILMN_1681500	50.763	0.0123726	39.2917	0.0291121	43.4958	0.0160116
ILMN_1666652	15.9248	0.54294	16.2357	0.509461	15.687	0.564047
ILMN_1677794	16.1859	0.519651	13.3043	0.888646	14.3347	0.75837
ILMN_1744613	74.3273	0.00727802	73.8064	0.00727802	64.8763	0.00946143
ILMN_1700026	36.3772	0.0276565	35.4307	0.0356623	38.0299	0.0203785
ILMN_1730019	285.615	0.000727802	224.739	0.000727802	288.338	0.000727802
ILMN_1758918	5629.19	0	4951.11	0	4933.01	0
ILMN_1785635	761.484	0	755.076	0	715.894	0
ILMN_1728341	498.052	0	340.698	0.000727802	402.966	0
ILMN_1771061	28.261	0.084425	21.4483	0.202329	23.4596	0.161572
ILMN_1774134	28.2799	0.084425	20.17	0.254003	35.4348	0.0262009
ILMN_1696420	725.656	0	681.351	0	711.09	0
ILMN_1702335	20.6127	0.242358	25.4019	0.120087	26.7013	0.0938865
ILMN_1701711	387.575	0	382.962	0.000727802	389.118	0
ILMN_1651405	3536.08	0	3431.36	0	3442.57	0
ILMN_1811481	15.549	0.583697	14.5021	0.729258	15.8005	0.54949
ILMN_1667675	488.044	0	514.43	0	466.312	0
ILMN_1656450	15.8219	0.552402	19.8597	0.27147	18.6305	0.31441
ILMN_1750821	16.4349	0.486172	17.9151	0.361718	22.0057	0.185589
ILMN_1667928	14.0453	0.804221	14.1589	0.772198	16.0373	0.525473
ILMN_1658805	61.7342	0.0101892	39.9241	0.0291121	41.1629	0.0181951
ILMN_1778684	1148.46	0	1262.61	0	1177.7	0
ILMN_1703686	117.213	0.00291121	94.1214	0.00509461	133.681	0.00291121
ILMN_1800430	20.2795	0.254731	20.9754	0.225619	19.9061	0.256186
ILMN_1736836	14.6698	0.716157	14.4217	0.738719	17.4287	0.393013
ILMN_1665554	410.273	0	427.582	0	432.04	0
ILMN_1781580	7046.61	0	6915.21	0	7390.52	0
ILMN_1800619	155.73	0.00218341	176.484	0.0014556	151.608	0.00291121
ILMN_1797693	127.002	0.00291121	105.832	0.00363901	106.895	0.00291121
ILMN_1803570	17.6194	0.37409	20.5614	0.243086	20.8079	0.224891
ILMN_1693410	545.446	0	556.36	0	463.38	0
ILMN_1760757	25.018	0.129549	18.9675	0.304949	20.4651	0.234352
ILMN_1673445	443.562	0	550.264	0	525.976	0
ILMN_1719165	415.48	0	488.769	0	462.378	0
[truncated: 14,384 more rows]
