# Supplementary material for: Characterization of the transcriptome profiles related to globin gene switching during in vitro erythroid maturation
Source: BMC Genomics. 2012 Apr 26;13:153. doi: 10.1186/1471-2164-13-153 (PMC3353202; doi:10.1186/1471-2164-13-153)
Supplement: Additional file 4 — Table S3. Day 21 Illumina HumanWG-6V2 Expression BeadChip raw data. This file contains a table listing microarray raw data including the mean (M) and standard error (SE) for each gene calculated from triplicate RNA samples extracted on day 21 from cells cultured in the one-phase liquid culture system. Briefly, total RNA with amplified and biotin-labeled and then used for hybridization to the Illumina HumanWG-6V2 Expression BeadChip. Microarray raw data were generated on the Illumina Beadstation scanner. [file 1471-2164-13-153-S4.XLS]

## Sheet: Additional file 3
Table S3. Day 21 Illumina HumanWG-6 V2 Expression BeadChip raw data
	Day 21 Specimen_1		Day 21 Specimen_2		Day 21 Specimen_3
	Mean signal intensity	SD signal intensity	Mean signal intensity	SD signal intensity	Mean signal intensity	SD signal intensity
ProbeID	1872863106_A.AVG_Signal	1872863106_A.Detection.Pval	1872863106_B.AVG_Signal	1872863106_B.Detection.Pval	1872863106_C.AVG_Signal	1872863106_C.Detection.Pval
ILMN_1762337	13.8927	0.870451	14.6805	0.767103	16.7245	0.524745
ILMN_1736007	17.797	0.425036	16.2888	0.566958	17.6815	0.44687
ILMN_1779670	17.6943	0.435226	19.4123	0.321688	19.4452	0.329694
ILMN_1806310	24.7377	0.158661	20.9818	0.259097	18.2771	0.404658
ILMN_1671474	14.2494	0.826783	16.5244	0.547307	19.4801	0.328966
ILMN_1772582	23.3752	0.181223	21.2561	0.252547	19.1564	0.345706
ILMN_1653355	11.7751	0.989811	17.7355	0.426492	15.025	0.733625
ILMN_1787689	29.657	0.084425	36.3475	0.0371179	29.9292	0.080786
ILMN_1731507	12.181	0.978166	13.3956	0.907569	15.1276	0.722707
ILMN_1814316	15.1194	0.718341	17.5698	0.438865	19.1455	0.346434
ILMN_1745607	16.9006	0.511645	17.9643	0.40393	22.8297	0.197234
ILMN_1757454	25.4271	0.147744	35.1682	0.0436681	21.5353	0.240902
ILMN_1668111	72.1842	0.010917	70.4196	0.0101892	66.2055	0.010917
ILMN_1735045	2456.91	0	2142.28	0	2668.96	0
ILMN_1680754	56.3647	0.0123726	42.4428	0.0211063	49.9748	0.0131004
ILMN_1659452	16.8719	0.513828	15.6954	0.64556	13.7026	0.882824
ILMN_1767388	80.6497	0.00946143	100.953	0.00655022	108.304	0.00509461
ILMN_1673870	20.3795	0.272198	21.4933	0.240902	15.315	0.704512
ILMN_1675204	27.0788	0.121543	23.0042	0.192867	21.4781	0.240902
ILMN_1755321	298.538	0.0014556	295.588	0.000727802	336.075	0.000727802
ILMN_1698554	329.211	0.000727802	326.832	0.000727802	309.592	0.000727802
ILMN_1814092	43.8848	0.0225619	44.8271	0.0174673	35.7765	0.0443959
ILMN_1805938	24.0412	0.171034	20.4387	0.277293	19.3886	0.331878
ILMN_1676336	2842.76	0	2586.74	0	2342.54	0
ILMN_1752884	13.9473	0.863173	15.1631	0.707424	17.4796	0.468705
ILMN_1668851	23.3332	0.183406	25.2505	0.149199	29.6772	0.0836972
ILMN_1809959	14.2755	0.825327	17.4375	0.452693	12.562	0.974527
ILMN_1801812	18.194	0.393741	25.0843	0.151383	22.6099	0.20524
ILMN_1726986	21.7985	0.220524	20.9971	0.25837	17.2493	0.49345
ILMN_1689211	25.368	0.147744	22.5183	0.209607	25.375	0.139738
ILMN_1653165	462.378	0	438.494	0	506.127	0
ILMN_1729835	13.7516	0.890102	12.6612	0.965066	12.0391	0.989811
ILMN_1662364	10049.8	0	12078.6	0	10931.6	0
ILMN_1700461	1397.95	0	1567.04	0	1695.4	0
ILMN_1674698	955.539	0	904.31	0	1014.82	0
ILMN_1784269	1048.94	0	958.64	0	913.664	0
ILMN_1698189	554.381	0	603.409	0	403.775	0
ILMN_1678323	390.516	0.000727802	392.524	0.000727802	345.8	0.000727802
ILMN_1703743	1496.56	0	1599.7	0	1873.51	0
ILMN_1687609	19.3138	0.315138	21.6043	0.237991	20.8331	0.263464
ILMN_1670117	20.0104	0.286026	17.6289	0.435953	19.0822	0.350073
ILMN_1805104	48.564	0.0160116	46.8142	0.0160116	54.0785	0.010917
ILMN_1791106	618.001	0	606.586	0	685.766	0
ILMN_1766054	216.37	0.00291121	223.611	0.00291121	208.596	0.00291121
ILMN_1753388	36.9042	0.0393013	35.9494	0.0393013	28.3631	0.0982533
ILMN_1738929	45.9326	0.0203785	47.8739	0.014556	45.1953	0.0196506
ILMN_1701642	376.889	0.000727802	364.891	0.000727802	329.674	0.000727802
ILMN_1750250	21.651	0.223435	23.2045	0.187773	22.3414	0.208879
ILMN_1704579	15.1279	0.716885	19.4604	0.318777	24.1594	0.171034
ILMN_1747627	19.8419	0.291121	27.8251	0.10262	29.3097	0.0873362
ILMN_1687636	40.9869	0.0254731	24.5011	0.164483	31.4153	0.0691412
ILMN_1742051	42.4553	0.0240175	63.8222	0.010917	69.6984	0.0101892
ILMN_1794965	23.0573	0.191412	20.8079	0.26492	17.9212	0.429403
ILMN_1722286	24.6349	0.160116	39.5278	0.0240175	17.56	0.461427
ILMN_1784176	24.571	0.160844	23.9163	0.172489	45.6132	0.0189229
ILMN_1749001	54.2023	0.0138282	66.7605	0.0101892	31.0345	0.0713246
ILMN_1701551	16.8026	0.518195	15.1243	0.713974	15.9026	0.620087
ILMN_1701011	16.4626	0.551674	22.4038	0.214702	21.0729	0.250364
ILMN_1729894	42.8817	0.0232897	36.9846	0.0320233	22.5885	0.20524
ILMN_1660203	23.3653	0.181223	19.5956	0.31441	19.5181	0.327511
ILMN_1743205	2384.06	0	1719.78	0	2251.48	0
ILMN_1796801	21.6422	0.223435	19.9408	0.300582	23.4329	0.187045
ILMN_1668446	27.6509	0.10917	24.843	0.156477	25.9444	0.128093
ILMN_1720501	20.0739	0.283115	31.1165	0.0691412	24.319	0.165939
ILMN_1812070	40.0235	0.0276565	63.8636	0.010917	66.4102	0.010917
ILMN_1665730	7676.55	0	7510.59	0	6511.9	0
ILMN_1689082	16.7073	0.529112	15.6771	0.646288	17.4887	0.468705
ILMN_1767349	276.163	0.00218341	273.782	0.0014556	273.191	0.000727802
ILMN_1749902	15.9809	0.590248	17.2171	0.475255	14.9095	0.743814
ILMN_1653933	2371.37	0	1812.41	0	1874.03	0
ILMN_1687840	3149.76	0	3460.26	0	2926.36	0
ILMN_1806676	55.1438	0.0131004	64.9706	0.010917	94.6712	0.00873363
ILMN_1788928	21.0511	0.24163	24.0456	0.171034	21.0955	0.250364
ILMN_1666722	71.3528	0.010917	63.0792	0.010917	85.8206	0.00946143
ILMN_1802404	118.608	0.00655022	126.331	0.00436681	80.7077	0.00946143
ILMN_1776119	249.726	0.00218341	257.07	0.0014556	330.848	0.000727802
ILMN_1716604	20.9897	0.243086	19.3176	0.328239	23.9163	0.176856
ILMN_1732140	42.1629	0.0247453	44.886	0.0174673	43.3659	0.0218341
ILMN_1762093	15.3728	0.674673	16.1816	0.580786	14.2413	0.830422
ILMN_1709092	18.495	0.365357	15.4313	0.679039	13.7549	0.877001
ILMN_1783691	32.0521	0.0640466	30.7071	0.0727802	28.4403	0.0982533
ILMN_1678409	18.3676	0.38064	18.96	0.338428	16.3916	0.562591
ILMN_1780706	27.0218	0.122998	29.3553	0.0815138	26.0821	0.127365
ILMN_1677814	70.4196	0.010917	67.5891	0.0101892	49.4052	0.0138282
ILMN_1717466	34.3276	0.0502183	32.5543	0.0567686	23.7706	0.179039
ILMN_1788457	2205.39	0	2094.21	0	2022.39	0
ILMN_1706531	3817.11	0	3186.64	0	3230.96	0
ILMN_1720535	41.5708	0.0254731	89.5182	0.00946143	41.9663	0.0232897
ILMN_1651964	3088.15	0	2801.01	0	2469.48	0
ILMN_1778352	27.4955	0.112809	25.3168	0.147744	26.9963	0.108442
ILMN_1801521	14.694	0.77802	13.4907	0.896652	14.8134	0.756186
ILMN_1725675	13.9657	0.861718	13.2641	0.916303	13.6912	0.883552
ILMN_1725414	25.3261	0.148472	26.202	0.130277	20.2324	0.288937
ILMN_1767129	15.9045	0.60262	15.8599	0.623726	17.9277	0.429403
ILMN_1746196	29.518	0.0851528	29.4964	0.0793304	29.6175	0.0836972
ILMN_1673243	14.5473	0.79476	13.2259	0.92067	14.936	0.740903
ILMN_1772189	18.0274	0.406841	21.2265	0.254003	21.8456	0.227802
ILMN_1652959	14.5846	0.791121	15.3041	0.691412	20.9043	0.259825
ILMN_1674032	212.219	0.00291121	221.24	0.00291121	206.429	0.00291121
ILMN_1717701	72.6715	0.010917	72.9471	0.0101892	94.1214	0.00873363
ILMN_1737656	19.6763	0.298399	21.9364	0.229258	20.6606	0.273654
ILMN_1746032	41.4001	0.0254731	41.1105	0.0232897	42.012	0.0232897
ILMN_1676846	1585.37	0	1817.1	0	1773.11	0
ILMN_1763875	4544.83	0	4473.87	0	4850.89	0
ILMN_1669201	157.55	0.00363901	192.738	0.00291121	242.06	0.00291121
ILMN_1709222	174.691	0.00291121	207.83	0.00291121	137.685	0.00363901
ILMN_1781999	684.935	0	763.959	0	744.637	0
ILMN_1810085	191.575	0.00291121	173.839	0.00291121	245.569	0.00218341
ILMN_1658176	50.7302	0.0152838	42.9643	0.0189229	31.9684	0.0640466
ILMN_1695968	19.8632	0.291121	20.0908	0.292576	17.1709	0.496361
ILMN_1743638	31.4043	0.0676856	33.86	0.0524017	34.0664	0.0531295
ILMN_1794782	77.9003	0.00946143	79.6317	0.0101892	103.59	0.00582242
ILMN_1696877	24.1502	0.16885	20.308	0.287482	19.8036	0.307132
ILMN_1789641	52.3984	0.014556	40.6354	0.0232897	29.6901	0.0815138
ILMN_1674221	15.2748	0.689229	15.4816	0.672489	16.076	0.599709
ILMN_1716592	21.9173	0.216157	18.4909	0.368268	27.1753	0.107715
ILMN_1680309	16.0668	0.577875	16.2396	0.571325	18.3008	0.403202
ILMN_1743371	30.7659	0.0713246	25.8371	0.136099	29.1914	0.088064
ILMN_1770031	937.208	0	920.534	0	972.213	0
ILMN_1753912	18.9433	0.334061	18.4333	0.370451	18.611	0.379913
ILMN_1737475	101.412	0.00873363	172.825	0.00291121	112.453	0.00436681
ILMN_1707925	14.831	0.763464	17.1697	0.478894	14.7503	0.762737
ILMN_1698311	27.6832	0.108442	25.375	0.147016	24.8339	0.153566
ILMN_1785285	28.0182	0.103348	26.7816	0.116448	37.1873	0.0363901
ILMN_1794213	587.34	0	563.088	0	710.268	0
ILMN_1801260	783.765	0	755.601	0	1078.51	0
ILMN_1787618	13.6026	0.902474	14.1248	0.834061	14.5419	0.796215
ILMN_1723662	165.379	0.00291121	232.583	0.00218341	232.694	0.00291121
ILMN_1801767	248.95	0.00218341	268.343	0.0014556	168.891	0.00291121
ILMN_1700633	133.753	0.00436681	102.288	0.00655022	105.384	0.00582242
ILMN_1655702	1308.21	0	1323.4	0	908.639	0
ILMN_1706344	40.7923	0.0269287	53.7573	0.0116448	50.2905	0.0131004
ILMN_1719498	22.1464	0.211063	20.4235	0.278748	23.6692	0.179767
ILMN_1712707	620.556	0	476.927	0	623.126	0
ILMN_1699750	31.1223	0.069869	40.9039	0.0232897	29.357	0.0858806
ILMN_1739081	25.1639	0.149927	21.1362	0.254003	24.6589	0.156477
ILMN_1806476	995.589	0	1059.53	0	952.095	0
ILMN_1707274	18.4068	0.376274	13.9056	0.86099	17.0117	0.507278
ILMN_1775944	128.886	0.00436681	146.879	0.00363901	89.9082	0.00873363
ILMN_1720988	63.8328	0.010917	58.3256	0.010917	36.8525	0.0378457
ILMN_1724497	1200.93	0	1293.77	0	1274.77	0
ILMN_1755658	38.1432	0.0320233	47.327	0.0152838	52.4809	0.0116448
ILMN_1673639	23.9364	0.171761	20.1168	0.292576	18.6761	0.377729
ILMN_1686204	37.0254	0.0378457	43.4531	0.0181951	37.4005	0.0363901
ILMN_1713732	1665.08	0	1429.74	0	1785.84	0
ILMN_1681692	56.8428	0.0123726	65.7725	0.010917	70.1513	0.0101892
ILMN_1657870	16.3893	0.555313	15.9099	0.617904	17.3694	0.482533
ILMN_1741628	21.6991	0.223435	20.5016	0.275837	27.9711	0.101165
ILMN_1753972	20.2291	0.279476	21.9897	0.22853	15.9566	0.613537
ILMN_1696682	22.4441	0.202329	21.0379	0.256186	31.1287	0.0713246
ILMN_1785424	785.106	0	657.526	0	1079.08	0
ILMN_1731610	32.7397	0.0567686	36.2598	0.0378457	27.8281	0.103348
ILMN_1758825	22.0977	0.213974	16.932	0.505095	23.1544	0.193595
ILMN_1656940	17.9162	0.415575	17.2122	0.475982	17.6068	0.45706
ILMN_1656979	24.4437	0.163755	28.5345	0.0895197	27.7617	0.104076
ILMN_1731433	51.473	0.014556	28.9848	0.0858806	38.0529	0.0342067
ILMN_1672878	658.07	0	628.218	0	742.154	0
ILMN_1655114	28.9576	0.0909752	28.2578	0.0946143	27.9272	0.101892
ILMN_1657045	28.0057	0.104803	26.0159	0.131004	22.7567	0.19869
ILMN_1766991	20.8587	0.247453	17.8099	0.414119	17.471	0.469432
ILMN_1721887	35.0807	0.0465793	31.1517	0.0691412	24.5777	0.158661
ILMN_1802096	686.689	0	548.706	0	533.947	0
ILMN_1753370	101.068	0.00873363	73.0756	0.0101892	60.0522	0.010917
ILMN_1738921	1039.66	0	1013.84	0	1008.83	0
ILMN_1660199	2388.05	0	2491.02	0	2049.92	0
ILMN_1772123	797.891	0	878.144	0	898.241	0
ILMN_1667641	78.9906	0.00946143	66.2055	0.0101892	71.384	0.0101892
ILMN_1763852	418.947	0	341.375	0.000727802	510.404	0
ILMN_1687303	553.664	0	504.675	0	639.544	0
ILMN_1761058	1047.56	0	976.032	0	1036.48	0
ILMN_1724699	37.7029	0.0327511	44.9432	0.0174673	27.1934	0.106987
ILMN_1775579	1845.02	0	2043.44	0	2248.77	0
ILMN_1660890	14.4537	0.807133	15.4096	0.681223	15.4616	0.682678
ILMN_1778104	1178.43	0	1535.05	0	831.619	0
ILMN_1795104	582.928	0	512.646	0	546.501	0
ILMN_1740920	27.0932	0.121543	39.9977	0.0240175	29.7865	0.0815138
ILMN_1806408	12374.5	0	11330.2	0	11698.4	0
ILMN_1808395	1064.73	0	981.763	0	1200.12	0
ILMN_1743847	21.0745	0.24163	26.2174	0.130277	22.0825	0.219068
ILMN_1800008	8375.83	0	8645.9	0	8097.68	0
ILMN_1708672	2100.55	0	2567.29	0	2116.05	0
ILMN_1665945	1503.14	0	1618.97	0	1571.05	0
ILMN_1676288	91.9427	0.00946143	91.1021	0.00946143	117.843	0.00436681
ILMN_1693250	24.2793	0.165211	27.2115	0.110626	26.3183	0.120815
ILMN_1684271	649.573	0	695.518	0	741.772	0
ILMN_1798956	31.983	0.0640466	34.751	0.0465793	32.2609	0.062591
ILMN_1665932	17.0572	0.49345	14.853	0.748908	17.5397	0.46361
ILMN_1779685	15.7026	0.629549	15.9491	0.612081	20.5489	0.276565
ILMN_1727251	14.6126	0.789665	13.5852	0.89083	16.8806	0.515284
ILMN_1769694	22.5036	0.201601	20.5066	0.275837	22.3459	0.208879
ILMN_1734479	36.0819	0.0436681	32.1298	0.0596798	37.1585	0.0363901
ILMN_1758005	403.355	0.000727802	375.663	0.000727802	403.164	0.000727802
ILMN_1750295	16.5181	0.547307	15.7207	0.644833	16.6754	0.531296
ILMN_1716480	890.782	0	892.648	0	1017.15	0
ILMN_1715192	20.6012	0.259825	22.5693	0.206696	23.8191	0.179039
ILMN_1779984	17.5994	0.445415	15.8076	0.629549	18.873	0.361718
ILMN_1667018	32.0298	0.0640466	27.9013	0.0989811	30.6776	0.0727802
ILMN_1735471	24.4948	0.163028	18.2498	0.38064	20.1329	0.294032
ILMN_1669291	23.1175	0.190684	20.8739	0.263464	27.8579	0.10262
ILMN_1699636	1598.33	0	1584.34	0	1689.61	0
ILMN_1749014	2454.4	0	2856.68	0	2387.23	0
ILMN_1727091	13.5373	0.906114	15.2088	0.702329	17.7563	0.437409
ILMN_1771348	829.805	0	1024.46	0	701.983	0
ILMN_1750800	2569.79	0	2665.36	0	3094.02	0
ILMN_1654861	875.028	0	874.281	0	861.783	0
ILMN_1715543	362.239	0.000727802	418.788	0.000727802	281.425	0.000727802
ILMN_1709077	27.2944	0.120087	28.5216	0.0902475	37.3391	0.0363901
ILMN_1739594	25.3543	0.147744	36.0505	0.0385735	40.827	0.0276565
ILMN_1785474	26.1727	0.136827	27.3221	0.106259	25.1083	0.144833
ILMN_1716237	206.727	0.00291121	277.744	0.0014556	169.495	0.00291121
ILMN_1764321	279.853	0.00218341	319.925	0.000727802	310.622	0.000727802
ILMN_1784756	25.8918	0.138282	20.5561	0.273654	24.3108	0.165939
ILMN_1740265	2459.45	0	2410.32	0	2985.61	0
ILMN_1719178	15.4651	0.663756	18.5943	0.36099	16.5338	0.546579
ILMN_1788078	28.5303	0.0975255	28.2357	0.0946143	19.9241	0.304949
ILMN_1728883	26.8788	0.125182	30.3007	0.0749636	29.3659	0.0858806
ILMN_1679600	300.37	0.0014556	335.76	0.000727802	285.467	0.000727802
ILMN_1658995	720.366	0	916.712	0	735.994	0
ILMN_1658982	18.9863	0.329694	17.3821	0.459971	21.883	0.227074
ILMN_1669181	16.9571	0.505095	18.4642	0.369723	18.7131	0.374818
ILMN_1750158	523.208	0	571.124	0	548.436	0
ILMN_1685703	28.4384	0.0989811	22.2283	0.218341	22.7657	0.197962
ILMN_1743396	591.064	0	569.842	0	614.152	0
ILMN_1743680	26.6774	0.127365	20.2198	0.290393	32.8499	0.0582242
ILMN_1669633	1853.44	0	2217.27	0	1377.17	0
ILMN_1804815	147.896	0.00436681	124.788	0.00436681	193.986	0.00291121
ILMN_1761728	60.527	0.010917	50.5568	0.0123726	50.3077	0.0131004
ILMN_1681130	304.098	0.0014556	296.058	0.000727802	353.642	0.000727802
ILMN_1706598	86.9513	0.00946143	114.305	0.00509461	103.865	0.00582242
ILMN_1758323	20.8563	0.247453	22.1875	0.219068	33.6699	0.0553129
ILMN_1728331	25.7337	0.140466	29.5906	0.0793304	25.7397	0.130277
ILMN_1705637	37.1748	0.0363901	32.4995	0.0567686	28.3298	0.0982533
ILMN_1784203	52.7926	0.014556	28.8589	0.0866084	32.9788	0.0574964
ILMN_1666690	100.819	0.00873363	85.0217	0.00946143	98.6057	0.00655022
ILMN_1654468	28.7729	0.0953421	17.4389	0.452693	17.6052	0.45706
ILMN_1676609	2872.97	0	2131.64	0	1511.55	0
ILMN_1730002	34.3633	0.0502183	26.4103	0.123726	22.2107	0.212518
ILMN_1716832	26.3629	0.134643	23.5898	0.178312	26.257	0.122998
ILMN_1684585	545.24	0	393.554	0.000727802	414.245	0
ILMN_1654414	39.3103	0.0276565	36.5713	0.0356623	35.7618	0.0443959
ILMN_1666096	313.961	0.0014556	366.53	0.000727802	222.921	0.00291121
ILMN_1683598	2309.46	0	2117.05	0	1944.4	0
ILMN_1705247	2360.05	0	2152.63	0	2232	0
ILMN_1678517	33.6346	0.0524017	49.7625	0.0123726	22.4966	0.20524
ILMN_1807914	16.7581	0.521834	20.5764	0.272198	21.6743	0.236536
ILMN_1730025	18.3097	0.381368	20.195	0.291121	18.8551	0.363901
ILMN_1737418	65.7496	0.010917	51.5334	0.0123726	27.9139	0.101892
ILMN_1709539	61.2436	0.010917	81.2855	0.0101892	74.8238	0.0101892
ILMN_1765912	26.323	0.135371	21.8494	0.229985	24.3374	0.165939
ILMN_1746128	17.8355	0.423581	18.926	0.339156	24.7155	0.15575
ILMN_1771084	347.421	0.000727802	396.687	0.000727802	291.95	0.000727802
ILMN_1685952	166.656	0.00291121	177.984	0.00291121	137.212	0.00363901
ILMN_1662738	143.707	0.00436681	154.374	0.00291121	158.612	0.00363901
ILMN_1766966	15.9142	0.600437	13.639	0.888646	14.6911	0.77147
ILMN_1752269	3153.22	0	2807.95	0	3573.25	0
ILMN_1675125	16.1891	0.569141	16.0044	0.605531	16.0208	0.603348
ILMN_1714197	4313.15	0	3757.6	0	4057.18	0
ILMN_1697510	175.635	0.00291121	173.486	0.00291121	141.188	0.00363901
ILMN_1659885	54.9505	0.0131004	50.5806	0.0123726	52.7517	0.0116448
ILMN_1671703	1357.09	0	1128.55	0	1326.38	0
ILMN_2038777	20011	0	21554.5	0	26847.4	0
ILMN_1777296	7176.59	0	7892.41	0	5619.19	0
ILMN_1343294	25187.5	0	23861.1	0	24963.7	0
ILMN_1717783	18.6358	0.357351	19.0817	0.336245	16.7554	0.52329
ILMN_1658660	15.6158	0.644105	14.1064	0.836972	16.6502	0.532023
ILMN_1704961	1762.14	0	1937.11	0	1255.56	0
ILMN_1795325	25.3727	0.147744	17.8666	0.41048	19.2259	0.3377
ILMN_1749297	4115.95	0	4550.74	0	3766.22	0
ILMN_1657855	16.1494	0.571325	19.4935	0.318777	20.9781	0.255458
ILMN_1717900	15.5271	0.655022	18.4629	0.369723	17.3172	0.486172
ILMN_1796088	16.1478	0.571325	15.3532	0.687045	15.3832	0.695779
ILMN_1704078	43.2787	0.0232897	36.4436	0.0371179	32.7201	0.0596798
ILMN_1798892	1206.08	0	1192.89	0	1616.28	0
ILMN_1654422	17.6512	0.438137	18.1856	0.382824	21.0101	0.254003
ILMN_1665691	22.4074	0.203057	19.4729	0.318777	22.3346	0.208879
ILMN_1725534	1244.64	0	1123.36	0	1752.03	0
ILMN_1798254	1275.39	0	1446.68	0	1232.21	0
ILMN_1792314	1792.26	0	1624.37	0	1857.16	0
ILMN_1695821	858.622	0	855.374	0	878.522	0
ILMN_1697774	5806.98	0	6386.01	0	6451.91	0
ILMN_1657153	1063.86	0	970.199	0	1091.45	0
ILMN_1680941	12.4689	0.97016	13.3596	0.911208	14.2092	0.832605
ILMN_1787513	67.1486	0.010917	64.1794	0.010917	30.6904	0.0727802
ILMN_1652594	784.951	0	702.695	0	707.411	0
ILMN_1697585	1589.68	0	1790.63	0	1618.97	0
ILMN_1689162	100.977	0.00873363	110.542	0.00582242	122.183	0.00436681
ILMN_1815392	66.6248	0.010917	88.5865	0.00946143	80.8562	0.00946143
ILMN_1760490	188.169	0.00291121	181.262	0.00291121	213.814	0.00291121
ILMN_1764593	154.004	0.00363901	164.999	0.00291121	177.886	0.00291121
ILMN_1766723	23.6245	0.177584	20.409	0.279476	25.5555	0.136827
ILMN_1763916	18.7588	0.346434	20.6282	0.270742	17.9608	0.42722
ILMN_1786544	31.5485	0.0655022	26.1884	0.130277	32.3266	0.062591
ILMN_1689217	20.1914	0.280932	20.3006	0.287482	21.2776	0.243086
ILMN_1670912	21.1871	0.236536	18.1525	0.386463	22.1381	0.215429
ILMN_1668983	36.5855	0.0400291	35.16	0.0436681	33.941	0.0545851
ILMN_1659660	22.5543	0.200873	37.5127	0.0320233	34.4204	0.051674
ILMN_1683883	836.896	0	884.929	0	1106.84	0
ILMN_1670193	25.3514	0.147744	23.8074	0.174673	41.2621	0.0262009
ILMN_1686432	57.1994	0.0123726	45.8958	0.0174673	39.3463	0.0320233
ILMN_1694233	3402.07	0	3653.27	0	2874.8	0
ILMN_1697550	29.9473	0.0815138	28.3783	0.0938865	30.3683	0.0786026
ILMN_1803686	1614.19	0	1630.43	0	1924.98	0
ILMN_1745108	15.4908	0.660116	18.1128	0.387918	16.2781	0.578603
ILMN_1725043	276.852	0.00218341	282.588	0.0014556	215.792	0.00291121
ILMN_1718946	104.586	0.00873363	98.9308	0.00800582	72.4934	0.0101892
ILMN_1711374	16.7021	0.529112	14.3557	0.809316	16.5815	0.541485
ILMN_1785393	19.4004	0.312955	23.9321	0.172489	22.5543	0.20524
ILMN_1705689	23.2374	0.187773	26.2128	0.130277	22.383	0.208151
ILMN_1726266	18.4685	0.36754	18.7329	0.352256	21.9803	0.22198
ILMN_1756920	3638.42	0	3176.53	0	3729.58	0
ILMN_1751500	169.495	0.00291121	178.886	0.00291121	179.307	0.00291121
ILMN_1799728	258.711	0.00218341	233.618	0.00218341	254.457	0.00218341
ILMN_1765779	69.7685	0.010917	77.544	0.0101892	72.2648	0.0101892
ILMN_1694562	354.112	0.000727802	319.349	0.000727802	274.923	0.000727802
ILMN_1682225	18.5727	0.360262	21.6119	0.237991	26.8155	0.114265
ILMN_1713751	191.094	0.00291121	231.05	0.00218341	421.695	0
ILMN_1788481	14.9666	0.743086	14.5169	0.791121	14.6397	0.782387
ILMN_1662675	33.7719	0.0524017	42.979	0.0189229	28.8972	0.0924309
ILMN_1737629	16.4196	0.553857	14.2343	0.820233	17.236	0.494178
ILMN_1812112	44.1833	0.0218341	39.7947	0.0240175	49.2057	0.0138282
ILMN_1675210	20.8716	0.247453	18.6105	0.360262	25.758	0.130277
ILMN_1706302	15.7596	0.622999	15.4918	0.672489	15.3614	0.697962
ILMN_1785165	198.954	0.00291121	170.987	0.00291121	198.356	0.00291121
ILMN_1664236	57.8568	0.0123726	39.9432	0.0240175	45.9907	0.0189229
ILMN_1664631	82.4443	0.00946143	93.4595	0.00873363	96.0251	0.00873363
ILMN_1802100	49.1222	0.0160116	45.3024	0.0174673	43.1365	0.0218341
ILMN_1774383	21.3333	0.232169	25.1337	0.150655	24.7429	0.155022
ILMN_1703383	29.0571	0.0902475	24.1492	0.16885	21.5243	0.240902
ILMN_1806841	15.6183	0.644105	16.9916	0.5	18.0971	0.419214
ILMN_1798045	15.3947	0.671761	13.5164	0.894469	15.1361	0.722707
ILMN_1651657	27.2786	0.120815	23.1305	0.190684	29.2054	0.0873362
ILMN_1671297	27.95	0.105531	40.1486	0.0240175	42.3839	0.0232897
ILMN_1795204	20.8923	0.245269	23.6435	0.176856	25.7183	0.130277
ILMN_1764554	13.3962	0.911936	14.0019	0.850073	16.0891	0.598981
ILMN_1685531	14.5379	0.795488	13.6321	0.889374	17.7955	0.435953
ILMN_1783312	15.2902	0.687045	14.6343	0.772198	15.4161	0.691412
ILMN_1750294	26.6514	0.127365	32.2722	0.0582242	37.8503	0.0349345
ILMN_1708348	208.962	0.00291121	172.52	0.00291121	214.002	0.00291121
ILMN_1727524	108.841	0.00800582	119.18	0.00509461	111.878	0.00436681
ILMN_1716909	30.7943	0.0713246	31.7675	0.06623	21.9092	0.227074
ILMN_1673566	34.2221	0.0509461	41.435	0.0232897	34.3512	0.0524017
ILMN_1751168	21.2458	0.235808	19.8308	0.306405	20.6938	0.272198
ILMN_1660970	15.0588	0.72853	17.2253	0.474527	24.179	0.170306
ILMN_1662590	24.5434	0.161572	29.9103	0.0778748	33.4232	0.0560408
ILMN_1787386	25.6932	0.141194	23.2033	0.187773	32.1498	0.0640466
ILMN_1676452	17.3308	0.465793	14.6445	0.77147	14.5544	0.79476
ILMN_1683781	26.8351	0.125182	27.883	0.100437	23.8829	0.178312
ILMN_1718676	26.1742	0.136827	25.3476	0.147744	31.2065	0.0713246
ILMN_1682989	24.7415	0.158661	29.0209	0.0858806	38.555	0.0342067
ILMN_1770152	17.1314	0.485444	13.0914	0.932314	12.9225	0.954876
ILMN_1739872	25.5734	0.144105	21.8535	0.229985	26.4321	0.118632
ILMN_1672208	22.7619	0.197234	26.588	0.118632	25.8333	0.128821
ILMN_1796628	17.4589	0.460699	17.849	0.411208	17.9556	0.428675
ILMN_1811765	14.2915	0.822416	14.5365	0.788937	13.7764	0.874818
ILMN_1651717	22.9835	0.192867	18.2838	0.379913	21.2801	0.243086
ILMN_1787908	14.4248	0.810771	13.6275	0.890102	15.44	0.687773
ILMN_1791795	16.1283	0.57278	13.4546	0.899563	16.1992	0.587336
ILMN_1703803	81.8487	0.00946143	62.3166	0.010917	81.8589	0.00946143
ILMN_1751489	15.0202	0.732897	15.9018	0.617904	16.9184	0.511645
ILMN_1671747	11.7458	0.991266	11.6749	0.994178	13.8839	0.866084
ILMN_1767362	18.7514	0.347162	19.5712	0.315138	19.8548	0.304949
ILMN_1772239	19.5678	0.302766	13.3607	0.911208	15.2132	0.716157
ILMN_1663112	17.5952	0.446143	20.0279	0.295488	18.1864	0.408297
ILMN_1805543	31.3714	0.0676856	28.7712	0.088064	27.434	0.105531
ILMN_1706992	13.5738	0.90393	16.397	0.557496	16.6983	0.527656
ILMN_1684919	18.28	0.383552	19.6204	0.311499	18.8	0.366084
ILMN_1722621	17.7919	0.425036	17.8386	0.411208	15.8391	0.627365
ILMN_1705250	16.3185	0.561863	17.8073	0.414847	17.812	0.43377
ILMN_1721495	34.2576	0.0509461	33.1184	0.0545851	41.8633	0.0232897
ILMN_1798690	26.0695	0.137555	20.8216	0.264192	22.617	0.20524
ILMN_1793040	22.5646	0.200873	16.5941	0.540757	22.0372	0.220524
ILMN_1776777	4623.13	0	4080.76	0	4933.01	0
ILMN_1706963	16.6013	0.537118	23.1585	0.189228	20.9528	0.256914
ILMN_1679797	1611.54	0	1468.17	0	1428.66	0
ILMN_1657442	58.3611	0.0123726	75.4617	0.0101892	68.8835	0.0101892
ILMN_1697628	60.2791	0.010917	64.3046	0.010917	41.6837	0.0240175
ILMN_1749493	14.8675	0.756186	15.6384	0.649927	15.7248	0.644105
ILMN_1657139	221.664	0.00291121	216.639	0.00291121	251.275	0.00218341
ILMN_1806275	89.9812	0.00946143	80.0771	0.0101892	127.958	0.00436681
ILMN_1659599	29.0155	0.0902475	22.8387	0.197962	43.0041	0.0218341
ILMN_1698777	425.931	0	430.995	0	533.254	0
ILMN_1663132	917.906	0	933.75	0	1054.97	0
ILMN_1754395	211.974	0.00291121	236.38	0.00218341	247.584	0.00218341
ILMN_1761309	146.833	0.00436681	141.472	0.00363901	209.417	0.00291121
ILMN_1742073	19.2113	0.319505	17.9461	0.406841	20.568	0.275837
ILMN_1810691	18.7742	0.345706	16.8364	0.517467	21.5347	0.240902
ILMN_1676893	1623.19	0	1600.94	0	1868.47	0
ILMN_1677893	82.9301	0.00946143	61.8321	0.010917	78.0952	0.0101892
ILMN_1708588	14.3926	0.816594	15.2921	0.693595	14.211	0.832605
ILMN_1685156	22.0946	0.213974	20.7054	0.267831	21.4662	0.240902
ILMN_1655935	537.771	0	615.695	0	445.964	0
ILMN_1672938	16.2747	0.565502	18.4609	0.370451	16.63	0.535662
ILMN_1654287	25.5051	0.146288	29.2967	0.0815138	40.0395	0.0283843
ILMN_1763344	12.6329	0.960699	12.5197	0.971616	14.8008	0.759825
ILMN_1711736	14.3184	0.820961	14.758	0.760553	16.9938	0.508006
ILMN_1759252	9146.52	0	8536.56	0	10346.6	0
ILMN_1694133	333.286	0.000727802	327.526	0.000727802	298.979	0.000727802
ILMN_1787378	685.384	0	661.351	0	506.79	0
ILMN_1678501	15.6388	0.642649	14.8444	0.749636	16.6391	0.532751
ILMN_1814526	2650.77	0	2461.42	0	2135.36	0
ILMN_1660332	13291.3	0	12003.5	0	11751.8	0
ILMN_1764309	15.9798	0.590248	13.8402	0.866812	12.7666	0.965066
ILMN_1811598	13.5961	0.903202	12.7139	0.962882	18.0833	0.42067
ILMN_1740717	15.4466	0.665211	14.5482	0.787482	16.6563	0.532023
ILMN_1797912	14.7091	0.777293	14.2071	0.825327	17.7879	0.435953
ILMN_1738604	85.6452	0.00946143	70.5306	0.0101892	52.7926	0.0116448
ILMN_1691175	25.1297	0.151383	29.6071	0.0793304	23.6089	0.18195
ILMN_1702858	702.695	0	677.424	0	557.2	0
ILMN_1795671	2751.38	0	2901.59	0	2556.31	0
ILMN_1743331	22.3336	0.20524	34.9345	0.0451237	25.7346	0.130277
ILMN_1775045	16.9043	0.510917	15.7052	0.64556	15.7963	0.634643
ILMN_1688322	2756.64	0	2551.56	0	1993.73	0
ILMN_1750651	5863.88	0	5084.01	0	5495.39	0
ILMN_1768062	40.5338	0.0276565	75.6048	0.0101892	26.869	0.112809
ILMN_1801020	216.45	0.00291121	358.434	0.000727802	171.704	0.00291121
ILMN_1693362	179.849	0.00291121	186.019	0.00291121	156.169	0.00363901
ILMN_1708934	1840.75	0	1443.88	0	1418.22	0
ILMN_1702933	39.8229	0.0276565	62.5777	0.010917	48.3647	0.0138282
ILMN_1666019	138.311	0.00436681	123.985	0.00436681	79.6023	0.00946143
ILMN_1657993	983.372	0	955.846	0	870.302	0
ILMN_1779346	1660.27	0	1743.46	0	1754.11	0
ILMN_1690352	594.916	0	732.607	0	800.564	0
ILMN_1812174	42.8687	0.0232897	37.3964	0.0320233	37.2878	0.0363901
ILMN_1743519	68.5253	0.010917	85.8206	0.00946143	144.077	0.00363901
ILMN_1703946	785.302	0	890.132	0	837.208	0
ILMN_1733259	100.738	0.00873363	75.8251	0.0101892	76.0002	0.0101892
ILMN_1730710	111.07	0.00727802	104.014	0.00655022	83.3854	0.00946143
ILMN_1793959	939.331	0	952.368	0	1058.63	0
ILMN_1794512	35.2515	0.0465793	45.2686	0.0174673	44.6543	0.0196506
ILMN_1788530	19.2755	0.318777	16.8876	0.513828	15.7772	0.636099
ILMN_1795788	17.0089	0.502911	19.9272	0.300582	20.3612	0.284571
ILMN_1760335	19.2623	0.318777	14.9128	0.74163	19.7199	0.313683
ILMN_1811480	599.027	0	619.59	0	686.224	0
ILMN_1780551	18.2347	0.390102	17.3139	0.465066	24.8104	0.154294
ILMN_1686170	14.3466	0.819505	15.3368	0.687773	15.2067	0.716885
ILMN_1709167	16.6281	0.534934	13.8962	0.86099	13.2542	0.932314
ILMN_1813598	15.6495	0.641194	15.8584	0.623726	13.7194	0.88064
ILMN_1799019	445.062	0	411.256	0.000727802	395.856	0.000727802
ILMN_1679754	15.8081	0.613537	14.0155	0.847889	16.0226	0.603348
ILMN_1716421	80.9542	0.00946143	70.8866	0.0101892	110.23	0.00436681
ILMN_1659371	87.054	0.00946143	73.1933	0.0101892	88.027	0.00873363
ILMN_1677868	72.309	0.010917	77.7469	0.0101892	84.4023	0.00946143
ILMN_1809596	14.8786	0.754003	14.1069	0.836972	15.376	0.695779
ILMN_1733963	36.5319	0.0400291	21.4418	0.244541	27.1175	0.108442
ILMN_1707445	19.8321	0.291121	20.2338	0.289665	23.6675	0.179767
ILMN_1804255	18.9057	0.336972	19.0811	0.336245	16.8918	0.513828
ILMN_1695590	128.307	0.00436681	136.232	0.00363901	173.547	0.00291121
ILMN_1694007	18.6733	0.35444	18.6986	0.355895	16.8395	0.517467
ILMN_1673330	16.2118	0.568413	15.8953	0.61936	17.9202	0.429403
ILMN_1668900	17.6123	0.443231	19.0256	0.336245	17.5383	0.46361
ILMN_1760143	3274.31	0	3509.2	0	3723.4	0
ILMN_1790757	8797.47	0	9081.7	0	9052.53	0
ILMN_1778796	149.493	0.00436681	170.221	0.00291121	102.592	0.00582242
ILMN_1749804	16.6253	0.535662	16.3806	0.558952	19.0668	0.350073
ILMN_1720235	181.637	0.00291121	151.743	0.00291121	134.241	0.00363901
ILMN_1699404	19.2562	0.318777	19.8269	0.306405	17.3881	0.47671
ILMN_1736178	68.571	0.010917	87.5581	0.00946143	95.8086	0.00873363
ILMN_1803376	328.813	0.000727802	361.966	0.000727802	327.696	0.000727802
ILMN_1712944	2222.56	0	2084.8	0	2155.88	0
ILMN_1707958	52.8166	0.014556	61.2643	0.010917	53.2557	0.0116448
ILMN_1651235	22.3613	0.20524	20.705	0.267831	19.7352	0.312227
ILMN_1660424	14.1897	0.836972	16.9949	0.5	14.4201	0.807133
ILMN_1701998	25.9093	0.138282	20.3647	0.281659	22.9552	0.194323
ILMN_1694140	16.0276	0.585881	14.5292	0.788937	13.4423	0.913392
ILMN_1730995	27.1518	0.121543	26.2386	0.129549	41.1348	0.0262009
ILMN_1702696	17.7161	0.433042	18.3399	0.377001	19.1594	0.344978
ILMN_1769563	18.2927	0.382824	18.622	0.359534	15.5139	0.674673
ILMN_1673119	46.353	0.0196506	43.7981	0.0181951	33.9606	0.0545851
ILMN_1725889	21.4904	0.227802	15.4382	0.678311	17.0107	0.507278
ILMN_1775235	18.5616	0.36099	16.2219	0.573508	18.1899	0.408297
ILMN_1697308	18.0161	0.407569	16.9592	0.501456	24.8044	0.154294
ILMN_1677951	15.4165	0.66885	17.3436	0.46361	13.5822	0.898108
ILMN_1708502	196.552	0.00291121	217.84	0.00291121	193.778	0.00291121
ILMN_1792109	1232.86	0	1233.86	0	1316.67	0
ILMN_1699172	46.6167	0.0196506	41.3106	0.0232897	42.5162	0.0232897
ILMN_1686357	1424.02	0	1321.44	0	1543.87	0
ILMN_1670135	18.5182	0.363173	15.5097	0.669578	15.7161	0.644833
ILMN_1707551	873.561	0	962.88	0	684.935	0
ILMN_1782204	19.7597	0.294032	20.9614	0.259825	26.3846	0.120815
ILMN_1795996	176.775	0.00291121	159.624	0.00291121	166.321	0.00291121
ILMN_1767722	242.523	0.00218341	230.269	0.00218341	258.909	0.0014556
ILMN_1802631	241.558	0.00218341	305.194	0.000727802	346.172	0.000727802
ILMN_1735591	25.5177	0.14556	22.9564	0.195051	35.1884	0.0480349
ILMN_1688627	17.4688	0.460699	20.9765	0.259825	16.8358	0.518195
ILMN_1672767	20.9431	0.243814	24.8235	0.157933	20.1244	0.294032
ILMN_1745097	44.7254	0.0218341	32.9568	0.0553129	38.9884	0.0342067
ILMN_1693148	16.272	0.565502	13.0452	0.938865	16.3858	0.562591
ILMN_1686157	16.6893	0.52984	16.412	0.556768	15.6689	0.651383
ILMN_1690829	33.9991	0.051674	24.6566	0.160116	24.7778	0.155022
ILMN_1729777	65.4676	0.010917	59.3661	0.010917	58.4123	0.010917
ILMN_1776153	362.748	0.000727802	333.385	0.000727802	343.491	0.000727802
ILMN_1772645	1147.82	0	1301.14	0	1151.79	0
ILMN_1680343	22.0008	0.213974	23.7461	0.176128	21.5985	0.237991
ILMN_1775082	16.3834	0.555313	18.2191	0.382096	22.4325	0.206696
ILMN_1750235	26.1024	0.137555	29.3221	0.0815138	32.7971	0.058952
ILMN_1717468	31.3939	0.0676856	41.6967	0.0225619	28.9832	0.0909752
ILMN_1664006	226.24	0.00291121	233.168	0.00218341	195.969	0.00291121
ILMN_1707169	50.1477	0.0152838	50.0911	0.0123726	72.0206	0.0101892
ILMN_1697790	25.961	0.138282	30.7234	0.0727802	31.5586	0.0691412
ILMN_1779109	13.2134	0.924309	12.8906	0.948326	12.4129	0.981077
ILMN_1751657	321.201	0.000727802	272.732	0.0014556	411.791	0
ILMN_1732176	69.6695	0.010917	64.0353	0.010917	101.932	0.00655022
ILMN_1681081	49.2857	0.0160116	61.6455	0.010917	64.6783	0.010917
ILMN_1678548	652.783	0	610.462	0	591.064	0
ILMN_1732672	27.7664	0.107715	36.0736	0.0378457	16.6281	0.535662
ILMN_1730504	567.939	0	421.864	0.000727802	408.849	0
ILMN_1768029	3243.44	0	2976.47	0	3467.87	0
ILMN_1740752	34.7052	0.0487627	30.8725	0.0713246	28.2755	0.0982533
ILMN_1674759	149.086	0.00436681	148.252	0.00363901	154.004	0.00363901
ILMN_1794875	141.008	0.00436681	200.366	0.00291121	221.721	0.00291121
ILMN_1750465	777.478	0	858.288	0	856.674	0
ILMN_1814151	25.1286	0.151383	25.6364	0.141194	30.8083	0.0727802
ILMN_1728787	12.8966	0.947598	15.0179	0.727074	14.0295	0.851528
ILMN_1770454	399.628	0.000727802	393.158	0.000727802	409.94	0
ILMN_1714253	43.5791	0.0225619	29.9341	0.077147	30.1469	0.0786026
ILMN_1770336	21.6908	0.223435	29.4922	0.0793304	24.1889	0.169578
ILMN_1815242	24.4126	0.163755	28.1992	0.0946143	25.6566	0.133188
ILMN_1718071	1126.63	0	939.779	0	1113.66	0
ILMN_1814327	26.8645	0.125182	33.6566	0.0524017	38.871	0.0342067
ILMN_1775634	43.3907	0.0232897	46.1377	0.0167394	53.5534	0.010917
ILMN_1802458	348.958	0.000727802	326.738	0.000727802	391.395	0.000727802
ILMN_1700183	326.46	0.000727802	199.347	0.00291121	260.906	0.0014556
ILMN_1709796	14.5222	0.797671	18.1844	0.382824	16.2463	0.580058
ILMN_1783963	15.7573	0.622999	13.5506	0.893741	17.6129	0.456332
ILMN_1757807	15.593	0.646288	17.1024	0.483988	21.1786	0.248908
ILMN_1686370	145.825	0.00436681	125.141	0.00436681	117.086	0.00436681
ILMN_1666679	12.2392	0.975982	13.6332	0.889374	12.8621	0.957788
ILMN_1809139	815.864	0	814.839	0	937.897	0
ILMN_1747504	350.038	0.000727802	464.95	0	421.281	0
ILMN_1657862	3066.8	0	3592.39	0	3920.15	0
ILMN_1770412	5177.17	0	5040.07	0	5623.83	0
ILMN_1712786	61.7976	0.010917	58.2149	0.0116448	80.5466	0.00946143
ILMN_1655491	47.327	0.0196506	38.7232	0.0276565	40.6035	0.0283843
ILMN_1791006	141.124	0.00436681	185.788	0.00291121	209.468	0.00291121
ILMN_1726703	1421.93	0	1309.38	0	1728.88	0
ILMN_1792495	22.065	0.213974	18.4434	0.370451	14.3843	0.811499
ILMN_1787375	45.38	0.0218341	42.1251	0.0211063	68.7305	0.0101892
ILMN_1812640	11852.6	0	7692.82	0	10502.3	0
ILMN_1782679	13.349	0.915575	14.3639	0.808588	15.4203	0.690684
ILMN_1703617	2512.84	0	2707.99	0	2705.05	0
ILMN_1798308	2130.75	0	2194.39	0	2038.9	0
ILMN_1730625	38.2185	0.0320233	24.8448	0.156477	44.707	0.0196506
ILMN_1792434	143.2	0.00436681	129.293	0.00436681	82.5451	0.00946143
ILMN_1792473	485.858	0	451.964	0	672.517	0
ILMN_1771827	20.3435	0.272926	17.5269	0.442504	18.0966	0.419214
ILMN_1703538	128.44	0.00436681	113.217	0.00582242	116.493	0.00436681
ILMN_1667183	80.174	0.00946143	58.253	0.0116448	44.7825	0.0196506
ILMN_1668408	672.268	0	611.263	0	739.494	0
ILMN_1717357	113.184	0.00655022	184.98	0.00291121	73.928	0.0101892
ILMN_1712639	151.048	0.00436681	122.231	0.00436681	120.559	0.00436681
ILMN_1704173	40.5037	0.0276565	35.7996	0.0393013	34.4513	0.0509461
ILMN_1744905	129.9	0.00436681	147.989	0.00363901	178.199	0.00291121
ILMN_1688625	64.6933	0.010917	47.6873	0.014556	76.9208	0.0101892
ILMN_1776916	15.7064	0.629549	17.5509	0.44032	19.4866	0.328966
ILMN_1681301	80.6163	0.00946143	120.732	0.00509461	136.232	0.00363901
ILMN_1652920	956.122	0	980.841	0	946.409	0
ILMN_1698785	25.8403	0.138282	25.4351	0.144833	34.6149	0.0502183
ILMN_1670282	14.5518	0.79476	15.0982	0.715429	12.9495	0.953421
ILMN_1791236	19.9309	0.286754	16.5061	0.548763	21.4836	0.240902
ILMN_1723521	13.2909	0.919942	15.3627	0.684862	14.4894	0.799127
ILMN_1779965	1606.38	0	1084.93	0	1183.75	0
ILMN_1655645	327.885	0.000727802	323.582	0.000727802	393.936	0.000727802
ILMN_1716053	4410.53	0	4871.43	0	4915.34	0
ILMN_1670542	4424.66	0	4532.77	0	5030.1	0
ILMN_1778173	5022.71	0	5340.71	0	5437.56	0
ILMN_1686522	29.4017	0.0866084	25.9944	0.131004	20.2161	0.288937
ILMN_1764090	659.04	0	502.988	0	711.256	0
ILMN_1798249	419.114	0	423.019	0.000727802	267.35	0.000727802
ILMN_1690676	24.8537	0.157933	16.5235	0.547307	24.9127	0.151383
ILMN_1656593	16.4579	0.551674	16.5794	0.543668	15.106	0.724163
ILMN_1684305	58.3404	0.0123726	57.6317	0.0116448	65.9658	0.010917
ILMN_1662598	21.2395	0.235808	21.1065	0.254731	24.3749	0.165939
ILMN_1712530	42.143	0.0247453	32.608	0.0567686	37.924	0.0349345
ILMN_1718808	368.636	0.000727802	372.23	0.000727802	328.216	0.000727802
ILMN_1783818	23.5878	0.178312	19.3225	0.328239	23.4602	0.186317
ILMN_1693220	520.02	0	532.278	0	495.617	0
ILMN_1735539	60.7935	0.010917	63.4153	0.010917	42.9075	0.0218341
ILMN_1770149	24.5187	0.1623	20.1663	0.291849	20.2064	0.290393
ILMN_1684836	42.3596	0.0240175	52.4573	0.0123726	57.2937	0.010917
ILMN_1686846	21.2018	0.236536	16.3889	0.557496	23.0717	0.194323
ILMN_1709101	105.384	0.00873363	105.556	0.00655022	140.326	0.00363901
ILMN_1752247	131.794	0.00436681	124.115	0.00436681	135.42	0.00363901
ILMN_1679987	18.5789	0.360262	20.1533	0.291849	19.4438	0.329694
ILMN_1673542	26.9117	0.125182	25.0905	0.151383	29.9226	0.080786
ILMN_1802537	21.5876	0.224163	21.6921	0.235808	19.0117	0.35444
ILMN_1737754	16.4003	0.554585	14.8094	0.754731	15.7991	0.633916
ILMN_1808905	37.3075	0.0356623	37.0363	0.0320233	42.2258	0.0232897
ILMN_1661381	17.7173	0.432314	16.8217	0.517467	15.5724	0.663756
ILMN_1698978	23.6987	0.177584	22.6335	0.204512	24.1701	0.170306
ILMN_1734794	33.7658	0.0524017	30.8706	0.0720524	24.9438	0.149927
ILMN_1690818	17.731	0.431587	15.8106	0.629549	18.0739	0.42067
ILMN_1770758	18.1285	0.398108	19.113	0.336245	18.4011	0.394469
ILMN_1703049	22.9011	0.194323	25.7616	0.136827	23.3637	0.187773
ILMN_1679943	21.0287	0.243086	14.8271	0.752547	16.5964	0.540757
ILMN_1733690	635.365	0	570.933	0	537.396	0
ILMN_1741572	926.244	0	854.109	0	998.293	0
ILMN_1768962	705.481	0	584.297	0	841.764	0
ILMN_1779315	27.6712	0.108442	44.2175	0.0174673	23.0771	0.193595
ILMN_1802799	1254.7	0	1160.83	0	1226.04	0
ILMN_1679383	35.254	0.0465793	63.7453	0.010917	27.8803	0.10262
ILMN_1666602	832.91	0	848.503	0	868.531	0
ILMN_1770673	581.094	0	558.472	0	866.056	0
ILMN_1728047	2511.55	0	2828.17	0	2707.99	0
ILMN_1774938	83.3561	0.00946143	107.761	0.00582242	82.8063	0.00946143
ILMN_1701731	1153.7	0	1190.52	0	1652.74	0
ILMN_1672148	17.8125	0.425036	21.8412	0.229985	21.3975	0.24163
ILMN_1662507	18.3702	0.38064	13.299	0.914847	14.2634	0.828967
ILMN_1668617	16.9568	0.505095	17.5532	0.44032	15.0544	0.729985
ILMN_1773417	15.2975	0.685589	15.9422	0.614993	15.1513	0.72198
ILMN_1719154	16.6679	0.530568	17.7031	0.429403	15.9745	0.608442
ILMN_1730191	14.4736	0.805677	13.1079	0.930859	14.0793	0.84425
ILMN_1713124	14150.1	0	15097	0	13879.8	0
ILMN_1668880	16.3682	0.556768	15.7037	0.64556	14.5746	0.791849
ILMN_1685803	17.7362	0.431587	22.5996	0.205968	18.5141	0.387191
ILMN_1694985	56.9567	0.0123726	56.8306	0.0116448	64.6541	0.010917
ILMN_1692661	15.3724	0.674673	15.0355	0.724891	14.6499	0.780204
ILMN_1677043	3921.47	0	3766.22	0	4112.73	0
ILMN_1676592	28.9325	0.0917031	24.3758	0.165939	24.9487	0.149199
ILMN_1748661	40.3018	0.0276565	43.4841	0.0181951	46.353	0.0189229
ILMN_1784157	310.134	0.0014556	309.536	0.000727802	317.622	0.000727802
ILMN_1702729	268.596	0.00218341	236.021	0.00218341	311.372	0.000727802
ILMN_1743347	23.1042	0.190684	42.3372	0.0211063	35.8593	0.0436681
ILMN_1663777	48.1374	0.0181951	28.8575	0.0866084	49.9921	0.0131004
ILMN_1733598	17.7122	0.43377	19.1449	0.334789	18.8004	0.366084
ILMN_1757130	29.5993	0.084425	24.7632	0.157933	30.8512	0.0727802
ILMN_1665982	57.3037	0.0123726	69.4293	0.0101892	73.9904	0.0101892
ILMN_1747577	9905.6	0	9353.58	0	8250.56	0
ILMN_1679898	46.1944	0.0203785	29.6099	0.0793304	40.0043	0.0283843
ILMN_1700047	168.336	0.00291121	121.713	0.00509461	125.47	0.00436681
ILMN_1728309	28.8737	0.0924309	22.517	0.209607	24.4657	0.1623
ILMN_1708323	2414.24	0	1704.49	0	1424.02	0
ILMN_1682763	24.5837	0.160844	20.7857	0.266375	22.8901	0.195051
ILMN_1670870	121.453	0.00509461	143.039	0.00363901	180.585	0.00291121
ILMN_1776384	1623.71	0	1613.53	0	1949.9	0
ILMN_1709348	3773.19	0	4494.31	0	2807.95	0
ILMN_1748538	18.5383	0.36099	19.2787	0.328239	23.1143	0.193595
ILMN_1807439	15.2318	0.699418	14.7262	0.762737	14.5432	0.795488
ILMN_1675398	31.1056	0.069869	37.2066	0.0320233	37.013	0.0371179
ILMN_1802167	16.2249	0.567686	18.9012	0.340611	18.2394	0.404658
ILMN_1736539	18.6819	0.353712	21.1411	0.254003	39.462	0.0320233
ILMN_1793859	144.961	0.00436681	136.482	0.00363901	136.482	0.00363901
ILMN_1702503	18.5717	0.360262	13.4299	0.903202	18.3468	0.399563
ILMN_1794825	413.158	0	462.694	0	469.708	0
ILMN_1667564	73.627	0.010917	80.4419	0.0101892	107.946	0.00509461
ILMN_1727965	76.8114	0.00946143	86.2424	0.00946143	43.4841	0.0218341
ILMN_1728662	2773.58	0	2337.91	0	2452.3	0
ILMN_1763666	17.1975	0.480349	17.3854	0.459243	14.3105	0.821689
ILMN_1761514	31.8862	0.0640466	38.1831	0.0312955	28.4776	0.0982533
ILMN_1656368	705.08	0	623.399	0	890.999	0
ILMN_1790642	218.223	0.00291121	222.821	0.00291121	231.129	0.00291121
ILMN_1715859	613.305	0	562.208	0	463.758	0
ILMN_1785284	2489.95	0	2610.9	0	2233.63	0
ILMN_1763461	72.9471	0.010917	73.5886	0.0101892	98.3516	0.00655022
ILMN_1687508	32.4729	0.0596798	24.0129	0.171034	57.7012	0.010917
ILMN_1699258	18.811	0.342067	19.6869	0.310771	18.2645	0.404658
ILMN_1681938	12.6231	0.960699	15.7773	0.633916	14.8645	0.750364
ILMN_1761804	5013.74	0	5032.75	0	5032.75	0
ILMN_1741148	13320.6	0	11680	0	12809	0
ILMN_1681374	26.5152	0.129549	21.1192	0.254003	16.6287	0.535662
ILMN_1723927	22.1652	0.210335	27.7126	0.103348	24.361	0.165939
ILMN_1736700	6989.92	0	6538.81	0	5101.35	0
ILMN_1771970	32.1547	0.0633188	31.9281	0.0655022	32.0854	0.0640466
ILMN_1755974	4431.33	0	3544.72	0	4255.39	0
ILMN_1718093	145.984	0.00436681	187.794	0.00291121	134.605	0.00363901
ILMN_1730304	110.619	0.00727802	97.9235	0.00800582	109.7	0.00436681
ILMN_1660856	336.916	0.000727802	430.414	0	296.802	0.000727802
ILMN_1743995	66.688	0.010917	44.8191	0.0174673	63.6963	0.010917
ILMN_1761456	762.834	0	876.076	0	637.128	0
ILMN_1743635	371.312	0.000727802	483.084	0	315.619	0.000727802
ILMN_1737945	36.5806	0.0400291	25.4829	0.144105	24.7406	0.155022
ILMN_1722688	31.4948	0.06623	40.5453	0.0232897	33.7911	0.0553129
ILMN_1806845	20.1923	0.280932	18.4447	0.370451	15.875	0.624454
ILMN_1711886	1447.69	0	1421.93	0	1479.44	0
ILMN_1664449	905.985	0	977.065	0	1134.31	0
ILMN_1771411	759.311	0	936.511	0	896.546	0
ILMN_1685413	2038.3	0	2213.43	0	2350.35	0
ILMN_1732809	1251.54	0	1243.39	0	1353.06	0
ILMN_1753135	20.9892	0.243086	27.6286	0.104076	25.2905	0.141921
ILMN_1758038	383.764	0.000727802	435.072	0	356.208	0.000727802
ILMN_1690252	758.858	0	801.3	0	790.905	0
ILMN_1703105	3135.62	0	3334.18	0	3484.48	0
ILMN_1805673	290.402	0.0014556	322.147	0.000727802	349.621	0.000727802
ILMN_1657283	13163.6	0	10600.2	0	13446.8	0
ILMN_1808792	888.566	0	785.556	0	856.097	0
ILMN_1735338	3353.22	0	3208.54	0	3248.18	0
ILMN_1779190	181.729	0.00291121	186.892	0.00291121	190.483	0.00291121
ILMN_1794906	38.1032	0.0320233	25.7752	0.136099	41.0669	0.0262009
ILMN_1784583	17.7966	0.425036	17.1782	0.478894	20.8338	0.263464
ILMN_1681046	17.2913	0.471616	15.8874	0.620087	16.7242	0.524745
ILMN_1709155	136.876	0.00436681	164.572	0.00291121	175.793	0.00291121
ILMN_1713731	93.3638	0.00946143	134.564	0.00363901	99.65	0.00655022
ILMN_1692332	36.4329	0.0400291	32.4594	0.0567686	45.38	0.0196506
ILMN_1748045	15.3847	0.672489	20.3115	0.287482	15.5023	0.674673
ILMN_1679410	21.9023	0.216157	22.2644	0.216885	23.9011	0.176856
ILMN_1783443	28.6222	0.0967977	27.9272	0.0989811	32.0008	0.0640466
ILMN_1711498	16.7803	0.519651	13.3848	0.908297	14.4351	0.804949
ILMN_1676042	22.835	0.197234	22.0484	0.223435	24.6703	0.156477
ILMN_1751975	31.7842	0.0647744	23.6648	0.176856	26.7378	0.114993
ILMN_1651466	19.5643	0.303493	19.4064	0.321688	22.0329	0.220524
ILMN_1792150	21.4393	0.22853	19.4022	0.321688	15.9772	0.608442
ILMN_1680996	6140.09	0	5556.52	0	6040.9	0
ILMN_1797875	2266.75	0	2291.13	0	2970.42	0
ILMN_1678255	21.0274	0.243086	22.1194	0.219796	20.7952	0.265648
ILMN_1752669	21.447	0.22853	19.125	0.335517	20.6857	0.272198
ILMN_1734630	16.3764	0.555313	19.0069	0.336245	18.1602	0.409753
ILMN_1701603	5561.74	0	4381.76	0	3578.41	0
ILMN_1693789	6905.03	0	4926.62	0	6963.09	0
ILMN_1801851	16.7792	0.519651	16.7798	0.520378	14.5005	0.798399
ILMN_1750256	1195.65	0	1210.31	0	1290.55	0
ILMN_1690636	25.0236	0.153566	19.2646	0.328239	28.2633	0.0982533
ILMN_1702322	19.0072	0.328239	24.4784	0.164483	19.1764	0.342795
ILMN_1700596	21.8427	0.220524	19.6255	0.311499	21.5116	0.240902
ILMN_1771239	13.7011	0.895196	13.3188	0.913392	13.7168	0.88064
ILMN_1765674	27.7998	0.106259	28.0665	0.0960699	30.2565	0.0786026
ILMN_1739942	1740.13	0	1713.72	0	2046.11	0
ILMN_1787314	234.418	0.00218341	169.728	0.00291121	174.528	0.00291121
ILMN_1766366	22.7633	0.197234	27.5185	0.104803	35.5537	0.0458515
ILMN_1663897	45.4542	0.0218341	39.28	0.0262009	47.3995	0.0160116
ILMN_1652461	25.1456	0.149927	23.2153	0.187045	26.008	0.128093
ILMN_1701386	5040.07	0	4719.88	0	4133.77	0
ILMN_1800958	897.6	0	1175.75	0	817.822	0
ILMN_1760889	35.3229	0.0458515	35.9816	0.0393013	33.8438	0.0545851
ILMN_1729325	44.5441	0.0218341	38.7859	0.0276565	45.3414	0.0196506
ILMN_1803384	17.332	0.465793	19.6272	0.311499	16.8699	0.516012
ILMN_1797432	20.567	0.260553	21.2608	0.252547	23.5136	0.185589
ILMN_1715988	24.2682	0.165939	23.9364	0.172489	20.7349	0.270742
ILMN_1759670	35.8983	0.0451237	56.7312	0.0116448	37.355	0.0363901
ILMN_1792741	16.0137	0.586608	21.0948	0.254731	17.9385	0.429403
ILMN_1794384	15.6967	0.629549	16.8284	0.517467	19.8299	0.304949
ILMN_1697611	16.1651	0.569869	16.612	0.537846	17.2841	0.491266
ILMN_1751092	25.8371	0.138282	21.4735	0.24163	21.94	0.226346
ILMN_1688019	13.577	0.90393	16.5359	0.547307	18.5947	0.381368
ILMN_1771081	23.7737	0.176128	26.6203	0.117904	24.0162	0.173945
ILMN_1662681	80.7077	0.00946143	79.5605	0.0101892	100.162	0.00655022
ILMN_1667994	717.655	0	1063.86	0	389.214	0.000727802
ILMN_1788462	5135.98	0	5326.92	0	5175.54	0
ILMN_1788239	36.5348	0.0400291	36.9196	0.0342067	55.5929	0.010917
ILMN_1698834	118.106	0.00655022	108.009	0.00582242	135.549	0.00363901
ILMN_1669257	20.1307	0.282387	28.5804	0.0895197	19.6775	0.31441
ILMN_1727258	14.7409	0.776565	16.7623	0.521106	15.3376	0.701601
ILMN_1723116	1532.88	0	1523.31	0	1670.73	0
ILMN_1666258	106.784	0.00873363	94.6712	0.00873363	64.6687	0.010917
ILMN_1660995	23.209	0.187773	24.6947	0.159389	26.2841	0.121543
ILMN_1736412	798.065	0	778.003	0	616.737	0
ILMN_1743013	824.455	0	771.514	0	972.755	0
ILMN_1765460	37.8868	0.0320233	27.8858	0.0997089	35.4817	0.0458515
ILMN_1725896	43.7196	0.0225619	46.15	0.0167394	57.6662	0.010917
ILMN_1738233	21.5498	0.226346	18.1088	0.387918	16.329	0.572052
ILMN_1724879	191.157	0.00291121	187.924	0.00291121	147.057	0.00363901
ILMN_1779374	4698.29	0	4459.05	0	4155.84	0
ILMN_1727023	407.088	0.000727802	356.738	0.000727802	381.993	0.000727802
ILMN_1783278	29.3537	0.0873362	28.5681	0.0895197	34.6107	0.0502183
ILMN_1750880	48.0521	0.0181951	45.0849	0.0174673	26.8885	0.112809
ILMN_1792409	26.9251	0.125182	29.8575	0.0778748	24.5287	0.159389
ILMN_1748141	38.8929	0.0291121	31.9716	0.0640466	28.3325	0.0982533
ILMN_1778788	26.3726	0.133916	21.7547	0.233625	25.3912	0.13901
ILMN_1759312	11.8446	0.987627	15.801	0.631004	13.3753	0.921397
ILMN_1786899	14.4696	0.806405	15.8906	0.620087	14.8634	0.750364
ILMN_1701589	13.9719	0.861718	15.8127	0.629549	16.2917	0.577147
ILMN_1696830	18.5035	0.364629	15.6976	0.64556	15.6256	0.654294
ILMN_1774447	71.2792	0.010917	88.6767	0.00946143	100.601	0.00655022
ILMN_1731223	18.8584	0.339884	23.533	0.18195	20.3425	0.285298
ILMN_1660854	19.5445	0.304221	29.8798	0.0778748	21.8937	0.227074
ILMN_1665307	16.9782	0.504367	17.9175	0.407569	23.2762	0.191412
ILMN_1667272	17.1875	0.480349	15.5988	0.655022	20.4305	0.281659
ILMN_1685834	18.3355	0.38064	19.9971	0.296943	22.7524	0.19869
ILMN_1665331	1405.06	0	1359.85	0	1579.57	0
ILMN_1713927	17.5805	0.446143	13.9895	0.852256	15.313	0.704512
ILMN_1797796	16.1455	0.572052	17.1688	0.478894	13.1873	0.936681
ILMN_1719031	23.4012	0.181223	19.0269	0.336245	21.0074	0.254003
ILMN_1726327	51.9114	0.014556	33.9002	0.0524017	45.8869	0.0189229
ILMN_1663313	3662.71	0	3146.93	0	4548.01	0
ILMN_1751102	28.0431	0.103348	30.0797	0.0764192	23.8356	0.179039
ILMN_1694882	17.7875	0.425036	22.69	0.202329	15.6973	0.64556
ILMN_1785742	18.2179	0.391558	16.7346	0.524018	15.7953	0.634643
ILMN_1801606	2005.28	0	2191.81	0	2119.71	0
ILMN_1664435	15.1752	0.709607	13.8986	0.86099	14.0215	0.852256
ILMN_1804812	2811.77	0	2646.55	0	2891.38	0
ILMN_1770378	965.724	0	1150.44	0	804.549	0
ILMN_1753773	28.3493	0.100437	25.6816	0.137555	21.0363	0.252547
ILMN_1674988	18.2351	0.390102	16.314	0.563319	18.4207	0.393741
ILMN_1774669	20.0848	0.283115	28.6011	0.0895197	27.5939	0.104803
ILMN_1722102	5629.19	0	5815.54	0	5888.39	0
ILMN_1793894	4179.74	0	4528.9	0	3604.53	0
ILMN_1813243	63.2721	0.010917	52.0935	0.0123726	53.8714	0.010917
ILMN_1807888	54.428	0.0138282	53.3413	0.0116448	58.1236	0.010917
ILMN_1748653	521.971	0	447.628	0	562.944	0
ILMN_1802973	1999.67	0	2270.15	0	2320.6	0
ILMN_1723177	5331.75	0	5324	0	6031.84	0
ILMN_1684035	376.05	0.000727802	500.569	0	503.686	0
ILMN_1760727	74.788	0.0101892	61.9383	0.010917	103.019	0.00582242
ILMN_1665871	540.172	0	545.576	0	655.362	0
ILMN_1766765	753.921	0	593.209	0	703.05	0
ILMN_1688100	59.0261	0.0116448	77.6281	0.0101892	69.7173	0.0101892
ILMN_1774207	15.6353	0.643377	14.9428	0.737263	13.7308	0.879185
ILMN_1758443	18.5907	0.360262	17.1151	0.483988	15.526	0.672489
ILMN_1669773	17.08	0.492722	17.7543	0.424309	22.929	0.194323
ILMN_1772612	15.1633	0.712518	17.5294	0.441776	14.9874	0.736536
ILMN_1695193	45.9765	0.0203785	38.172	0.0312955	32.8369	0.058952
ILMN_1707727	1071.11	0	767.141	0	863.43	0
ILMN_1674376	42.4032	0.0240175	43.1837	0.0189229	46.1855	0.0189229
ILMN_1755059	17.0965	0.489083	17.4614	0.449054	14.9845	0.736536
ILMN_1725518	93.061	0.00946143	65.8072	0.010917	100.005	0.00655022
ILMN_1813361	17.8362	0.422853	17.2584	0.469432	17.8381	0.432314
ILMN_1684694	2730.93	0	2159.25	0	2806.23	0
ILMN_1776363	14.4199	0.810771	16.5115	0.548763	16.455	0.554585
ILMN_1652729	42.5058	0.0240175	30.3415	0.0749636	32.4429	0.0618632
ILMN_1657016	151.608	0.00436681	134.667	0.00363901	128.346	0.00436681
ILMN_1661875	14.342	0.820233	15.1896	0.70524	17.5098	0.467249
ILMN_1651943	68.3374	0.010917	57.9825	0.0116448	64.7142	0.010917
ILMN_1813139	121.713	0.00509461	141.536	0.00363901	163.891	0.00291121
ILMN_1811239	15.2516	0.695779	15.7274	0.644833	14.8397	0.754731
ILMN_1794470	1548.65	0	1357.09	0	1594.89	0
ILMN_1735364	236.287	0.00218341	248.222	0.00218341	212.168	0.00291121
ILMN_1801464	682.21	0	673.264	0	605.058	0
ILMN_1660778	86.6831	0.00946143	61.9036	0.010917	67.1761	0.010917
ILMN_1692080	37.2878	0.0356623	39.2459	0.0262009	30.7121	0.0727802
ILMN_1765091	1100.63	0	1135.5	0	968.096	0
ILMN_1778304	12.71	0.957788	16.3809	0.558952	17.3212	0.486172
ILMN_1766560	169.256	0.00291121	185.932	0.00291121	210.048	0.00291121
ILMN_1797873	16.8483	0.515284	17.3594	0.462154	19.0552	0.351528
ILMN_1675483	270.214	0.00218341	209.937	0.00291121	300.811	0.000727802
ILMN_1799369	17.1206	0.486172	18.0319	0.394469	16.5622	0.545124
ILMN_1747259	29.1018	0.0902475	29.5784	0.0793304	24.2937	0.167395
ILMN_1784292	1428.21	0	1509.79	0	1399.74	0
ILMN_1710655	694.895	0	770.825	0	457.364	0
ILMN_1716264	13.5413	0.906114	14.4605	0.793304	15.3995	0.693595
ILMN_1711828	274.225	0.00218341	247.852	0.00218341	267.941	0.000727802
ILMN_1690465	20.7984	0.253275	18.2281	0.381368	19.5759	0.323872
ILMN_1661833	856.97	0	793.822	0	851.91	0
ILMN_1689908	1905.63	0	1831.83	0	2141.09	0
ILMN_1794070	18.5169	0.363173	18.793	0.349345	23.6772	0.179767
ILMN_1687264	158.166	0.00363901	166.588	0.00291121	99.766	0.00655022
ILMN_1660183	24.2193	0.167395	28.4817	0.0924309	25.2635	0.141921
ILMN_1672356	167.352	0.00291121	151.456	0.00363901	223.273	0.00291121
ILMN_1807112	25.7183	0.140466	35.7478	0.0400291	24.5253	0.159389
ILMN_1662902	19.4153	0.312227	21.3001	0.251819	16.3443	0.570597
ILMN_1667830	17.8018	0.425036	24.5182	0.1623	18.214	0.405386
ILMN_1790351	14.8656	0.756186	15.5336	0.666667	13.8412	0.869723
ILMN_1675435	74.9834	0.0101892	80.5211	0.0101892	52.9865	0.0116448
ILMN_1659156	670.454	0	742.473	0	807.104	0
ILMN_1787064	80.1068	0.00946143	118.536	0.00509461	78.0612	0.0101892
ILMN_1712019	975.233	0	1057.01	0	1045.97	0
ILMN_1666221	22.2874	0.205968	18.1545	0.386463	16.2459	0.580058
ILMN_1682547	15.2816	0.688501	16.8373	0.517467	14.2709	0.828239
ILMN_1747839	163.32	0.00291121	196.415	0.00291121	101.016	0.00655022
ILMN_1670452	269.259	0.00218341	306.26	0.000727802	165.379	0.00291121
ILMN_1679184	166.844	0.00291121	172.005	0.00291121	105.01	0.00582242
ILMN_1757147	12.5143	0.967977	13.1311	0.928675	13.8084	0.872635
ILMN_1671812	14.7805	0.77147	16.3877	0.557496	17.3156	0.487627
ILMN_1799848	21.309	0.232169	19.0973	0.336245	16.4423	0.555313
ILMN_1747151	17.9778	0.411208	18.0541	0.391558	21.4477	0.24163
ILMN_1768202	36.8758	0.0393013	52.0425	0.0123726	47.6079	0.0160116
ILMN_1740161	251.888	0.00218341	278.969	0.0014556	290.612	0.000727802
ILMN_1794063	124.861	0.00509461	114.683	0.00509461	123.312	0.00436681
ILMN_1697594	44.4616	0.0218341	54.98	0.0116448	33.0776	0.0567686
ILMN_1749338	18.4016	0.379185	16.1096	0.588064	14.6726	0.773654
ILMN_1813607	18.2558	0.386463	14.8896	0.744541	16.9227	0.510917
ILMN_1756727	14.1043	0.847889	15.5868	0.657933	16.1292	0.593886
ILMN_1796059	15.0218	0.732169	13.4399	0.901019	13.3876	0.919942
ILMN_1672000	16.0216	0.586608	17.9111	0.409025	14.2509	0.829694
ILMN_1730678	10197.4	0	6427.84	0	8487.36	0
ILMN_1809966	18.3168	0.381368	17.1165	0.483988	19.5279	0.326783
ILMN_1708056	15.1161	0.719068	16.3413	0.560408	16.5402	0.546579
ILMN_1805985	643.946	0	614.733	0	512.347	0
ILMN_1667748	300.674	0.0014556	217.253	0.00291121	274.106	0.000727802
ILMN_1655766	17.3839	0.464338	16.37	0.55968	17.835	0.432314
ILMN_1652421	32.6684	0.0574964	28.1887	0.0946143	38.4147	0.0342067
ILMN_1738671	17.1674	0.48326	15.2662	0.697234	14.9446	0.740903
ILMN_1686523	14.7906	0.770742	15.2676	0.697234	15.4261	0.689956
ILMN_1750459	17.4029	0.46361	15.0854	0.717613	16.2016	0.587336
ILMN_1660542	45.4067	0.0218341	57.9379	0.0116448	40.896	0.0262009
ILMN_1756417	1072.28	0	953.23	0	777.128	0
ILMN_1776936	19.0147	0.327511	24.2177	0.167395	25.8607	0.128821
ILMN_1710979	678.663	0	686.224	0	681.834	0
ILMN_1758846	303.681	0.0014556	304.763	0.000727802	317.847	0.000727802
ILMN_1751744	697.514	0	711.09	0	561.733	0
ILMN_1655364	17.7962	0.425036	20.5167	0.274381	18.9475	0.358079
ILMN_1779882	17.3643	0.464338	16.527	0.547307	15.3034	0.705968
ILMN_1755049	16.1248	0.57278	16.8018	0.519651	17.8099	0.435226
ILMN_1733716	14.099	0.847889	16.111	0.588064	17.5845	0.457788
ILMN_1712298	265.335	0.00218341	325.096	0.000727802	302.563	0.000727802
ILMN_1750644	38.545	0.0312955	46.4769	0.0167394	47.2536	0.0160116
ILMN_1669259	876.076	0	1003.94	0	907.042	0
ILMN_1793466	14.6559	0.782387	16.9323	0.505095	16.2214	0.582242
ILMN_1756437	138.96	0.00436681	114.343	0.00509461	146.35	0.00363901
ILMN_1729342	162.99	0.00291121	194.55	0.00291121	168.938	0.00291121
ILMN_1772660	33.5095	0.0524017	31.2762	0.0676856	27.7162	0.104076
ILMN_1766309	454.404	0	496.911	0	602.161	0
ILMN_1698159	23.1552	0.189228	23.3391	0.185589	23.0325	0.194323
ILMN_1779951	21.099	0.240902	18.997	0.336245	23.4302	0.187045
ILMN_1675937	281.711	0.00218341	203.533	0.00291121	163.273	0.00291121
ILMN_1813669	665.61	0	671.791	0	747.638	0
ILMN_1811770	34.4644	0.0494905	32.6138	0.0567686	34.863	0.0487627
ILMN_1799115	19.4733	0.309316	19.9343	0.300582	21.7358	0.234352
ILMN_1758392	22.5481	0.201601	16.5955	0.540029	23.7104	0.179767
ILMN_1751636	43.9095	0.0225619	59.5113	0.010917	75.2762	0.0101892
ILMN_1763742	27.794	0.106259	23.2699	0.186317	23.7771	0.179039
ILMN_1804447	22.9898	0.192867	18.6928	0.356623	24.9884	0.147744
ILMN_1677487	1087.2	0	849.791	0	1037.5	0
ILMN_1739645	1310.26	0	1256.56	0	1227.72	0
ILMN_1690154	16.5522	0.545124	16.8657	0.515284	14.348	0.818049
ILMN_1674941	265.921	0.00218341	320.139	0.000727802	339.05	0.000727802
ILMN_1709124	19.7559	0.294032	33.3009	0.0545851	33.5627	0.0553129
ILMN_1803500	280.967	0.00218341	278.151	0.0014556	321.609	0.000727802
ILMN_1684293	24442.5	0	26211.1	0	24840.1	0
ILMN_1655868	108.009	0.00800582	138.476	0.00363901	89.1842	0.00873363
ILMN_1728191	13.702	0.895196	15.6749	0.647016	18.2005	0.406841
ILMN_1684923	34.4074	0.0502183	23.9984	0.171034	29.3824	0.0851528
ILMN_1763837	147.643	0.00436681	119.224	0.00509461	126.377	0.00436681
ILMN_1780894	24.7146	0.159389	31.9956	0.0633188	26.5224	0.116448
ILMN_1811877	31.8123	0.0647744	28.6222	0.0887919	20.2209	0.288937
ILMN_1670379	18.8243	0.342067	24.8204	0.157933	24.2259	0.167395
ILMN_1812926	154.725	0.00363901	190.564	0.00291121	247.376	0.00218341
ILMN_1668044	16.9357	0.508006	23.0935	0.19214	32.2579	0.062591
ILMN_1668566	45.4189	0.0218341	33.8768	0.0524017	40.7337	0.0276565
ILMN_1681783	1019.8	0	1364.35	0	1299.12	0
ILMN_1699421	13.4514	0.908297	12.7117	0.96361	14.9585	0.738719
ILMN_1685170	441.698	0	418.947	0.000727802	518.207	0
ILMN_1807003	79.4789	0.00946143	74.51	0.0101892	105.428	0.00582242
ILMN_1799243	14.3835	0.817322	15.2197	0.702329	16.0509	0.60262
ILMN_1737612	18.8421	0.340611	19.0224	0.336245	22.8586	0.197234
ILMN_1755937	22.1396	0.21179	34.252	0.0502183	29.699	0.0815138
ILMN_1711899	61.2103	0.010917	90.1167	0.00946143	56.0501	0.010917
ILMN_1698100	17.3936	0.464338	20.6647	0.269287	28.3914	0.0982533
ILMN_1798372	22.0231	0.213974	26.0194	0.131004	27.3326	0.106259
ILMN_1694548	35.826	0.0458515	44.2344	0.0174673	33.6246	0.0553129
ILMN_1711408	20.4497	0.266375	15.3596	0.684862	17.8956	0.431587
ILMN_1741003	427.686	0	508.399	0	574.756	0
ILMN_1695184	31.2433	0.069869	31.3714	0.0669578	38.6604	0.0342067
ILMN_1662322	16.641	0.532751	15.8291	0.627365	18.5159	0.387191
ILMN_1703791	2935.66	0	3195.48	0	2831.37	0
ILMN_1778087	13.8281	0.877729	17.6409	0.435226	22.0484	0.220524
ILMN_1755721	39.0831	0.0283843	36.1794	0.0378457	39.1764	0.0334789
ILMN_1709820	45.5789	0.0211063	27.9557	0.0975255	31.0411	0.0713246
ILMN_1799863	17.8624	0.419942	19.5707	0.315138	17.8897	0.431587
ILMN_1741431	18.4992	0.365357	21.0155	0.257642	21.0005	0.254731
ILMN_1782086	45.6868	0.0203785	40.6408	0.0232897	31.7503	0.0669578
ILMN_1781537	21.4236	0.229985	17.1703	0.478894	19.7047	0.313683
ILMN_1813840	5313.03	0	4874.84	0	5575.44	0
ILMN_1767113	18.582	0.360262	19.6734	0.310771	19.2255	0.3377
ILMN_1789676	18.522	0.363173	17.4491	0.45051	16.1117	0.596798
ILMN_1781983	1528.17	0	1577.58	0	1661.39	0
ILMN_1652569	900.903	0	800.078	0	904.76	0
ILMN_1758299	32.9323	0.0560408	32.4316	0.0567686	32.6393	0.0604076
ILMN_1754179	792.663	0	764.2	0	885.483	0
ILMN_1740396	86.4896	0.00946143	91.2142	0.00946143	79.7573	0.00946143
ILMN_1754738	2111.36	0	1795.95	0	2453.42	0
ILMN_1705861	25.5916	0.144105	22.2924	0.216157	17.8396	0.432314
ILMN_1662927	295.677	0.0014556	381.338	0.000727802	374.52	0.000727802
ILMN_1751345	281.546	0.00218341	401.027	0.000727802	308.407	0.000727802
ILMN_1712806	359.619	0.000727802	447.87	0	548.872	0
ILMN_1766411	605.392	0	632.922	0	717.828	0
ILMN_1768610	18.3305	0.38064	16.8355	0.517467	15.7243	0.644105
ILMN_1673108	25.3344	0.148472	29.8622	0.0778748	27.4949	0.104803
ILMN_1815306	483.295	0	416.807	0.000727802	532.883	0
ILMN_1803779	190.844	0.00291121	187.473	0.00291121	186.548	0.00291121
ILMN_1681998	1358.08	0	1137.4	0	1311.04	0
ILMN_1699598	2275.26	0	1949.9	0	2201.49	0
ILMN_1809957	16838.2	0	16208.8	0	17431.3	0
ILMN_1662426	6117.32	0	5802.22	0	6080.55	0
ILMN_1768867	1795.95	0	1913.55	0	2097.74	0
ILMN_1679256	15.7556	0.622999	18.045	0.392285	16.2676	0.57933
ILMN_1764945	864.686	0	882.507	0	1037.89	0
ILMN_1701774	16.5798	0.539301	13.3782	0.909025	15.4716	0.679767
ILMN_1667086	1299.12	0	1353.79	0	1306.85	0
ILMN_1676946	1211	0	1074.23	0	1148.76	0
ILMN_1658911	1604.74	0	1974.29	0	1048.59	0
ILMN_1731596	353.421	0.000727802	358.248	0.000727802	339.549	0.000727802
ILMN_1669377	1931.31	0	1959.77	0	2198.77	0
ILMN_1754531	788.772	0	780.357	0	756.866	0
ILMN_1779512	167.827	0.00291121	139.412	0.00363901	154.463	0.00363901
ILMN_1760466	31.0301	0.069869	22.7813	0.199418	32.419	0.0618632
ILMN_1659463	931.046	0	898.241	0	1123.82	0
ILMN_1668285	18.0977	0.401747	17.7935	0.416303	16.3548	0.569869
ILMN_1723626	82.1542	0.00946143	73.1104	0.0101892	80.1544	0.00946143
ILMN_1749738	97.1183	0.00946143	74.788	0.0101892	109.444	0.00436681
ILMN_1686610	1062.35	0	829.056	0	982.045	0
ILMN_1769918	25.5101	0.14556	15.1153	0.713974	24.1548	0.171034
ILMN_1699646	12.7795	0.954148	14.1711	0.828967	17.3021	0.489083
ILMN_1713130	14.2928	0.822416	14.6649	0.769287	13.8653	0.868268
ILMN_1801710	300.572	0.0014556	332.928	0.000727802	517.153	0
ILMN_1716790	16.2323	0.567686	15.4283	0.679767	16.7023	0.526929
ILMN_1740772	1513.28	0	1465.36	0	1436.2	0
ILMN_1662668	27.2845	0.120087	38.5342	0.0283843	50.821	0.0123726
ILMN_1659950	36.29	0.0414847	23.3637	0.184862	48.5166	0.0138282
ILMN_1656951	19.4531	0.310771	18.4975	0.366084	23.4737	0.186317
ILMN_1689431	24.6367	0.160116	21.5321	0.239447	28.6097	0.0960699
ILMN_1708833	17.0633	0.492722	15.9895	0.606259	21.6018	0.237991
ILMN_1694906	30.8556	0.0705968	32.5169	0.0567686	45.389	0.0196506
ILMN_1718023	6243.87	0	6145.62	0	7223.29	0
ILMN_1661886	6277.45	0	7140.37	0	6418.96	0
ILMN_1652505	2374.2	0	2345.22	0	2329.76	0
ILMN_1658472	1258.68	0	1503.67	0	1700.43	0
ILMN_1767816	193.428	0.00291121	232.858	0.00218341	296.994	0.000727802
ILMN_1815051	2911.62	0	3032.48	0	3363.17	0
ILMN_1729851	19.3766	0.312955	17.0839	0.486172	17.1314	0.5
ILMN_1793598	1175.15	0	1541.22	0	966.325	0
ILMN_1793360	704.023	0	893.342	0	737.698	0
ILMN_1788135	115.038	0.00655022	150.351	0.00363901	95.4791	0.00873363
ILMN_1689353	30.5834	0.0720524	26.3039	0.12591	25.9311	0.128093
ILMN_1763834	17.9333	0.414847	20.1319	0.292576	15.6333	0.653566
ILMN_1710482	1376.15	0	1110.18	0	1167.95	0
ILMN_1796737	22.6961	0.19869	32.665	0.0567686	23.7755	0.179039
ILMN_1690884	21.8906	0.217613	23.3083	0.185589	29.5295	0.084425
ILMN_1704368	744.291	0	760.855	0	917.489	0
ILMN_1688543	16.6675	0.530568	14.1969	0.828239	14.7885	0.760553
ILMN_1675706	11.9574	0.984716	12.6218	0.967249	14.7126	0.769287
ILMN_1754055	27.9777	0.104803	29.1453	0.0836972	27.9112	0.101892
ILMN_1664024	17.2026	0.479621	17.611	0.437409	18.2166	0.405386
ILMN_1697925	36.8378	0.0393013	54.2384	0.0116448	61.8321	0.010917
ILMN_1813881	24.991	0.153566	18.3858	0.374818	18.1455	0.411208
ILMN_1719143	298.768	0.0014556	183.57	0.00291121	137.005	0.00363901
ILMN_1680192	14.892	0.752547	14.7443	0.762009	13.8967	0.866084
ILMN_1691457	746.153	0	944.358	0	588.746	0
ILMN_1675684	453.55	0	460.573	0	613.151	0
ILMN_1661572	25.6957	0.141194	22.81	0.19869	27.6812	0.104076
ILMN_1698973	227.012	0.00291121	220.345	0.00291121	262.535	0.0014556
ILMN_1710726	203.71	0.00291121	199.246	0.00291121	254.15	0.00218341
ILMN_1702706	19.0038	0.328966	23.4993	0.18195	23.0466	0.194323
ILMN_1724169	269.51	0.00218341	327.801	0.000727802	294.225	0.000727802
ILMN_1664828	1730.14	0	1394.15	0	1685.73	0
ILMN_1815425	18.9663	0.33115	15.6724	0.647016	14.7558	0.762737
ILMN_1789007	9022.06	0	8216.51	0	9164.28	0
ILMN_1802923	53.716	0.014556	43.3312	0.0181951	71.7971	0.0101892
ILMN_1722070	22.5564	0.200873	23.6141	0.178312	28.4909	0.0982533
ILMN_1765605	16.9153	0.508734	16.3628	0.55968	19.825	0.304949
ILMN_1780170	24.0071	0.171761	15.8023	0.631004	22.1526	0.215429
ILMN_1740938	2955.02	0	2770.3	0	2257.57	0
ILMN_1809311	29.2078	0.088064	25.4731	0.144105	37.762	0.0349345
ILMN_1761511	21.1436	0.239447	18.1213	0.387918	17.8825	0.431587
ILMN_1709017	29.1372	0.088064	33.9627	0.051674	35.0667	0.0480349
ILMN_1761793	44.6812	0.0218341	45.1912	0.0174673	49.3196	0.0138282
ILMN_1706582	15.6999	0.629549	13.6795	0.883552	13.3807	0.919942
ILMN_1778420	23.5692	0.178312	22.8826	0.196507	22.2011	0.213246
ILMN_1692798	34.9593	0.0487627	45.2371	0.0174673	25.9635	0.128093
ILMN_1797070	22.69	0.19869	25.4141	0.14556	23.9949	0.173945
ILMN_1756862	1982.27	0	1857.16	0	1693.23	0
ILMN_1779070	123.396	0.00509461	204.298	0.00291121	60.8703	0.010917
ILMN_1704682	22.11	0.213246	24.0043	0.171034	20.6903	0.272198
ILMN_1676177	16.0268	0.585881	15.6072	0.652838	18.1483	0.41048
ILMN_1687201	26.2521	0.136827	24.8778	0.15575	23.2878	0.190684
ILMN_1723522	117.439	0.00655022	99.004	0.00800582	103.789	0.00582242
ILMN_1713438	165.786	0.00291121	174.404	0.00291121	199.872	0.00291121
ILMN_1721623	1045.97	0	1087.2	0	1071.57	0
ILMN_1678152	221.362	0.00291121	176.869	0.00291121	214.629	0.00291121
ILMN_1653283	23.54	0.179767	24.1836	0.168122	28.021	0.0997089
ILMN_1694875	23.5177	0.180495	30.0869	0.0764192	31.2784	0.069869
ILMN_1763730	352.896	0.000727802	371.205	0.000727802	371.515	0.000727802
ILMN_1686011	13.4763	0.907569	13.6765	0.884279	13.0094	0.951237
ILMN_1675695	851.223	0	868.11	0	884.295	0
ILMN_1722491	2515.76	0	2624.41	0	2820	0
ILMN_1726410	2051.27	0	2199.76	0	2101.97	0
ILMN_1669833	22.7556	0.197234	20.345	0.284571	23.6601	0.180495
ILMN_1726782	23.3458	0.18195	22.9385	0.195051	14.7325	0.767831
ILMN_1726752	852.354	0	896.546	0	981.763	0
ILMN_1815081	1985.44	0	1159.22	0	962.376	0
ILMN_1776857	118.995	0.00655022	89.1842	0.00946143	65.6616	0.010917
ILMN_1763236	32.8012	0.0567686	26.6729	0.117904	36.3567	0.0393013
ILMN_1762606	77.1	0.00946143	103.719	0.00655022	80.8265	0.00946143
ILMN_1757036	25.0264	0.153566	21.826	0.230713	32.5622	0.0611354
ILMN_1732149	34.3979	0.0502183	28.8104	0.0873362	35.0215	0.0487627
ILMN_1651574	431.343	0	345.466	0.000727802	419.801	0
ILMN_1676649	20.4123	0.267831	18.081	0.388646	20.1143	0.294032
ILMN_1747683	15.6074	0.644105	13.3068	0.914847	12.8664	0.957788
ILMN_1807036	15.6518	0.641194	14.2044	0.825327	15.2504	0.711063
ILMN_1786381	15.5109	0.657205	14.829	0.752547	15.6322	0.654294
ILMN_1667264	19.7914	0.292576	27.8181	0.10262	22.4631	0.205968
ILMN_1738494	22.4862	0.202329	24.6378	0.160116	20.2679	0.287482
ILMN_1672057	17.1163	0.4869	19.3074	0.328239	19.919	0.304949
ILMN_1751586	45.1996	0.0218341	32.4429	0.0567686	37.0201	0.0371179
ILMN_1765610	24.8696	0.157205	22.3848	0.214702	14.8353	0.754731
ILMN_1713462	22.772	0.197234	20.9153	0.259825	21.9042	0.227074
ILMN_1715068	31.6109	0.0655022	32.2528	0.0582242	39.8229	0.0298399
ILMN_1717154	1083.7	0	1079.65	0	1112.06	0
ILMN_1792540	14.9221	0.751819	14.277	0.816594	14.9797	0.736536
ILMN_1767351	31.7503	0.0647744	29.851	0.0778748	31.7143	0.0669578
ILMN_1659572	15.6623	0.636827	14.7175	0.763464	15.8566	0.626638
ILMN_1729975	396.443	0.000727802	333.114	0.000727802	449.353	0
ILMN_1767541	39.6487	0.0276565	56.2792	0.0116448	37.0617	0.0371179
ILMN_1711120	16.4389	0.552402	21.9755	0.22853	20.8149	0.263464
ILMN_1699703	2544.79	0	2574.78	0	2659.74	0
ILMN_1721977	1514.75	0	1632.26	0	2047.01	0
ILMN_1804421	16.4593	0.551674	15.9731	0.607715	14.9688	0.737991
ILMN_1661458	27.6024	0.110626	28.7303	0.0887919	20.1942	0.290393
ILMN_1802203	6386.01	0	5967.11	0	6396.71	0
ILMN_1682938	475.552	0	492.185	0	647.405	0
ILMN_1723884	1044.29	0	1395.27	0	589.385	0
ILMN_1719518	5284.21	0	5629.19	0	4360.66	0
ILMN_1752340	1836.89	0	1910.22	0	1882.8	0
ILMN_1764297	24.8474	0.157933	24.4333	0.164483	29.8347	0.080786
ILMN_1675709	800.981	0	674.283	0	920.227	0
ILMN_1769250	998.776	0	856.674	0	978.556	0
ILMN_1731287	929.207	0	1055.66	0	754.389	0
ILMN_1728471	1095.84	0	1076.47	0	1074.23	0
ILMN_1789990	132.233	0.00436681	145.45	0.00363901	191.094	0.00291121
ILMN_1768399	27.6107	0.110626	23.4884	0.18195	22.8989	0.195051
ILMN_1698447	789.972	0	793.068	0	741.208	0
ILMN_1750690	40.8753	0.0262009	39.6009	0.0240175	41.246	0.0262009
ILMN_1703989	106.084	0.00873363	99.4759	0.00727802	107.869	0.00509461
ILMN_1812281	1081.65	0	831.931	0	505.467	0
ILMN_1800898	616.501	0	623.126	0	475.396	0
ILMN_1707529	17.9293	0.415575	18.8945	0.340611	16.0256	0.603348
ILMN_1699251	50.5956	0.0152838	39.6071	0.0240175	37.1823	0.0363901
ILMN_1716068	24.0371	0.171034	31.0662	0.0691412	26.2611	0.122271
ILMN_1814353	13.9053	0.870451	15.6778	0.646288	17.2088	0.494905
ILMN_1733068	1320.68	0	1234.2	0	1655.79	0
ILMN_1736112	173.595	0.00291121	184.231	0.00291121	232.417	0.00291121
ILMN_1673815	12.8335	0.953421	14.6033	0.781659	15.3565	0.697962
ILMN_1744830	255.553	0.00218341	280.326	0.0014556	236.287	0.00291121
ILMN_1738830	312.954	0.0014556	342.921	0.000727802	212.925	0.00291121
ILMN_1753500	127.331	0.00436681	127.803	0.00436681	107.761	0.00509461
ILMN_1777882	1599.21	0	1826.98	0	1846.36	0
ILMN_1718610	1809.59	0	1890.32	0	2222.56	0
ILMN_1768779	15.9248	0.597526	16.0029	0.605531	16.3531	0.569869
ILMN_1791186	180.222	0.00291121	109.163	0.00582242	125.415	0.00436681
ILMN_1688953	3343.83	0	3156.97	0	3527.85	0
ILMN_1782761	21.4646	0.227802	16.4173	0.556768	24.1265	0.172489
ILMN_1811592	1278.65	0	1326.38	0	1392.04	0
ILMN_1674307	65.0308	0.010917	43.2273	0.0181951	97.5364	0.00727802
ILMN_1764571	1442.61	0	1139.94	0	957.231	0
ILMN_1704249	15.8728	0.606259	18.655	0.357351	16.2618	0.57933
ILMN_1673224	14.8503	0.762009	13.1735	0.924309	14.698	0.770015
ILMN_1775441	14.4435	0.808588	14.8518	0.748908	14.378	0.812227
ILMN_1765876	28.2657	0.101165	29.2054	0.0815138	31.983	0.0640466
ILMN_1801833	20.1972	0.280932	18.6091	0.360262	19.7908	0.307132
ILMN_1777998	243.245	0.00218341	259.012	0.0014556	338.048	0.000727802
ILMN_1763508	15.1961	0.70524	15.6372	0.649927	17.6216	0.454876
ILMN_1661971	32.8319	0.0567686	34.6993	0.0465793	33.4352	0.0560408
ILMN_1711490	15.8337	0.611354	18.0281	0.394469	17.685	0.44687
ILMN_1734652	278.151	0.00218341	221.362	0.00291121	315.385	0.000727802
ILMN_1796772	12.2938	0.975982	12.4642	0.972344	13.5623	0.901019
ILMN_1731178	21.0028	0.243086	17.7753	0.419942	17.3134	0.488355
ILMN_1797753	15.8237	0.611354	16.8855	0.513828	16.2657	0.57933
ILMN_1751474	13.3917	0.912664	14.8286	0.752547	15.2802	0.708151
ILMN_1751164	26.6262	0.128093	41.9738	0.0225619	33.0119	0.0567686
ILMN_1750805	498.052	0	499.317	0	672.862	0
ILMN_1770824	829.62	0	791.587	0	1193.75	0
ILMN_1765897	53.6773	0.014556	39.897	0.0240175	44.1349	0.0218341
ILMN_1806655	34.3256	0.0502183	31.6204	0.06623	21.1743	0.249636
ILMN_1732641	33.2697	0.0545851	24.2902	0.167395	21.6525	0.236536
ILMN_1673358	18.904	0.336972	17.5213	0.443959	20.0042	0.299127
ILMN_1656276	27.441	0.114265	29.7367	0.0786026	24.12	0.173217
ILMN_1663916	1113.91	0	1087.59	0	1321.44	0
ILMN_1734742	1015.78	0	897.181	0	1407.08	0
ILMN_1678143	13028.3	0	14318.4	0	18362.5	0
ILMN_1711278	51.6855	0.014556	56.3513	0.0116448	45.4244	0.0196506
ILMN_1772370	204.418	0.00291121	239.303	0.00218341	326.664	0.000727802
ILMN_1787906	68.0437	0.010917	59.6383	0.010917	78.8833	0.00946143
ILMN_1727205	26.0353	0.137555	24.4426	0.164483	22.0835	0.219068
ILMN_1689770	23.8281	0.174673	22.7256	0.201601	26.7158	0.114993
ILMN_1656546	15.4868	0.660844	13.7545	0.875546	14.9182	0.743814
ILMN_1733861	25.7221	0.140466	24.8132	0.157933	25.2668	0.141921
ILMN_1810712	316.971	0.0014556	270.57	0.0014556	290.513	0.000727802
ILMN_1792571	20.1957	0.280932	26.3524	0.124454	19.7806	0.307132
ILMN_1669928	18.0474	0.401747	18.2619	0.38064	18.3732	0.398108
ILMN_1754562	17.1752	0.481805	18.873	0.342067	17.152	0.498544
ILMN_1664016	2042.35	0	1751.2	0	2169.78	0
ILMN_1808999	466.498	0	309.41	0.000727802	338.559	0.000727802
ILMN_1703477	6663.43	0	5595.54	0	7027.1	0
ILMN_1781010	1841.73	0	1699.89	0	1890.32	0
ILMN_1666076	13.6094	0.902474	13.1761	0.923581	15.0468	0.730713
ILMN_1708093	21.1855	0.236536	20.5443	0.273654	26.8895	0.112809
ILMN_1729060	18.4788	0.366812	15.5308	0.666667	16.0831	0.599709
ILMN_1803423	4194.35	0	4192.46	0	4083.62	0
ILMN_1796912	1803.43	0	1710.12	0	1883.65	0
ILMN_1798587	31.7119	0.0647744	24.9461	0.152838	28.6891	0.0946143
ILMN_1675984	16.9869	0.504367	23.1276	0.190684	21.7072	0.23508
ILMN_1690634	74.5524	0.0101892	74.4865	0.0101892	75.2113	0.0101892
ILMN_1797341	4807.8	0	4239.94	0	4006.87	0
ILMN_1734496	20.4996	0.26492	20.3385	0.286026	20.4591	0.278748
ILMN_1699967	21.1544	0.238719	14.936	0.737263	16.7378	0.52329
ILMN_1660433	29.3587	0.0873362	26.9736	0.113537	37.5607	0.0356623
ILMN_1795247	384.45	0.000727802	384.558	0.000727802	193.605	0.00291121
ILMN_1670130	896.546	0	579.559	0	779.31	0
ILMN_1696956	496.776	0	392.342	0.000727802	489.29	0
ILMN_1757626	15.401	0.670306	14.8818	0.745997	15.6012	0.660116
ILMN_1810229	447.366	0	411.661	0.000727802	359.084	0.000727802
ILMN_1676626	80.0107	0.00946143	88.7897	0.00946143	30.0278	0.0786026
ILMN_1761334	92.5849	0.00946143	73.445	0.0101892	42.2679	0.0232897
ILMN_1689700	47.5207	0.0196506	29.8067	0.0786026	57.6903	0.010917
ILMN_1721626	197.349	0.00291121	200.558	0.00291121	224.322	0.00291121
ILMN_1694219	491.811	0	514.58	0	447.074	0
ILMN_1792825	2845.18	0	2743.86	0	2740.76	0
ILMN_1813091	941.482	0	979.418	0	992.844	0
ILMN_1769168	16.553	0.544396	20.4917	0.275837	20.3669	0.284571
ILMN_1808383	22.2122	0.207424	17.7438	0.426492	19.1803	0.342795
ILMN_1777550	17.9873	0.409753	18.3884	0.374818	18.4932	0.387191
ILMN_1682430	182.266	0.00291121	165.094	0.00291121	164.904	0.00291121
ILMN_1777301	37.5451	0.0342067	38.0299	0.0312955	33.9627	0.0545851
ILMN_1740619	19.4251	0.312227	24.209	0.167395	22.0099	0.220524
ILMN_1774161	42.8111	0.0232897	46.5849	0.0167394	43.5355	0.0218341
ILMN_1679917	550.955	0	538.783	0	543.417	0
ILMN_1795740	31.2873	0.069869	28.0473	0.0960699	28.9619	0.0909752
ILMN_1787879	6271.63	0	5561.74	0	6867.08	0
ILMN_1755391	3487.39	0	3351.03	0	2903.91	0
ILMN_1780444	40.5871	0.0276565	51.8184	0.0123726	51.7796	0.0116448
ILMN_1775405	4769.49	0	5068.11	0	2461.42	0
ILMN_1743241	2402.84	0	2104.65	0	2105.63	0
ILMN_1704842	177.3	0.00291121	218.223	0.00291121	91.9867	0.00873363
ILMN_1768391	51.6605	0.014556	55.1766	0.0116448	83.3407	0.00946143
ILMN_1719010	23.5993	0.178312	24.9258	0.154294	20.9716	0.255458
ILMN_1771738	111.456	0.00727802	164.969	0.00291121	91.4577	0.00873363
ILMN_1688526	5794.98	0	6213.12	0	6785.21	0
ILMN_1680465	46.9967	0.0196506	41.9816	0.0225619	40.3571	0.0283843
ILMN_1679295	13.4525	0.908297	13.1809	0.923581	13.895	0.866084
ILMN_1703325	14.3121	0.820961	13.7077	0.88064	14.6576	0.77802
ILMN_1750488	13.4587	0.908297	13.7783	0.874818	12.4022	0.981077
ILMN_1771822	20.309	0.274381	23.0515	0.192867	22.9385	0.194323
ILMN_1708416	12163	0	12864.7	0	10116.8	0
ILMN_1779835	110.66	0.00727802	83.4923	0.00946143	94.1685	0.00873363
ILMN_1791149	855.374	0	768.013	0	1004.65	0
ILMN_1769810	3527.85	0	3405.65	0	3270.54	0
ILMN_1797964	2173.3	0	2776.66	0	1229.93	0
ILMN_1659148	26.1651	0.136827	21.6233	0.236536	17.9266	0.429403
ILMN_1752837	2247.04	0	1907.79	0	1809.59	0
ILMN_1777691	861.249	0	877.575	0	744.291	0
ILMN_1722066	1507.05	0	1475.58	0	1716.8	0
ILMN_1689296	351.967	0.000727802	473.525	0	245.977	0.00218341
ILMN_1779256	19.5034	0.30786	18.7523	0.351528	18.2457	0.404658
ILMN_1776395	14.703	0.777293	14.7889	0.755459	16.0218	0.603348
ILMN_1697088	139.355	0.00436681	99.65	0.00727802	162.758	0.00291121
ILMN_1697118	409.49	0.000727802	372.712	0.000727802	408.489	0
ILMN_1797298	110.154	0.00727802	120.024	0.00509461	191.365	0.00291121
ILMN_1781151	978.917	0	1218.75	0	787.221	0
ILMN_1665869	216.951	0.00291121	261.363	0.0014556	177.006	0.00291121
ILMN_1656557	14.7758	0.77147	14.9431	0.737263	14.2326	0.83115
ILMN_1755732	30.8067	0.0705968	29.1018	0.0836972	21.3129	0.243086
ILMN_1788192	29.6303	0.084425	44.9112	0.0174673	29.4586	0.084425
ILMN_1785170	57.1016	0.0123726	36.7635	0.0349345	51.9619	0.0116448
ILMN_1799730	386.911	0.000727802	471.776	0	232.237	0.00291121
ILMN_1651741	23.9293	0.171761	21.6661	0.235808	31.6378	0.0669578
ILMN_1743345	36.2382	0.0414847	31.2477	0.0684134	41.0318	0.0262009
ILMN_1741156	211.668	0.00291121	220.04	0.00291121	228.879	0.00291121
ILMN_1716026	486.669	0	595.423	0	394.009	0.000727802
ILMN_1768226	80.5211	0.00946143	86.6453	0.00946143	56.4196	0.010917
ILMN_1682514	3895.16	0	4369.27	0	5187.88	0
ILMN_1687291	34.5073	0.0487627	38.8466	0.0276565	30.7467	0.0727802
ILMN_1697519	542.211	0	434.427	0	607.018	0
ILMN_1718046	12.8315	0.953421	12.4063	0.975982	14.2346	0.83115
ILMN_1731476	23.1963	0.188501	25.773	0.136099	21.5645	0.239447
ILMN_1731540	221.511	0.00291121	214.099	0.00291121	244.093	0.00291121
ILMN_1798064	53.0262	0.014556	54.3753	0.0116448	43.2446	0.0218341
ILMN_1759915	3307.29	0	3449.44	0	3504.69	0
ILMN_1659515	27.0774	0.121543	51.5092	0.0123726	37.0458	0.0371179
ILMN_1810200	17.8358	0.422853	18.6305	0.359534	20.1669	0.291121
ILMN_1792489	7093.07	0	7381.42	0	9493.81	0
ILMN_1681617	3361.91	0	3291.52	0	3316.64	0
ILMN_1803183	17.4409	0.462154	19.3377	0.327511	19.3919	0.331878
ILMN_1707336	2852.89	0	2623.12	0	3116.64	0
ILMN_1768394	3268.57	0	2941.52	0	3462.41	0
ILMN_1800844	2207.06	0	2320.6	0	2751.38	0
ILMN_1782810	22.8287	0.197234	31.7553	0.06623	25.8969	0.128093
ILMN_1740248	21.4865	0.227802	22.3387	0.214702	24.2547	0.167395
ILMN_1772798	432.833	0	455.744	0	450.907	0
ILMN_1672161	31.4111	0.0676856	31.2784	0.0676856	29.8942	0.080786
ILMN_1671402	19.4496	0.312227	23.5546	0.18195	20.6918	0.272198
ILMN_1661112	20.0419	0.285298	26.6183	0.117904	21.758	0.234352
ILMN_1660126	18.7432	0.347889	18.6076	0.360262	17.5007	0.467977
ILMN_1735218	126.826	0.00436681	135.134	0.00363901	166.844	0.00291121
ILMN_1675866	53.3052	0.014556	40.9363	0.0232897	67.1486	0.010917
ILMN_1807674	265.251	0.00218341	276.245	0.0014556	316.971	0.000727802
ILMN_1710229	26.1902	0.136827	28.6032	0.0895197	30.6244	0.073508
ILMN_1655612	1187.12	0	820.21	0	850.299	0
ILMN_1715181	30.9709	0.069869	25.6909	0.137555	25.4947	0.137555
ILMN_1813769	152.839	0.00436681	119.703	0.00509461	97.9004	0.00727802
ILMN_1660544	222.543	0.00291121	216.45	0.00291121	184.11	0.00291121
ILMN_1800205	1732.35	0	1733.26	0	2188.41	0
ILMN_1733295	14.1248	0.842795	13.2507	0.917031	17.1247	0.500728
ILMN_1656477	105.01	0.00873363	74.9576	0.0101892	129.776	0.00436681
ILMN_1712587	130.113	0.00436681	149.782	0.00363901	117.474	0.00436681
ILMN_1722045	108.182	0.00800582	133.205	0.00363901	128.009	0.00436681
ILMN_1683312	144.903	0.00436681	127.331	0.00436681	140.742	0.00363901
ILMN_1684956	17.1371	0.485444	20.4567	0.276565	15.7232	0.644105
ILMN_1684873	49.0837	0.0160116	44.1098	0.0174673	61.0868	0.010917
ILMN_1661624	30.5171	0.0727802	27.3459	0.105531	18.1431	0.411208
ILMN_1727462	14.4306	0.810044	15.2143	0.702329	14.6831	0.772198
ILMN_1664001	19.9935	0.286026	25.2807	0.149199	19.6667	0.315866
ILMN_1720604	36.233	0.0414847	47.2666	0.0152838	49.5732	0.0138282
ILMN_1757896	18.1547	0.395924	22.5344	0.208879	17.8437	0.431587
ILMN_1727156	15.6231	0.644105	14.3931	0.804221	14.7251	0.767831
ILMN_1679318	14.9323	0.748908	17.3442	0.46361	14.806	0.75837
ILMN_1708410	14.4484	0.808588	15.5476	0.665211	13.1696	0.938865
ILMN_1807913	29.8209	0.0822416	34.1773	0.0509461	31.4302	0.0691412
ILMN_1693218	29.0824	0.0902475	33.0736	0.0553129	30.975	0.0713246
ILMN_1805773	676.636	0	649.573	0	365.742	0.000727802
ILMN_1778679	20.5454	0.261281	26.1493	0.130277	18.9666	0.356623
ILMN_1727040	15.8699	0.606259	15.8876	0.620087	14.2573	0.828967
ILMN_1762952	16.7808	0.519651	17.7879	0.417758	16.6499	0.532023
ILMN_1803691	18.9016	0.3377	20.2523	0.289665	23.2306	0.191412
ILMN_1655699	25.5015	0.146288	21.3591	0.250364	25.5784	0.133916
ILMN_1752145	31.1752	0.069869	33.155	0.0545851	28.211	0.0989811
ILMN_1800935	4278.38	0	4985.37	0	4098.68	0
ILMN_1677226	72.4934	0.010917	80.6497	0.0101892	84.9604	0.00946143
ILMN_1720205	27.9458	0.105531	21.2677	0.252547	26.9784	0.109898
ILMN_1724162	29.9332	0.0815138	20.1513	0.291849	30.407	0.0786026
ILMN_1771732	67.7694	0.010917	43.8218	0.0181951	54.5099	0.010917
ILMN_1684054	200.304	0.00291121	266.589	0.0014556	141.124	0.00363901
ILMN_1655509	15.444	0.665211	17.6202	0.437409	14.284	0.826055
ILMN_1780786	14.3813	0.817322	13.4413	0.901019	14.8303	0.755459
ILMN_1658602	15.6554	0.637555	17.27	0.468705	17.8586	0.431587
ILMN_1800237	11.4096	0.997817	14.3173	0.813683	14.765	0.761281
ILMN_1776129	14.6241	0.789665	13.6081	0.89083	14.071	0.847162
ILMN_1773243	39.229	0.0276565	22.8216	0.19869	23.8383	0.179039
ILMN_1679737	78.2119	0.00946143	74.0776	0.0101892	71.8237	0.0101892
ILMN_1668605	120.072	0.00582242	110.435	0.00582242	138.225	0.00363901
ILMN_1689512	14.9442	0.746725	13.3282	0.912664	15.0945	0.727074
ILMN_1690963	4557.17	0	4044.24	0	5079.57	0
ILMN_1685441	22.109	0.213246	21.4752	0.24163	22.9106	0.194323
ILMN_1775797	1369.18	0	1029.7	0	1199.1	0
ILMN_1781148	14.3325	0.820233	15.6429	0.649927	14.747	0.763464
ILMN_1651643	26.2386	0.136827	21.2086	0.254003	23.6738	0.179767
ILMN_1722024	15.3506	0.679039	19.0622	0.336245	13.9162	0.863901
ILMN_1710255	16.5673	0.540757	17.5299	0.441776	17.4684	0.47016
ILMN_1656364	24.0438	0.171034	21.6778	0.235808	21.5413	0.240175
ILMN_1654385	187.286	0.00291121	207.103	0.00291121	278.769	0.000727802
ILMN_1807931	16.8254	0.516739	18.783	0.350801	18.0574	0.422125
ILMN_1763514	20.6972	0.255458	17.471	0.44687	18.7351	0.373362
ILMN_1810881	22.7256	0.197234	23.6089	0.178312	21.7169	0.23508
ILMN_1670829	26.5423	0.128821	26.8895	0.114265	26.121	0.12591
ILMN_1695454	22.9251	0.193595	22.1839	0.219068	22.4462	0.206696
ILMN_1795811	91.5124	0.00946143	95.3279	0.00873363	75.0559	0.0101892
ILMN_1699606	173.003	0.00291121	275.01	0.0014556	78.9152	0.00946143
ILMN_1682959	1456.13	0	1694.91	0	1421.93	0
ILMN_1813668	14.7557	0.775109	16.632	0.537118	17.4019	0.475982
ILMN_1702618	23.7172	0.177584	21.1544	0.254003	20.1058	0.294032
ILMN_1676066	32.4624	0.0604076	29.3811	0.0815138	43.3857	0.0218341
ILMN_1711269	16.5732	0.540029	17.0858	0.486172	16.208	0.586608
ILMN_1655532	16.9121	0.508734	18.8077	0.347889	20.1769	0.291121
ILMN_1806705	334.655	0.000727802	280.633	0.0014556	339.425	0.000727802
ILMN_1753040	22.1708	0.209607	24.6254	0.160116	24.9864	0.147744
ILMN_1744050	62.7613	0.010917	68.6519	0.0101892	93.6414	0.00873363
ILMN_1680419	141.286	0.00436681	140.168	0.00363901	156.399	0.00363901
ILMN_1783675	825.896	0	737.442	0	744.836	0
ILMN_1786041	238.401	0.00218341	298.869	0.000727802	320.827	0.000727802
ILMN_1685097	1667.91	0	1814.95	0	1790.01	0
ILMN_1679919	5979.17	0	5388.51	0	5937.03	0
ILMN_1772177	33.5028	0.0524017	50.8639	0.0123726	37.8681	0.0349345
ILMN_1797656	703.502	0	718.645	0	687.504	0
ILMN_1745772	1361.22	0	1530	0	1476.1	0
ILMN_1705928	453.889	0	415.48	0.000727802	445.062	0
ILMN_1701653	17.1638	0.483988	19.0615	0.336245	20.3627	0.284571
ILMN_1723412	91.1021	0.00946143	79.4231	0.0101892	87.3746	0.00873363
ILMN_1695353	20.4135	0.267831	17.5328	0.441776	20.0137	0.297671
ILMN_1813075	22.8337	0.197234	18.5035	0.366084	15.5339	0.670306
ILMN_1658285	2076.62	0	2162.2	0	1820.26	0
ILMN_1695414	1272.24	0	1066.88	0	1134.94	0
ILMN_1769013	129.625	0.00436681	116.079	0.00509461	207.445	0.00291121
ILMN_1694966	15.6085	0.644105	15.0186	0.727074	15.816	0.630277
ILMN_1700340	22.5819	0.200146	25.2089	0.149927	24.531	0.159389
ILMN_1782032	22.3387	0.20524	24.7271	0.158661	22.0279	0.220524
ILMN_1666933	5742.39	0	5587.19	0	5053.42	0
ILMN_1794319	17.6819	0.435953	19.1107	0.336245	16.153	0.590975
ILMN_1685142	21.9615	0.214702	25.1268	0.150655	21.0233	0.253275
ILMN_1685037	72.8994	0.010917	57.5313	0.0116448	88.7897	0.00873363
ILMN_1690595	17.3248	0.467977	20.8873	0.262736	18.5872	0.382096
ILMN_1689786	1200.12	0	1083.93	0	1333.95	0
ILMN_1779748	1193.75	0	1017.59	0	1189.1	0
ILMN_1804384	381.338	0.000727802	382.452	0.000727802	413.064	0
ILMN_1657571	204.585	0.00291121	211.602	0.00291121	248.166	0.00218341
ILMN_1796417	3727.79	0	4996.12	0	3845.4	0
ILMN_1722873	2746.74	0	2849.86	0	2488.38	0
ILMN_1692824	56.2175	0.0123726	50.4741	0.0123726	46.4067	0.0189229
ILMN_1693771	26.192	0.136827	24.9015	0.155022	30.0225	0.0786026
ILMN_1739719	16.8963	0.511645	19.6521	0.311499	15.8194	0.630277
ILMN_1662390	15.5484	0.652838	15.759	0.637555	17.4381	0.473071
ILMN_1708950	23.2418	0.187773	21.0047	0.257642	27.7608	0.104076
ILMN_1662490	22.5968	0.199418	16.1814	0.580786	25.0166	0.147016
ILMN_1809653	54.5593	0.0131004	62.7613	0.010917	64.1154	0.010917
ILMN_1815184	4677.78	0	4428.16	0	4588.94	0
ILMN_1801583	21.9291	0.215429	19.6226	0.311499	18.5723	0.382824
ILMN_1762284	28.6841	0.0960699	29.5858	0.0793304	29.6886	0.0815138
ILMN_1661860	75.3017	0.0101892	60.7026	0.010917	71.7821	0.0101892
ILMN_1660749	2680.49	0	2238.5	0	2527.87	0
ILMN_1688180	152.012	0.00436681	169.118	0.00291121	140.899	0.00363901
ILMN_1810199	42.7127	0.0232897	47.6419	0.014556	58.2409	0.010917
ILMN_1688234	13.6084	0.902474	15.3879	0.681223	16.5703	0.543668
ILMN_1708778	23.9994	0.171761	27.9444	0.0982533	26.9458	0.110626
ILMN_1803813	415.085	0	426.848	0.000727802	406.079	0
ILMN_1728055	32.7221	0.0567686	41.6423	0.0225619	28.3949	0.0982533
ILMN_1684959	22.5402	0.201601	25.0383	0.152838	31.3963	0.0691412
ILMN_1702189	15.5948	0.646288	19.6463	0.311499	14.6189	0.785298
ILMN_1744118	89.823	0.00946143	86.5956	0.00946143	143.2	0.00363901
ILMN_1797283	36.0766	0.0436681	26.1541	0.130277	27.1554	0.107715
ILMN_1726025	1266.27	0	1201.44	0	1320.52	0
ILMN_1698968	1987.8	0	1863.78	0	2315.32	0
ILMN_1782246	15.8919	0.604076	15.7263	0.644833	17.3396	0.484716
ILMN_1654497	934.83	0	1124.68	0	733.534	0
ILMN_1763064	2176.34	0	2008.83	0	1664.38	0
ILMN_1738530	933.75	0	919.513	0	1457.35	0
ILMN_1809131	49.1437	0.0160116	46.9641	0.0152838	35.8075	0.0443959
ILMN_1748970	88.6299	0.00946143	85.8899	0.00946143	107.066	0.00509461
ILMN_1700220	28.4063	0.0989811	24.7717	0.157933	25.5547	0.136827
ILMN_1732374	46.0562	0.0203785	44.7942	0.0174673	43.3312	0.0218341
ILMN_1808587	45.1912	0.0218341	46.7145	0.0160116	58.7804	0.010917
ILMN_1656576	19.2853	0.318777	16.8151	0.519651	17.9733	0.425764
ILMN_1791400	58.2657	0.0123726	67.5233	0.0101892	41.7751	0.0240175
ILMN_1756867	25.9712	0.138282	34.145	0.0509461	30.7035	0.0727802
ILMN_1812479	84.7783	0.00946143	109.93	0.00582242	81.3113	0.00946143
ILMN_1801923	166.892	0.00291121	165.709	0.00291121	99.9717	0.00655022
ILMN_1748271	316.815	0.0014556	339.425	0.000727802	279.376	0.000727802
ILMN_1799748	692.612	0	600.572	0	460.859	0
ILMN_1791346	15.4675	0.663028	14.4416	0.798399	13.5071	0.907569
ILMN_1661109	14.3155	0.820961	12.3591	0.978166	15.7116	0.644833
ILMN_1672128	13128.2	0	12115.3	0	12628.4	0
ILMN_1688964	339.291	0.000727802	407.748	0.000727802	237.293	0.00291121
ILMN_1669113	1329.38	0	1608.32	0	1560.97	0
ILMN_1703471	1711.81	0	2092.6	0	2109.72	0
ILMN_1706967	24.0675	0.171034	16.8296	0.517467	23.9489	0.173945
ILMN_1716435	24.4163	0.163755	19.3968	0.321688	22.8938	0.195051
ILMN_1804445	1182.53	0	1271.48	0	1267.49	0
ILMN_1748968	595.817	0	539.541	0	697.028	0
ILMN_1673898	339.106	0.000727802	347.313	0.000727802	313.302	0.000727802
ILMN_1770579	360.918	0.000727802	331.145	0.000727802	381.044	0.000727802
ILMN_1664644	106.923	0.00873363	74.8464	0.0101892	124.461	0.00436681
ILMN_1756006	729.303	0	644.866	0	717.655	0
ILMN_1769566	4117.83	0	4842.57	0	3913.26	0
ILMN_1768960	23.006	0.192867	19.5561	0.317322	19.615	0.320233
ILMN_1812161	2257.57	0	1752.03	0	1536.1	0
ILMN_1691173	13.3165	0.917758	17.0828	0.486172	14.7311	0.767831
ILMN_1700923	907.042	0	1199.1	0	810.691	0
ILMN_1801905	224.368	0.00291121	179.908	0.00291121	170.159	0.00291121
ILMN_1717786	354.525	0.000727802	356.589	0.000727802	311.247	0.000727802
ILMN_1790978	898.063	0	879.918	0	1105.42	0
ILMN_1739008	1084.93	0	987.149	0	1151.04	0
ILMN_1734655	30.3712	0.073508	33.2496	0.0545851	38.4643	0.0342067
ILMN_1794707	463.102	0	418.266	0.000727802	644.158	0
ILMN_1673991	6531.12	0	7046.61	0	8525.43	0
ILMN_1716384	467.969	0	493.362	0	335.592	0.000727802
ILMN_1751086	1666.46	0	1737.9	0	1833.57	0
ILMN_1716231	18.1048	0.400291	13.6773	0.884279	16.714	0.524745
ILMN_1713630	18.9277	0.335517	23.2023	0.187773	17.9878	0.425036
ILMN_1779214	927.78	0	994.736	0	812.91	0
ILMN_1772540	153.404	0.00436681	193.268	0.00291121	146.879	0.00363901
ILMN_1737833	139.06	0.00436681	124.861	0.00436681	138.812	0.00363901
ILMN_1711210	26.0626	0.137555	26.3846	0.124454	19.1951	0.340611
ILMN_1740671	34.1414	0.0509461	40.3018	0.0240175	46.4583	0.0181951
ILMN_1752393	14.6082	0.789665	14.6646	0.769287	15.653	0.652838
ILMN_1654065	16.312	0.561863	23.631	0.177584	18.9543	0.358079
ILMN_1670609	3049.36	0	3090.76	0	3565.33	0
ILMN_1813434	66.5198	0.010917	81.3113	0.0101892	53.0356	0.0116448
ILMN_1698804	17.1957	0.480349	16.0469	0.598981	17.557	0.462882
ILMN_1656159	18.0656	0.401747	18.9326	0.339156	22.5681	0.20524
ILMN_1674217	21.4503	0.227802	20.7486	0.267103	19.2716	0.336245
ILMN_1768783	21.1243	0.240175	20.0848	0.292576	22.0572	0.219796
ILMN_1658884	403.677	0.000727802	439.791	0	395.593	0.000727802
ILMN_1804137	178.199	0.00291121	166.544	0.00291121	192.778	0.00291121
ILMN_1661428	86.8094	0.00946143	100.414	0.00727802	103.719	0.00582242
ILMN_1687765	18.7849	0.344978	18.4583	0.370451	20.5495	0.276565
ILMN_1791904	978.556	0	815.864	0	1049.75	0
ILMN_1704164	95.4121	0.00946143	112.856	0.00582242	142.759	0.00363901
ILMN_1663684	28.5439	0.0975255	32.5674	0.0567686	24.2058	0.16885
ILMN_1768895	41.2621	0.0254731	44.6271	0.0174673	26.202	0.12591
ILMN_1651303	37.9794	0.0320233	24.1624	0.16885	24.7996	0.154294
ILMN_1775285	15.6644	0.634643	21.1503	0.254003	19.8454	0.304949
ILMN_1698297	3192.99	0	2712.57	0	3208.54	0
ILMN_1775566	976.816	0	938.208	0	854.109	0
ILMN_1795008	17.5015	0.456332	17.6013	0.437409	15.9913	0.605531
ILMN_1689098	50.2321	0.0152838	46.4583	0.0167394	63.5762	0.010917
ILMN_1705208	21.2382	0.235808	22.8048	0.19869	21.9849	0.22198
ILMN_1696132	19.3919	0.312955	14.1622	0.830422	16.5115	0.548035
ILMN_1736862	120.623	0.00582242	82.3924	0.00946143	74.9302	0.0101892
ILMN_1658071	391.738	0.000727802	399.416	0.000727802	300.444	0.000727802
ILMN_1747271	950.967	0	708.404	0	728.706	0
ILMN_1741115	16.5249	0.545852	22.0972	0.219796	14.3533	0.817322
ILMN_1783304	3215.58	0	2816.66	0	2852.89	0
ILMN_1655783	15.2468	0.696507	16.3209	0.563319	14.5608	0.79476
ILMN_1654322	724.126	0	864.186	0	410.375	0
ILMN_1759628	1924	0	1834.34	0	1782.21	0
ILMN_1653211	15.5129	0.656478	17.1587	0.480349	17.0988	0.502183
ILMN_1788281	13.9706	0.861718	14.7233	0.762737	15.9237	0.618632
ILMN_1770052	13.153	0.925764	17.9933	0.400291	16.412	0.55968
ILMN_1709541	14.36	0.818777	15.1766	0.70524	14.3193	0.820961
ILMN_1687375	993.687	0	931.046	0	943.603	0
ILMN_1655884	537.227	0	587.769	0	418.177	0
ILMN_1815666	645.952	0	664.498	0	926.244	0
ILMN_1697827	48.1299	0.0181951	47.1693	0.0152838	62.9698	0.010917
ILMN_1750599	23.8383	0.174673	26.6972	0.117176	26.0003	0.128093
ILMN_1813399	59.196	0.0116448	59.8086	0.010917	34.1822	0.0531295
ILMN_1802223	17.0379	0.497089	16.5291	0.547307	16.0643	0.600437
ILMN_1734788	15.8354	0.611354	14.6029	0.781659	12.8395	0.962154
ILMN_1693481	15.3264	0.680495	14.9786	0.732169	19.8195	0.306405
ILMN_1660741	28.1901	0.101892	25.9074	0.134643	29.6071	0.0836972
ILMN_1680579	1842.47	0	1872.64	0	1961.54	0
ILMN_1664772	923.742	0	1027.14	0	1093.55	0
ILMN_1696568	699.694	0	774.09	0	783.99	0
ILMN_1758784	187.593	0.00291121	184.296	0.00291121	131.827	0.00363901
ILMN_1754035	18.6014	0.360262	23.5636	0.18195	33.0496	0.0567686
ILMN_1796405	15.7891	0.620087	15.0109	0.729985	15.5901	0.663028
ILMN_1771680	16.846	0.515284	14.5362	0.788937	12.446	0.981077
ILMN_1702257	17.4821	0.457788	16.0473	0.598981	19.1107	0.347889
ILMN_1703787	13.9212	0.868996	15.3434	0.687773	15.1843	0.719796
ILMN_1764494	21222.9	0	25426.5	0	23016.7	0
ILMN_1772132	32333	0	33137	0	31948.6	0
ILMN_1685774	10367.9	0	12628.4	0	11114.2	0
ILMN_1653599	4842.57	0	4757.16	0	5640.33	0
ILMN_1679178	804.196	0	709.496	0	987.851	0
ILMN_1756674	29871.8	0	29871.8	0	29312.3	0
ILMN_1672191	3201.54	0	4176.16	0	2217.27	0
ILMN_1721989	9130.94	0	10197.4	0	8905.64	0
ILMN_1712430	307.534	0.0014556	309.592	0.000727802	371.312	0.000727802
ILMN_1676393	6153.95	0	6531.12	0	7636.72	0
ILMN_1669102	73.7801	0.010917	114.169	0.00509461	91.3241	0.00873363
ILMN_1807798	22.8977	0.195051	29.9426	0.077147	21.7599	0.233625
ILMN_1703046	25870.4	0	27958.3	0	27012	0
ILMN_1770466	144.033	0.00436681	163.615	0.00291121	151.65	0.00363901
ILMN_1666372	8312.24	0	8861.81	0	8502.33	0
ILMN_1794912	11353.4	0	12316.9	0	12540.8	0
ILMN_1703415	25.6377	0.141921	26.7044	0.117176	30.9579	0.0713246
ILMN_1803509	1061.38	0	1116.22	0	1111.51	0
ILMN_1726603	18725.7	0	22216	0	24728.1	0
ILMN_1661574	3870.06	0	4144.86	0	3739.72	0
ILMN_1772929	7853.49	0	9022.06	0	7569.8	0
ILMN_1750143	8999.35	0	9493.81	0	10813.7	0
ILMN_1812638	13674.7	0	15152	0	13596.8	0
ILMN_1734782	18446.6	0	19263.8	0	19263.8	0
ILMN_1679188	862.527	0	1121.71	0	731.262	0
ILMN_1700625	501.405	0	551.934	0	399.518	0.000727802
ILMN_1809027	2725.95	0	2939.27	0	3012.58	0
ILMN_1697694	5171.89	0	4404.97	0	5013.74	0
ILMN_1677440	4471.75	0	4635.81	0	4506.61	0
ILMN_1752579	4061.04	0	3256.19	0	3479.89	0
ILMN_1700380	1200.65	0	1171.19	0	1239.41	0
ILMN_1812896	23.1957	0.188501	18.1065	0.387918	20.0195	0.297671
ILMN_1735801	14.7373	0.776565	14.0785	0.840611	13.959	0.860262
ILMN_1678186	15.9847	0.590248	14.5788	0.783843	16.3953	0.561135
ILMN_1721391	3349.37	0	3037.55	0	3036.52	0
ILMN_1789005	7810.2	0	6346.47	0	7676.55	0
ILMN_1653056	34.4872	0.0494905	24.2348	0.167395	29.518	0.084425
ILMN_1773849	444.569	0	400.465	0.000727802	455.538	0
ILMN_1795826	2244.6	0	1985.44	0	2254.45	0
ILMN_1799889	31.6691	0.0647744	28.9325	0.0866084	24.4474	0.163028
ILMN_1715635	1811.67	0	2203.13	0	1528.8	0
ILMN_1785095	1019.47	0	996.74	0	1285.19	0
ILMN_1711516	6376.91	0	6554.82	0	5241.05	0
ILMN_1812073	13.169	0.925036	16.8892	0.513828	14.5383	0.796943
ILMN_1787705	5382.82	0	4716.65	0	5151.02	0
ILMN_1663257	21.3347	0.232169	19.9764	0.298399	18.79	0.366084
ILMN_1659801	628.218	0	662.875	0	781.446	0
ILMN_1660729	14.1002	0.847889	15.5797	0.657933	18.2608	0.404658
ILMN_1797310	2008.83	0	1936.24	0	1753.45	0
ILMN_1798485	5271.79	0	5291.64	0	4892.41	0
ILMN_1810235	94.1898	0.00946143	106.852	0.00582242	128.758	0.00436681
ILMN_1678308	1354.32	0	1354.32	0	1323.95	0
ILMN_1784523	2798.62	0	2992.82	0	2793.54	0
ILMN_1674778	42.0596	0.0247453	38.8654	0.0276565	34.2975	0.0531295
ILMN_1654541	64.6308	0.010917	57.5702	0.0116448	60.5336	0.010917
ILMN_1726273	15.6873	0.631732	17.5025	0.446143	18.8144	0.366084
ILMN_1763387	817.474	0	783.99	0	778.522	0
ILMN_1689473	18.3686	0.38064	20.7306	0.267831	17.4272	0.473071
ILMN_1808115	929.352	0	993.072	0	843.194	0
ILMN_1696223	28.0123	0.103348	24.2989	0.166667	28.0443	0.0997089
ILMN_1722056	2044.63	0	1814.31	0	1916.09	0
ILMN_1778358	18.6515	0.355167	15.7668	0.634643	16.0477	0.60262
ILMN_1693896	31.2349	0.069869	43.4082	0.0181951	26.7117	0.114993
ILMN_1710523	17.647	0.438137	18.0941	0.388646	16.9451	0.510189
ILMN_1782057	338.375	0.000727802	358.078	0.000727802	487.781	0
ILMN_1814688	15.0893	0.724891	17.4696	0.44687	17.5254	0.465066
ILMN_1653372	19.8946	0.288937	19.8491	0.305677	17.4814	0.468705
ILMN_1783956	775.204	0	730.687	0	1154.89	0
ILMN_1799232	29.0387	0.0902475	33.5303	0.0531295	28.5026	0.0982533
ILMN_1658684	206.276	0.00291121	198.599	0.00291121	239.474	0.00291121
ILMN_1790603	4258.11	0	4152.7	0	4194.35	0
ILMN_1727390	266.736	0.00218341	260.52	0.0014556	307.742	0.000727802
ILMN_1721741	1264.81	0	1036.79	0	1059.07	0
ILMN_1704943	19.9494	0.286026	17.852	0.41048	17.3914	0.47671
ILMN_1682375	118.316	0.00655022	139.524	0.00363901	140.814	0.00363901
ILMN_1782085	161.072	0.00291121	210.421	0.00291121	172.443	0.00291121
ILMN_1727332	8782.72	0	9473.62	0	7741.37	0
ILMN_1685978	627.908	0	559.349	0	603.224	0
ILMN_1810385	24.3087	0.165211	30.0583	0.0764192	23.5408	0.184862
ILMN_1716460	42.3839	0.0240175	41.1547	0.0232897	28.735	0.0946143
ILMN_1714783	14.7582	0.775109	14.8158	0.753275	14.9763	0.736536
ILMN_1653896	648.517	0	601.368	0	801.773	0
ILMN_1761850	61.5827	0.010917	66.6723	0.0101892	66.8558	0.010917
ILMN_1772124	341.281	0.000727802	348.505	0.000727802	331.521	0.000727802
ILMN_1786966	23.7908	0.1754	30.1933	0.0764192	23.2549	0.191412
ILMN_1666885	43.1078	0.0232897	63.2631	0.010917	23.05	0.194323
ILMN_1726576	19.6226	0.302038	20.3368	0.286026	17.1328	0.5
ILMN_1800951	59.8353	0.0116448	79.1966	0.0101892	80.7942	0.00946143
ILMN_1705900	141.23	0.00436681	159.141	0.00291121	162.077	0.00291121
ILMN_1743829	4369.27	0	3927.03	0	4659.2	0
ILMN_1705034	15.6891	0.631004	15.7194	0.644833	18.0245	0.422125
ILMN_1742956	15.8043	0.613537	18.1508	0.386463	15.8813	0.622999
ILMN_1680380	109.415	0.00800582	120.483	0.00509461	60.3175	0.010917
ILMN_1725696	80.141	0.00946143	47.8904	0.014556	101.859	0.00655022
ILMN_1753450	13.8125	0.88064	14.0559	0.84425	15.0076	0.73508
ILMN_1688602	37.821	0.0327511	27.4631	0.104803	32.3879	0.0618632
ILMN_1777260	17.4664	0.460699	17.5836	0.438865	21.1947	0.247453
ILMN_1664177	320.28	0.0014556	299.541	0.000727802	369.787	0.000727802
ILMN_1740349	690.924	0	770.224	0	633.864	0
ILMN_1651378	1806.54	0	1724.42	0	2048.84	0
ILMN_1756852	20.5829	0.259825	18.9152	0.339884	18.8294	0.365357
ILMN_1680955	7403.98	0	6931.16	0	6849.2	0
ILMN_1700793	392.423	0.000727802	392.423	0.000727802	444.142	0
ILMN_1684217	4391.27	0	3857.92	0	4009.57	0
ILMN_1721333	27.2442	0.120815	22.2237	0.218341	25.8654	0.128821
ILMN_1675376	15.6619	0.637555	15.7766	0.633916	14.9748	0.736536
ILMN_1749081	198.878	0.00291121	156.048	0.00291121	246.732	0.00218341
ILMN_1710216	220.574	0.00291121	214.27	0.00291121	243.106	0.00291121
ILMN_1674265	17.7932	0.425036	18.8055	0.347889	21.3023	0.243086
ILMN_1811443	75.1903	0.0101892	54.9662	0.0116448	74.694	0.0101892
ILMN_1671731	1016.42	0	958.016	0	867.817	0
ILMN_1712159	16.7992	0.518923	13.8728	0.862445	14.5934	0.787482
ILMN_1680521	20.3786	0.272198	20.6857	0.268559	17.8752	0.431587
ILMN_1698324	116.902	0.00655022	124.976	0.00436681	123.788	0.00436681
ILMN_1766185	1459.48	0	1349.23	0	1629.21	0
ILMN_1692967	13.9899	0.858806	17.0463	0.489811	13.5241	0.904658
ILMN_1724480	57.4943	0.0123726	56.5136	0.0116448	74.4621	0.0101892
ILMN_1701877	48.659	0.0160116	38.6793	0.0276565	32.9016	0.0574964
ILMN_1703123	610.922	0	527.897	0	723.188	0
ILMN_1765518	19.4221	0.312227	18.5483	0.362445	22.91	0.194323
ILMN_1754400	2216.35	0	2060.91	0	2400.61	0
ILMN_1797154	41.9277	0.0254731	63.4459	0.010917	52.316	0.0116448
ILMN_1746206	979.916	0	830.264	0	1065.67	0
ILMN_1742262	48.0976	0.0181951	47.3703	0.0152838	55.6912	0.010917
ILMN_1733680	275.567	0.00218341	234.504	0.00218341	240.917	0.00291121
ILMN_1656682	3709.92	0	3625.67	0	3385.46	0
ILMN_1704550	110.262	0.00727802	138.225	0.00363901	32.2528	0.062591
ILMN_1730867	1485.85	0	1400.74	0	1460.79	0
ILMN_1725427	17979.9	0	19960.5	0	17369.1	0
ILMN_1780188	70.5852	0.010917	102.752	0.00655022	83.4157	0.00946143
ILMN_1659202	16.1351	0.572052	16.609	0.537846	16.5561	0.546579
ILMN_1709907	16.9147	0.508734	16.4716	0.55313	17.328	0.485444
ILMN_1732822	46.3715	0.0196506	81.1752	0.0101892	28.624	0.0960699
ILMN_1787595	401.504	0.000727802	470.415	0	369.034	0.000727802
ILMN_1726840	54.3637	0.0138282	95.1769	0.00873363	56.0777	0.010917
ILMN_1657096	21.6901	0.223435	15.3562	0.685589	23.0895	0.193595
ILMN_1690682	99.9376	0.00873363	99.2257	0.00800582	124.084	0.00436681
ILMN_1800713	15.0818	0.726346	17.5994	0.437409	13.9039	0.866084
ILMN_1698756	19.6967	0.296215	24.2505	0.167395	23.4854	0.186317
ILMN_1739749	351.463	0.000727802	420.398	0.000727802	519.559	0
ILMN_1696536	16.5213	0.546579	15.2342	0.700873	20.62	0.275109
ILMN_1761093	27.0738	0.121543	25.5555	0.142649	27.3097	0.106259
ILMN_1774208	17.344	0.465793	17.7771	0.418486	17.7716	0.435953
ILMN_1721432	148.33	0.00436681	153.666	0.00291121	208.7	0.00291121
ILMN_1711102	179.547	0.00291121	208.223	0.00291121	71.3528	0.0101892
ILMN_1800082	38.2817	0.0320233	43.377	0.0181951	27.8507	0.10262
ILMN_1771260	20.4755	0.266375	28.2335	0.0946143	20.5139	0.27802
ILMN_1702609	46.5137	0.0196506	57.1994	0.0116448	43.7811	0.0218341
ILMN_1782918	717.129	0	698.242	0	833.627	0
ILMN_1806613	36.1559	0.0414847	26.6809	0.117176	35.1373	0.0480349
ILMN_1721523	12.5856	0.96361	14.1054	0.836972	15.2618	0.710335
ILMN_1741389	89.7606	0.00946143	81.7879	0.00946143	85.3556	0.00946143
ILMN_1702817	137.297	0.00436681	160.481	0.00291121	190.844	0.00291121
ILMN_1764813	157.721	0.00363901	139.443	0.00363901	183.821	0.00291121
ILMN_1707200	16.6521	0.532751	15.0531	0.721252	14.5466	0.79476
ILMN_1753271	14.5455	0.79476	15.3984	0.681223	17.8903	0.431587
ILMN_1760348	26.6213	0.128093	41.2735	0.0232897	51.9262	0.0116448
ILMN_1766221	299.684	0.0014556	244.675	0.00218341	318.254	0.000727802
ILMN_1680732	24.6028	0.160844	17.704	0.429403	22.8649	0.196507
ILMN_1806508	22.0938	0.213974	24.0071	0.171034	21.3662	0.242358
ILMN_1753755	203.318	0.00291121	215.792	0.00291121	274.701	0.000727802
ILMN_1692267	2706.78	0	2474.72	0	2541.29	0
ILMN_1661500	641.554	0	614.335	0	651.261	0
ILMN_1653749	1650.71	0	1539.96	0	1359.28	0
ILMN_1732555	30.9827	0.069869	26.2769	0.126637	37.6421	0.0349345
ILMN_1663541	770.432	0	798.065	0	980.423	0
ILMN_1806999	408.991	0.000727802	397.38	0.000727802	440.006	0
ILMN_1778161	386.146	0.000727802	449.159	0	413.703	0
ILMN_1687751	28.9636	0.0909752	22.0426	0.224891	29.6594	0.0836972
ILMN_1707717	320.139	0.0014556	265.171	0.0014556	344.879	0.000727802
ILMN_1771308	18.8028	0.342067	17.8573	0.41048	16.8323	0.518195
ILMN_1797804	43.6005	0.0225619	44.4004	0.0174673	54.0969	0.010917
ILMN_1669323	174.013	0.00291121	147.337	0.00363901	194.21	0.00291121
ILMN_1681583	21.0498	0.24163	21.6174	0.236536	26.4222	0.118632
ILMN_1807181	46.3821	0.0196506	50.0589	0.0123726	29.8899	0.080786
ILMN_1751149	17.9723	0.411936	15.6733	0.647016	15.2427	0.711063
ILMN_1670695	33.6728	0.0524017	35.2139	0.0429403	52.901	0.0116448
ILMN_1685398	105.268	0.00873363	85.9756	0.00946143	96.1122	0.00873363
ILMN_1720360	17.7184	0.432314	19.6693	0.310771	19.6608	0.316594
ILMN_1738652	643.674	0	587.173	0	514.43	0
ILMN_1733970	37.0897	0.0371179	31.9766	0.0640466	36.5964	0.0385735
ILMN_1759618	40.8517	0.0262009	49.2733	0.0131004	35.7695	0.0443959
ILMN_1659766	871.906	0	763.293	0	889.282	0
ILMN_1727996	249.47	0.00218341	261.918	0.0014556	342.116	0.000727802
ILMN_1751396	26.5397	0.128821	22.1882	0.219068	21.7723	0.232897
ILMN_1728514	292.8	0.0014556	279.312	0.0014556	322.372	0.000727802
ILMN_1701137	47.7506	0.0189229	36.621	0.0356623	36.5348	0.0385735
ILMN_1768994	31.1009	0.069869	37.9669	0.0312955	35.6213	0.0451237
ILMN_1697549	25.3355	0.147744	22.4752	0.21179	21.5724	0.239447
ILMN_1739256	122.628	0.00509461	135.746	0.00363901	142.333	0.00363901
ILMN_1801106	27.8858	0.105531	25.8441	0.136099	28.0909	0.0989811
ILMN_1797130	18.8493	0.339884	18.0086	0.396652	15.8739	0.624454
ILMN_1759925	17.1664	0.48326	15.941	0.614993	16.3026	0.575691
ILMN_1763869	17.2307	0.475982	18.8042	0.347889	16.6694	0.531296
ILMN_1773109	24.9847	0.153566	21.6011	0.237991	22.7117	0.199418
ILMN_1671076	19.2992	0.315866	15.4916	0.672489	17.5917	0.45706
ILMN_1697905	23.7194	0.177584	17.4664	0.447598	31.1709	0.0713246
ILMN_1652865	25.4209	0.147744	29.4292	0.0815138	25.7221	0.130277
ILMN_1705922	79.6023	0.00946143	58.2973	0.010917	83.0311	0.00946143
ILMN_1699727	17.6139	0.442504	19.6888	0.310771	23.4962	0.185589
ILMN_1703593	15.1135	0.719068	19.0605	0.336245	15.1344	0.722707
ILMN_1771652	235.942	0.00218341	177.559	0.00291121	240.713	0.00291121
ILMN_1810550	19.7101	0.296215	16.3876	0.557496	17.1137	0.502183
ILMN_1805990	172.294	0.00291121	190.844	0.00291121	257.687	0.0014556
ILMN_1691410	33.941	0.0524017	30.8903	0.0713246	21.4988	0.240902
ILMN_1749243	237.957	0.00218341	317.291	0.000727802	244.638	0.00291121
ILMN_1661646	147.787	0.00436681	164.732	0.00291121	178.095	0.00291121
ILMN_1663631	4155.84	0	3684.06	0	4202.76	0
ILMN_1680685	15.7176	0.628821	16.8433	0.516739	16.6787	0.531296
ILMN_1701216	613.786	0	592.744	0	722.465	0
ILMN_1768363	921.086	0	829.62	0	908.246	0
ILMN_1782004	22.2917	0.20524	24.9591	0.152838	16.954	0.509461
ILMN_1785340	373.496	0.000727802	369.923	0.000727802	364.816	0.000727802
ILMN_1737662	15.1186	0.718341	15.0763	0.718341	21.5653	0.239447
ILMN_1706493	40.7253	0.0269287	43.8678	0.0181951	38.4989	0.0342067
ILMN_1772312	33.5169	0.0524017	37.4038	0.0320233	45.0314	0.0196506
ILMN_1701170	14.7033	0.777293	14.3853	0.805677	14.1037	0.842795
ILMN_1651826	513.483	0	604.51	0	859.617	0
ILMN_1690576	49.0348	0.0160116	68.0437	0.0101892	41.2124	0.0262009
ILMN_1686626	5587.19	0	5854.97	0	6877.17	0
ILMN_1760563	805.106	0	662.588	0	1025.02	0
ILMN_1743137	1691.3	0	1888.77	0	1530	0
ILMN_1705364	649.758	0	515.846	0	715.349	0
ILMN_1742782	165.335	0.00291121	171.581	0.00291121	181.02	0.00291121
ILMN_1789526	1155.59	0	1173	0	1051.58	0
ILMN_1668822	231.776	0.00218341	229.076	0.00218341	324.757	0.000727802
ILMN_1690241	16.7302	0.522562	19.3407	0.327511	15.0311	0.732897
ILMN_1763207	22.6373	0.19869	21.8684	0.229258	32.7177	0.0596798
ILMN_1683300	213.699	0.00291121	211.351	0.00291121	293.049	0.000727802
ILMN_1658327	841.764	0	961.663	0	772.564	0
ILMN_1742230	2504.61	0	2765.61	0	2748.56	0
ILMN_1696692	23.9469	0.171761	33.2833	0.0545851	22.0086	0.220524
ILMN_1815475	897.181	0	796.811	0	1011.44	0
ILMN_1676318	34.1136	0.0509461	29.349	0.0815138	29.4486	0.0851528
ILMN_1720850	1389.6	0	1341.48	0	1468.68	0
ILMN_1729645	416.723	0	387.575	0.000727802	397.089	0.000727802
ILMN_1734929	25.0368	0.152838	24.2773	0.167395	29.5026	0.084425
ILMN_1800590	383.137	0.000727802	403.164	0.000727802	387.055	0.000727802
ILMN_1702888	151.251	0.00436681	142.439	0.00363901	141.715	0.00363901
ILMN_1767612	1012.46	0	1013.18	0	969.475	0
ILMN_1762466	764.803	0	738.823	0	820.21	0
ILMN_1663592	49.5543	0.0152838	49.6201	0.0131004	60.3463	0.010917
ILMN_1711053	17.2971	0.47016	18.1404	0.387918	15.2359	0.711063
ILMN_1811497	50.763	0.0152838	54.8445	0.0116448	63.3688	0.010917
ILMN_1775012	192.778	0.00291121	194.337	0.00291121	146.143	0.00363901
ILMN_1703111	53.0975	0.014556	40.5976	0.0232897	29.9772	0.0793304
ILMN_1776656	81.7525	0.00946143	69.3359	0.0101892	46.8777	0.0174673
ILMN_1794956	86.5127	0.00946143	93.5048	0.00873363	129.525	0.00436681
ILMN_1745415	2083.18	0	2371.37	0	2041.44	0
ILMN_1705653	18.9227	0.335517	16.3461	0.560408	17.3438	0.484716
ILMN_1790455	23.3734	0.181223	17.5407	0.441048	25.5448	0.136827
ILMN_1770421	42.1032	0.0247453	56.2479	0.0116448	45.4542	0.0189229
ILMN_1680300	20.0682	0.283115	24.8754	0.15575	17.4097	0.475255
ILMN_1732154	21.928	0.215429	17.3401	0.46361	16.2542	0.580058
ILMN_1734603	23.4431	0.180495	19.8345	0.306405	28.5671	0.0967977
ILMN_1705568	13.7408	0.891558	13.7538	0.875546	15.0141	0.734352
ILMN_1764575	18.2811	0.383552	17.1748	0.478894	19.5707	0.3246
ILMN_1697642	755.601	0	977.79	0	610.687	0
ILMN_1737380	533.417	0	572.878	0	554.708	0
ILMN_1812403	1939.56	0	1975.62	0	2319.46	0
ILMN_1672596	26.3039	0.136099	28.8549	0.0866084	29.2263	0.0873362
ILMN_1763638	83.8565	0.00946143	94.3163	0.00873363	95.9339	0.00873363
ILMN_1776647	31.6173	0.0655022	45.8365	0.0174673	39.405	0.0320233
ILMN_1751760	26.8058	0.12591	25.3338	0.147744	29.5236	0.084425
ILMN_1811630	35.7238	0.0458515	35.5032	0.0422125	37.7567	0.0349345
ILMN_1808059	56.2678	0.0123726	71.8648	0.0101892	104.441	0.00582242
ILMN_1766169	3680.41	0	4110.09	0	3450.85	0
ILMN_1695110	1111.1	0	1177.7	0	1338.14	0
ILMN_1771966	5144.44	0	6564.46	0	4584.65	0
ILMN_1786433	1080.62	0	1338.14	0	1025.36	0
ILMN_1758090	97.6665	0.00946143	112.624	0.00582242	93.1285	0.00873363
ILMN_1811188	2932.09	0	4102.98	0	2458.03	0
ILMN_1796113	543.707	0	547.298	0	600.33	0
ILMN_1711509	575.971	0	539.332	0	537.101	0
ILMN_1685641	26.8939	0.125182	21.088	0.254731	18.1595	0.409753
ILMN_1731442	2319.46	0	1912.58	0	2407.56	0
ILMN_1764166	626.323	0	679.784	0	598.819	0
ILMN_1655433	187.548	0.00291121	262.193	0.0014556	184.544	0.00291121
ILMN_1693394	3828.94	0	3499.39	0	4080.76	0
ILMN_1676874	280.104	0.00218341	256.303	0.0014556	199.542	0.00291121
ILMN_1698224	1795.43	0	1829.36	0	2106.94	0
ILMN_1659800	223.382	0.00291121	257.584	0.0014556	173.65	0.00291121
ILMN_1667885	22.8887	0.195051	25.2523	0.149199	20.788	0.266375
ILMN_1665761	361.688	0.000727802	335.496	0.000727802	404.086	0
ILMN_1701120	24.4208	0.163755	18.2861	0.379913	19.6412	0.316594
ILMN_1801119	270.693	0.00218341	282.095	0.0014556	302.385	0.000727802
ILMN_1697970	41.0723	0.0254731	38.7599	0.0276565	27.3652	0.106259
ILMN_1769229	22.9271	0.193595	18.8688	0.342067	27.2381	0.106987
ILMN_1742410	389.552	0.000727802	328.521	0.000727802	200.602	0.00291121
ILMN_1654118	5472.34	0	4972.85	0	5139.68	0
ILMN_1749096	18.5911	0.360262	18.5903	0.36099	14.3036	0.8246
ILMN_1766541	125.174	0.00509461	131.531	0.00363901	111.744	0.00436681
ILMN_1774997	125.843	0.00509461	88.4137	0.00946143	132.038	0.00363901
ILMN_1752953	2998.01	0	3180.91	0	2875.72	0
ILMN_1731193	173.414	0.00291121	150.621	0.00363901	204.1	0.00291121
ILMN_1768580	2390.04	0	2302.72	0	2092.6	0
ILMN_1702092	17.7477	0.429403	19.3325	0.327511	20.0633	0.296215
ILMN_1773925	20.5241	0.263464	17.1757	0.478894	18.811	0.366084
ILMN_1717976	41.318	0.0254731	30.3349	0.0749636	33.3975	0.0560408
ILMN_1664235	20.2344	0.279476	16.2635	0.569141	17.3381	0.484716
ILMN_1746561	1233.42	0	1297.83	0	1169.67	0
ILMN_1662437	26.8138	0.125182	19.9125	0.30131	31.6652	0.0669578
ILMN_1737314	636.342	0	496.523	0	403.677	0
ILMN_1746053	16.3424	0.558952	15.8145	0.629549	24.4621	0.1623
ILMN_1672797	34.5184	0.0487627	24.2805	0.167395	29.1078	0.0887919
ILMN_1706886	192.308	0.00291121	180.639	0.00291121	194.062	0.00291121
ILMN_1665996	22.9454	0.193595	31.7805	0.06623	30.2182	0.0786026
ILMN_1754199	464.783	0	424.812	0.000727802	374.706	0.000727802
ILMN_1708195	648.087	0	647.142	0	773.548	0
ILMN_1701165	128.346	0.00436681	110.109	0.00582242	135.355	0.00363901
ILMN_1788844	25.6873	0.141194	23.8232	0.174673	22.5505	0.20524
ILMN_1704452	149.964	0.00436681	164.317	0.00291121	223.946	0.00291121
ILMN_1743966	52.0108	0.014556	47.9837	0.014556	59.3829	0.010917
ILMN_1775192	3962.21	0	4510.73	0	4815.65	0
ILMN_1814686	14.6712	0.780932	16.5531	0.545852	15.8741	0.624454
ILMN_1676241	354.847	0.000727802	353.039	0.000727802	367.158	0.000727802
ILMN_1773117	1340.45	0	1235.43	0	1236.31	0
ILMN_1712161	144.759	0.00436681	140.221	0.00363901	155.52	0.00363901
ILMN_1767015	70.8162	0.010917	51.9262	0.0123726	81.6986	0.00946143
ILMN_1712799	16.3276	0.561863	15.662	0.648472	16.5651	0.545124
ILMN_1669663	58.0253	0.0123726	54.3292	0.0116448	46.5403	0.0181951
ILMN_1680683	27.2931	0.120087	19.6569	0.311499	27.023	0.108442
ILMN_1670398	60.6183	0.010917	69.1103	0.0101892	90.9139	0.00873363
ILMN_1738529	1355.46	0	1554.49	0	1717.29	0
ILMN_1678757	6458.58	0	5937.03	0	7629.53	0
ILMN_1677637	13.6753	0.898108	14.732	0.762737	16.8685	0.516012
ILMN_1683471	34.3059	0.0502183	34.0664	0.0509461	46.5989	0.0181951
ILMN_1799280	376.415	0.000727802	454.263	0	487.921	0
ILMN_1673360	14.173	0.840611	15.2067	0.702329	15.9835	0.606259
ILMN_1735355	13.0786	0.932314	14.0927	0.840611	13.1011	0.942504
ILMN_1684086	36.8196	0.0393013	31.7975	0.06623	29.5603	0.0836972
ILMN_1793988	21.4344	0.22853	24.0266	0.171034	21.7604	0.233625
ILMN_1706644	27.8099	0.106259	25.5361	0.144105	19.7183	0.313683
ILMN_1751276	16.3934	0.555313	18.3812	0.375546	14.6424	0.781659
ILMN_1712712	17.8471	0.421397	16.8705	0.514556	15.6914	0.647744
ILMN_1719820	16.3149	0.561863	14.5873	0.783843	16.3585	0.569869
ILMN_1809543	18.3325	0.38064	23.9011	0.172489	20.8437	0.262009
ILMN_1761910	62.1888	0.010917	72.7128	0.0101892	55.9976	0.010917
ILMN_1687149	180.585	0.00291121	193.537	0.00291121	177.621	0.00291121
ILMN_1803782	20.3238	0.273654	19.36	0.3246	22.7996	0.197962
ILMN_1697923	17.2472	0.475255	16.9817	0.5	18.7432	0.371907
ILMN_1744822	910.224	0	1008.83	0	764.61	0
ILMN_1744593	29.4632	0.0858806	25.8007	0.136099	35.7422	0.0443959
ILMN_1684042	596.412	0	745.373	0	446.398	0
ILMN_1692773	3864.97	0	3555.24	0	3490.41	0
ILMN_1702637	274.106	0.00218341	256.371	0.0014556	216.242	0.00291121
ILMN_1806473	49.7803	0.0152838	31.5576	0.0669578	42.1072	0.0232897
ILMN_1804798	2583.81	0	2759.67	0	2680.49	0
ILMN_1773504	17.7907	0.425036	17.853	0.41048	15.556	0.665211
ILMN_1814808	885.743	0	933.484	0	1033.06	0
ILMN_1712608	14.5743	0.792576	16.4908	0.550946	16.9422	0.510189
ILMN_1690217	18.5837	0.360262	16.6499	0.534207	18.226	0.404658
ILMN_1755818	109.721	0.00800582	114.415	0.00509461	109.593	0.00436681
ILMN_1709139	20.0884	0.283115	17.4233	0.452693	17.7542	0.438137
ILMN_1768534	1055.66	0	831.404	0	892.405	0
ILMN_1726809	17.1184	0.486172	19.7449	0.308588	26.9344	0.111354
ILMN_1742787	17.1575	0.483988	16.8398	0.517467	15.4802	0.676856
ILMN_1699585	18.4715	0.366812	17.7288	0.427948	17.429	0.473071
ILMN_1673590	21.2502	0.235808	20.1741	0.291849	24.2793	0.167395
ILMN_1708131	150.236	0.00436681	110.262	0.00582242	129.625	0.00436681
ILMN_1656638	17.1935	0.480349	17.0844	0.486172	14.0004	0.858806
ILMN_1813043	14.8697	0.756186	16.838	0.517467	15.0677	0.72853
ILMN_1719570	15.106	0.720524	13.1101	0.930859	12.5088	0.977438
ILMN_1692973	16.2275	0.567686	18.6228	0.359534	15.8691	0.625182
ILMN_1657164	43.9051	0.0225619	40.1854	0.0240175	79.7749	0.00946143
ILMN_1651375	2449.54	0	2426.34	0	2691.58	0
ILMN_1771268	16.2987	0.564047	19.6281	0.311499	16.5299	0.546579
ILMN_1763386	624.032	0	603.609	0	638.683	0
ILMN_1744107	27.3814	0.117176	24.8742	0.15575	39.8848	0.0291121
ILMN_1770505	27.3759	0.117176	37.7284	0.0320233	56.4932	0.010917
ILMN_1674160	493.042	0	483.502	0	654.32	0
ILMN_1789911	404.086	0.000727802	449.353	0	528.064	0
ILMN_1708485	137.471	0.00436681	119.632	0.00509461	182.948	0.00291121
ILMN_1760189	16.6428	0.532751	17.2586	0.469432	18.8614	0.362445
ILMN_1684378	34.4996	0.0487627	23.5191	0.18195	25.3338	0.140466
ILMN_1688489	16.5423	0.545852	14.7536	0.761281	17.4952	0.467977
ILMN_1768194	137.041	0.00436681	162.556	0.00291121	107.456	0.00509461
ILMN_1681644	22.2107	0.207424	21.5707	0.239447	21.9173	0.226346
ILMN_1696549	528.637	0	498.828	0	596.953	0
ILMN_1710082	268.343	0.00218341	211.918	0.00291121	234.304	0.00291121
ILMN_1801605	666.734	0	636.654	0	695.734	0
ILMN_1674036	15.0988	0.72198	14.314	0.813683	14.5415	0.796215
ILMN_1727144	28.0893	0.10262	27.6644	0.104076	28.3452	0.0982533
ILMN_1746666	704.742	0	774.524	0	739.143	0
ILMN_1675612	356.939	0.000727802	350.388	0.000727802	454.404	0
ILMN_1807331	17.7622	0.426492	16.6635	0.532023	13.8982	0.866084
ILMN_1668277	25.9074	0.138282	38.6847	0.0276565	60.4984	0.010917
ILMN_1709484	938.843	0	1057.83	0	1238.36	0
ILMN_1721921	2225.72	0	2106.39	0	2635.65	0
ILMN_1724527	25.3883	0.147744	41.246	0.0232897	65.5982	0.010917
ILMN_1767549	2762.77	0	2762.77	0	2841.29	0
ILMN_1679782	68.6519	0.010917	97.1776	0.00800582	33.1886	0.0560408
ILMN_1760530	24.2177	0.167395	23.4974	0.18195	28.2835	0.0982533
ILMN_1808663	19.4214	0.312227	17.3498	0.462882	16.445	0.555313
ILMN_1699669	18.7995	0.343523	19.213	0.331878	18.6311	0.379913
ILMN_1691436	6538.81	0	6418.96	0	6657.77	0
ILMN_1797793	2199.76	0	1594.89	0	1757.64	0
ILMN_1669140	434.078	0	515.67	0	351.208	0.000727802
ILMN_1720482	32.0346	0.0640466	21.9189	0.229258	22.7214	0.199418
ILMN_1810239	21.8163	0.220524	18.0536	0.392285	20.7108	0.270742
ILMN_1695354	53.4031	0.014556	48.8498	0.0138282	63.4681	0.010917
ILMN_1787794	18.1581	0.395924	21.1135	0.254731	16.471	0.55313
ILMN_1700915	1817.1	0	1914.58	0	1779.01	0
ILMN_1800776	19.0172	0.327511	20.1026	0.292576	16.0795	0.599709
ILMN_1758542	34.3691	0.0502183	29.2405	0.0815138	39.7154	0.0312955
ILMN_1800412	149.86	0.00436681	143.505	0.00363901	164.012	0.00291121
ILMN_1789994	22.0143	0.213974	22.7302	0.200873	20.4448	0.281659
ILMN_1798803	24.1405	0.169578	25.3485	0.147744	21.0917	0.250364
ILMN_1791688	16.6339	0.533479	16.1335	0.586608	15.8718	0.625182
ILMN_1702755	20.4267	0.267103	22.0736	0.221252	23.8569	0.179039
ILMN_1722718	18.3578	0.38064	21.2123	0.254003	22.4102	0.206696
ILMN_1811148	372.429	0.000727802	315.515	0.000727802	333.713	0.000727802
ILMN_1782630	1077.15	0	1213.46	0	824.036	0
ILMN_1814200	309.167	0.0014556	325.363	0.000727802	197.287	0.00291121
ILMN_1707469	40.7193	0.0269287	36.6846	0.0356623	32.2336	0.062591
ILMN_1682661	22.1924	0.208151	20.4769	0.275837	20.1466	0.291849
ILMN_1709734	15.4005	0.670306	19.9429	0.300582	21.7202	0.23508
ILMN_1740900	22.9141	0.193595	17.0666	0.487627	23.531	0.184862
ILMN_1693749	14.3095	0.820961	15.259	0.697962	16.2145	0.582969
ILMN_1660552	19.4765	0.309316	19.3453	0.326783	18.7386	0.372635
ILMN_1747650	77.4414	0.00946143	60.8504	0.010917	54.2384	0.010917
ILMN_1741566	25.8607	0.138282	24.3361	0.165939	20.0494	0.296215
ILMN_1761264	17.7986	0.425036	16.5335	0.547307	20.4051	0.283115
ILMN_1815628	38.172	0.0320233	30.9162	0.0713246	34.5218	0.0502183
ILMN_1702371	20.8023	0.252547	18.8555	0.342067	17.46	0.47016
ILMN_1706957	16.2571	0.565502	17.8251	0.411936	18.3944	0.394469
ILMN_1704657	14.7426	0.776565	17.2702	0.468705	16.9865	0.508006
ILMN_1789095	183.629	0.00291121	193.365	0.00291121	174.295	0.00291121
ILMN_1772713	3010.14	0	3045.3	0	3444.94	0
ILMN_1672307	26.8204	0.125182	21.3713	0.249636	23.736	0.179039
ILMN_1759892	21.3433	0.232169	17.4116	0.453421	15.1965	0.717613
ILMN_1796138	42.3891	0.0240175	52.76	0.0123726	42.185	0.0232897
ILMN_1679464	13.8396	0.876274	18.5681	0.361718	14.4123	0.807133
ILMN_1692748	16.9026	0.511645	18.0419	0.393013	19.14	0.346434
ILMN_1751465	14.3619	0.818777	15.0553	0.721252	17.2639	0.491994
ILMN_1655086	25.4556	0.147016	24.8091	0.157933	18.937	0.358079
ILMN_1656373	19.0314	0.326783	18.0194	0.395924	15.4709	0.680495
ILMN_1734410	432.923	0	543.845	0	487.49	0
ILMN_1770803	1586.14	0	1782.21	0	1556.26	0
ILMN_1724658	15693	0	11262.9	0	14803.2	0
ILMN_1718961	4739.64	0	3804.16	0	3326.26	0
ILMN_1699989	101.859	0.00873363	84.54	0.00946143	87.513	0.00873363
ILMN_1708513	17.39	0.464338	14.4201	0.80131	14.772	0.760553
ILMN_1711170	21.3491	0.232169	19.8316	0.306405	19.9272	0.304949
ILMN_1773997	24.2947	0.165211	22.6832	0.202329	26.049	0.127365
ILMN_1748384	32.2609	0.0611354	28.7545	0.088064	21.8363	0.22853
ILMN_1730032	24.6403	0.160116	21.0498	0.256186	19.6052	0.320961
ILMN_1793966	352.827	0.000727802	294.92	0.000727802	365.408	0.000727802
ILMN_1652996	12.7934	0.953421	13.552	0.893741	13.8861	0.866084
ILMN_1810680	756.068	0	865.155	0	798.281	0
ILMN_1659343	7984.71	0	8892.71	0	10246	0
ILMN_1786658	7034.39	0	8073.81	0	8027.54	0
ILMN_1670746	15.2912	0.687045	13.5857	0.89083	13.8705	0.86754
ILMN_1737751	48.5555	0.0160116	48.5877	0.0138282	56.8676	0.010917
ILMN_1781833	14.8817	0.753275	16.0242	0.60262	15.6653	0.651383
ILMN_1715583	5079.57	0	4788.29	0	5610.62	0
ILMN_1793049	25.6662	0.141921	35.3772	0.0422125	30.9068	0.0720524
ILMN_1788764	77.6723	0.00946143	74.0613	0.0101892	35.3158	0.0480349
ILMN_1734562	831.404	0	807.407	0	362.829	0.000727802
ILMN_1657746	379.608	0.000727802	415.207	0.000727802	437.894	0
ILMN_1766736	357.585	0.000727802	434.511	0	523.634	0
ILMN_1796928	17.4393	0.462154	19.0503	0.336245	17.0329	0.50655
ILMN_1708152	31.037	0.069869	32.7278	0.0567686	32.6904	0.0604076
ILMN_1670091	25.6364	0.141921	29.4317	0.080786	23.9293	0.174673
ILMN_1712718	325.916	0.000727802	230.159	0.00218341	188.331	0.00291121
ILMN_1780082	15.1927	0.705968	16.3953	0.557496	19.5534	0.3246
ILMN_1655210	15.7704	0.622271	12.4006	0.975982	15.4502	0.687045
ILMN_1652472	103.865	0.00873363	108.747	0.00582242	126.078	0.00436681
ILMN_1772034	29.2179	0.088064	20.4324	0.27802	19.3121	0.334061
ILMN_1738027	1125.15	0	1030.64	0	1052.29	0
ILMN_1681500	66.8558	0.010917	46.9547	0.0152838	59.2792	0.010917
ILMN_1666652	18.2309	0.390102	21.2593	0.252547	16.096	0.598981
ILMN_1677794	32.3051	0.0604076	30.9629	0.069869	31.6237	0.0676856
ILMN_1744613	81.6481	0.00946143	116.621	0.00509461	133.509	0.00363901
ILMN_1700026	32.4708	0.0596798	47.0272	0.0152838	29.0605	0.0902475
ILMN_1730019	387.575	0.000727802	361.017	0.000727802	327.284	0.000727802
ILMN_1758918	4018.96	0	3712.83	0	4541.28	0
ILMN_1785635	1804.16	0	1212.97	0	1787.31	0
ILMN_1728341	597.183	0	557.677	0	617.755	0
ILMN_1771061	30.0862	0.077147	34.2997	0.0494905	39.2766	0.0320233
ILMN_1774134	30.8391	0.0705968	28.748	0.088064	25.3651	0.140466
ILMN_1696420	987.574	0	1086.8	0	938.208	0
ILMN_1702335	16.3018	0.564047	16.0949	0.593159	16.6718	0.531296
ILMN_1701711	1259.31	0	1269.09	0	977.79	0
ILMN_1651405	3473.47	0	3250.5	0	3889.49	0
ILMN_1811481	16.631	0.533479	18.9533	0.339156	16.6568	0.532023
ILMN_1667675	302.985	0.0014556	431.595	0	327.082	0.000727802
ILMN_1656450	18.5342	0.36099	20.9918	0.25837	19.1139	0.347889
ILMN_1750821	17.7472	0.429403	16.4746	0.552402	23.3438	0.187773
ILMN_1667928	13.5564	0.905386	14.95	0.737263	14.5502	0.79476
ILMN_1658805	68.9019	0.010917	49.3009	0.0131004	49.3562	0.0138282
ILMN_1778684	913.924	0	942.29	0	1085.61	0
ILMN_1703686	114.882	0.00655022	155.166	0.00291121	179.379	0.00291121
ILMN_1800430	24.5214	0.161572	28.3493	0.0938865	24.1014	0.173945
ILMN_1736836	17.8817	0.417758	20.7922	0.265648	16.3631	0.567686
ILMN_1665554	549.16	0	578.417	0	487.033	0
ILMN_1781580	1477.19	0	1373.69	0	1261.03	0
ILMN_1800619	290.335	0.0014556	387.698	0.000727802	387.954	0.000727802
ILMN_1797693	269.586	0.00218341	295.386	0.000727802	366.765	0.000727802
ILMN_1803570	28.0086	0.104803	24.0276	0.171034	31.0797	0.0713246
ILMN_1693410	795.477	0	787.804	0	1156.63	0
ILMN_1760757	27.9834	0.104803	24.2702	0.167395	28.9237	0.0924309
ILMN_1673445	422.334	0	457.867	0	421.956	0
ILMN_1719165	415.76	0	421.281	0.000727802	506.96	0
[truncated: 14,384 more rows]
