# Supplementary material for: Characterization of the transcriptome profiles related to globin gene switching during in vitro erythroid maturation
Source: BMC Genomics. 2012 Apr 26;13:153. doi: 10.1186/1471-2164-13-153 (PMC3353202; doi:10.1186/1471-2164-13-153)
Supplement: Additional file 5 — Table S4. Day 28 Illumina HumanWG-6V2 Expression BeadChip raw data. This file contains a table listing microarray raw data including the mean (M) and standard error (SE) for each gene calculated from triplicate RNA samples extracted on day 28 from cells cultured in the one-phase liquid culture system. Briefly, total RNA with amplified and biotin-labeled and then used for hybridization to the Illumina HumanWG-6V2 Expression BeadChip. Microarray raw data were generated on the Illumina Beadstation scanner. [file 1471-2164-13-153-S5.XLS]

## Sheet: Additional file 4
Table S4. Day 28 Illumina HumanWG-6 V2 Expression BeadChip raw data
	Day 28 Specimen_1		Day 28 Specimen_2		Day 28 Specimen_3
	Mean signal intensity	SD signal intensity	Mean signal intensity	SD signal intensity	Mean signal intensity	SD signal intensity
ProbeID	1872863106_D.AVG_Signal	1872863106_D.Detection.Pval	1872863106_E.AVG_Signal	1872863106_E.Detection.Pval	1872863106_F.AVG_Signal	1872863106_F.Detection.Pval
ILMN_1762337	14.6123	0.765648	14.8941	0.740903	14.7963	0.749636
ILMN_1736007	18.136	0.38064	13.8323	0.864629	15.9997	0.603348
ILMN_1779670	21.4594	0.229985	17.7585	0.430131	23.8091	0.186317
ILMN_1806310	26.7433	0.117176	18.2373	0.392285	22.3997	0.222707
ILMN_1671474	17.5651	0.422853	18.1581	0.398108	21.8074	0.237263
ILMN_1772582	28.9107	0.0895197	19.692	0.29476	23.0209	0.208151
ILMN_1653355	15.6461	0.636827	14.5452	0.78821	14.7363	0.757642
ILMN_1787689	36.8004	0.0407569	31.4778	0.06623	36.9361	0.0465793
ILMN_1731507	11.5063	0.995633	13.9552	0.857351	15.0392	0.721252
ILMN_1814316	16.1547	0.574236	15.2213	0.706696	18.3744	0.379185
ILMN_1745607	22.2579	0.215429	16.5723	0.535662	17.5643	0.435226
ILMN_1757454	19.8321	0.28821	21.4933	0.219796	24.2645	0.174673
ILMN_1668111	129.9	0.00655022	86.5956	0.0101892	66.6723	0.0123726
ILMN_1735045	1392.5	0	1474	0	1232.86	0
ILMN_1680754	40.5503	0.0291121	57.678	0.0116448	59.1762	0.0131004
ILMN_1659452	16.475	0.534207	15.6751	0.646288	15.6142	0.647744
ILMN_1767388	98.4642	0.00946143	82.8704	0.0101892	100.927	0.0101892
ILMN_1673870	15.4289	0.663756	16.7324	0.518923	17.5306	0.435953
ILMN_1675204	21.3154	0.232897	19.5853	0.299127	27.6003	0.114993
ILMN_1755321	258.385	0.00291121	229.992	0.00291121	295.288	0.00291121
ILMN_1698554	339.206	0.00218341	395.856	0.00218341	370.101	0.00291121
ILMN_1814092	44.594	0.0174673	55.2862	0.0152838	71.0679	0.010917
ILMN_1805938	24.6045	0.147016	18.5251	0.371907	23.1973	0.203785
ILMN_1676336	4038.82	0	3939.33	0	4217.97	0
ILMN_1752884	14.2417	0.817322	16.5955	0.534207	14.8297	0.747453
ILMN_1668851	34.3827	0.0509461	26.4514	0.127365	35.2015	0.051674
ILMN_1809959	15.2001	0.696507	14.9508	0.732169	15.7698	0.624454
ILMN_1801812	17.4664	0.430131	23.9018	0.173217	21.4622	0.245269
ILMN_1726986	19.7069	0.296215	16.6171	0.532751	16.401	0.54949
ILMN_1689211	19.7742	0.293304	18.7531	0.35444	21.5029	0.243814
ILMN_1653165	400.261	0.000727802	385.898	0.00218341	521.376	0.000727802
ILMN_1729835	13.7077	0.879185	13.5108	0.901019	13.6814	0.877729
ILMN_1662364	19877.9	0	20559.5	0	21719.7	0
ILMN_1700461	1088.9	0	998.293	0	1096.24	0
ILMN_1674698	632.01	0	582.503	0.000727802	498.052	0.0014556
ILMN_1784269	866.876	0	907.864	0	669.023	0
ILMN_1698189	441.698	0.000727802	393.816	0.00218341	338.048	0.00291121
ILMN_1678323	568.885	0	631.368	0	566.317	0.000727802
ILMN_1703743	1501.63	0	1477.74	0	1640.45	0
ILMN_1687609	20.2528	0.268559	18.6709	0.361718	22.4664	0.221252
ILMN_1670117	17.7404	0.411936	17.709	0.43377	21.0041	0.255458
ILMN_1805104	78.5527	0.0101892	70.3529	0.010917	45.7524	0.0240175
ILMN_1791106	469.183	0.000727802	477.315	0.000727802	444.711	0.00218341
ILMN_1766054	473.74	0.000727802	545.7	0.000727802	372.429	0.00291121
ILMN_1753388	24.5961	0.147016	22.9878	0.19214	18.939	0.342067
ILMN_1738929	18.7492	0.343523	20.142	0.269287	18.6152	0.356623
ILMN_1701642	488.282	0.000727802	521.778	0.000727802	594.916	0.000727802
ILMN_1750250	27.1758	0.111354	17.4012	0.45706	20.2051	0.280932
ILMN_1704579	32.0145	0.0669578	61.0178	0.0116448	31.2672	0.0822416
ILMN_1747627	20.84	0.245997	22.8805	0.194323	24.881	0.163755
ILMN_1687636	32.684	0.0604076	22.1016	0.208879	31.196	0.0829694
ILMN_1742051	62.6651	0.0116448	61.8321	0.0116448	51.3668	0.0189229
ILMN_1794965	31.2295	0.073508	25.956	0.135371	29.0621	0.101165
ILMN_1722286	18.9567	0.330422	20.1137	0.272926	22.5812	0.217613
ILMN_1784176	43.9956	0.0181951	38.7146	0.0342067	31.1056	0.0836972
ILMN_1749001	39.7625	0.0298399	50.5728	0.0174673	39.0634	0.0371179
ILMN_1701551	22.8938	0.189228	19.9402	0.282387	13.8259	0.859534
ILMN_1701011	28.1217	0.0982533	24.8678	0.157933	19.5512	0.310044
ILMN_1729894	26.8802	0.114265	27.2515	0.112809	24.415	0.172489
ILMN_1660203	30.8369	0.077147	22.7457	0.195779	19.6569	0.307132
ILMN_1743205	3205.04	0	2919.15	0	3499.39	0
ILMN_1796801	23.0862	0.179039	21.9364	0.212518	17.4228	0.441776
ILMN_1668446	33.0022	0.0582242	28.922	0.0924309	32.447	0.0713246
ILMN_1720501	20.0068	0.27802	19.604	0.298399	18.2276	0.39083
ILMN_1812070	24.0438	0.15575	28.0163	0.10262	36.345	0.0480349
ILMN_1665730	8027.54	0	7873.9	0	6194.93	0
ILMN_1689082	14.6048	0.765648	17.2232	0.470888	14.9984	0.729985
ILMN_1767349	323.813	0.00218341	331.818	0.00291121	269.974	0.00291121
ILMN_1749902	22.5242	0.206696	27.6541	0.108442	23.585	0.190684
ILMN_1653933	3354.85	0	3272.5	0	3631.68	0
ILMN_1687840	3476.79	0	3192.99	0	2592.4	0
ILMN_1806676	60.4649	0.0116448	47.6791	0.0203785	62.4218	0.0123726
ILMN_1788928	19.6706	0.298399	19.3425	0.310771	21.3316	0.247453
ILMN_1666722	93.0113	0.00946143	64.9142	0.0116448	113.823	0.00946143
ILMN_1802404	112.955	0.00946143	135.578	0.00727802	203.934	0.00436681
ILMN_1776119	157.291	0.00436681	129.58	0.00800582	186.548	0.00436681
ILMN_1716604	30.0435	0.0793304	26.3247	0.129549	38.7762	0.0378457
ILMN_1732140	35.5282	0.0473071	43.9471	0.0247453	53.6016	0.0167394
ILMN_1762093	14.6696	0.762737	13.1188	0.932314	13.9883	0.844978
ILMN_1709092	23.8091	0.163028	20.5411	0.251092	31.5609	0.0778748
ILMN_1783691	23.3064	0.1754	38.7901	0.0342067	35.3275	0.0509461
ILMN_1678409	29.2525	0.0866084	34.4428	0.051674	35.2426	0.051674
ILMN_1780706	35.9973	0.0436681	32.5371	0.0618632	38.5114	0.0385735
ILMN_1677814	53.6016	0.0138282	51.9055	0.0174673	51.9453	0.0181951
ILMN_1717466	38.7901	0.0342067	26.7623	0.124454	45.3983	0.0247453
ILMN_1788457	2559.17	0	2530.49	0	2261.11	0
ILMN_1706531	4173.36	0	4221.6	0	4438.67	0
ILMN_1720535	28.7712	0.0924309	43.8045	0.0247453	53.9939	0.0167394
ILMN_1651964	2911.62	0	2828.17	0	3042.58	0
ILMN_1778352	29.4632	0.0851528	26.8331	0.123726	26.5925	0.129549
ILMN_1801521	17.4801	0.428675	14.3158	0.812955	17.2663	0.449782
ILMN_1725675	11.9643	0.986172	12.1159	0.987627	11.7844	0.991994
ILMN_1725414	23.4038	0.171761	23.4309	0.18195	24.079	0.178312
ILMN_1767129	16.6066	0.521834	16.4744	0.543668	16.5588	0.524745
ILMN_1746196	58.5947	0.0123726	33.2697	0.0560408	40.37	0.0342067
ILMN_1673243	14.2084	0.822416	15.0727	0.718341	14.9915	0.731441
ILMN_1772189	40.6728	0.0291121	29.655	0.084425	68.0469	0.010917
ILMN_1652959	15.9435	0.598253	18.0226	0.406114	14.7906	0.751092
ILMN_1674032	166.656	0.00436681	144.476	0.00582242	121.941	0.00946143
ILMN_1717701	75.4399	0.0101892	70.3989	0.010917	69.4466	0.010917
ILMN_1737656	13.2894	0.919942	15.9879	0.603348	18.9321	0.342067
ILMN_1746032	32.115	0.0655022	39.1283	0.0327511	52.0771	0.0181951
ILMN_1676846	1211.6	0	1183.75	0	1041.8	0
ILMN_1763875	4554.39	0	5051.05	0	5088.64	0
ILMN_1669201	160.834	0.00436681	155.52	0.00582242	162.834	0.00655022
ILMN_1709222	653.601	0	621.821	0	649.953	0
ILMN_1781999	641.2	0	655.051	0	791.587	0
ILMN_1810085	181.957	0.00436681	171.311	0.00436681	194.977	0.00436681
ILMN_1658176	80.2207	0.0101892	62.7363	0.0116448	79.0367	0.0101892
ILMN_1695968	17.786	0.408297	19.5801	0.299854	23.328	0.19869
ILMN_1743638	28.5881	0.0946143	33.2577	0.0560408	29.7973	0.0946143
ILMN_1794782	224.471	0.00291121	249.427	0.00291121	190.102	0.00436681
ILMN_1696877	25.3831	0.133188	26.8701	0.121543	21.3636	0.246725
ILMN_1789641	296.716	0.00291121	277.744	0.00291121	286.721	0.00291121
ILMN_1674221	17.7378	0.411936	15.8647	0.620815	16.2611	0.562591
ILMN_1716592	22.0697	0.218341	20.4216	0.256186	21.9507	0.233625
ILMN_1680309	15.9234	0.601164	16.5051	0.542212	15.9109	0.612081
ILMN_1743371	22.8549	0.192867	19.6312	0.296943	18.5751	0.358806
ILMN_1770031	818.132	0	837.807	0	728.119	0
ILMN_1753912	14.1634	0.829694	17.4272	0.452693	16.323	0.557496
ILMN_1737475	38.2452	0.0371179	26.3808	0.128821	27.5615	0.114993
ILMN_1707925	15.4816	0.656478	16.1367	0.585153	18.6545	0.353712
ILMN_1698311	32.9549	0.058952	24.7651	0.159389	26.7421	0.129549
ILMN_1785285	32.2559	0.0640466	22.7674	0.195779	33.8837	0.062591
ILMN_1794213	494.422	0.000727802	486.108	0.000727802	528.838	0.000727802
ILMN_1801260	802.672	0	627.25	0	787.012	0
ILMN_1787618	16.991	0.484716	16.7102	0.521106	14.9149	0.738719
ILMN_1723662	104.213	0.00946143	103.056	0.00946143	134.846	0.00946143
ILMN_1801767	332.151	0.00218341	380.493	0.00218341	311.582	0.00291121
ILMN_1700633	144.609	0.00509461	184.11	0.00363901	217.84	0.00363901
ILMN_1655702	2215.28	0	2191.81	0	1844.21	0
ILMN_1706344	67.4145	0.010917	45.5694	0.0240175	35.9309	0.0487627
ILMN_1719498	25.8361	0.12591	32.2964	0.0633188	27.8844	0.110626
ILMN_1712707	735.477	0	807.104	0	793.068	0
ILMN_1699750	32.3246	0.0640466	26.3901	0.128821	26.8961	0.127365
ILMN_1739081	21.1662	0.235808	23.457	0.18195	23.5774	0.191412
ILMN_1806476	1240.97	0	1132.8	0	976.404	0
ILMN_1707274	15.4724	0.656478	14.5439	0.78821	17.5323	0.435953
ILMN_1775944	133.205	0.00655022	154.64	0.00582242	175.635	0.00582242
ILMN_1720988	74.694	0.0101892	84.0394	0.0101892	74.9151	0.0101892
ILMN_1724497	1390.48	0	1386.75	0	1478.85	0
ILMN_1755658	48.2379	0.0152838	30.3898	0.077147	57.4235	0.0138282
ILMN_1673639	35.0087	0.0487627	36.2865	0.0414847	23.6372	0.190684
ILMN_1686204	34.2761	0.051674	43.7679	0.0247453	40.1697	0.0342067
ILMN_1713732	1275.39	0	1490.68	0	1531.07	0
ILMN_1681692	50.9019	0.0138282	53.1337	0.0160116	41.8689	0.0312955
ILMN_1657870	17.5285	0.425036	16.9161	0.501456	17.0853	0.465793
ILMN_1741628	23.334	0.174673	17.1668	0.474527	19.374	0.317322
ILMN_1753972	18.723	0.343523	18.2561	0.392285	19.8226	0.299127
ILMN_1696682	19.7405	0.293304	22.4462	0.201601	23.9528	0.182678
ILMN_1785424	528.064	0.000727802	529.58	0.000727802	606.182	0.000727802
ILMN_1731610	18.7351	0.343523	17.3651	0.459971	16.9652	0.478894
ILMN_1758825	17.9665	0.395924	17.8927	0.416303	16.5085	0.531296
ILMN_1656940	23.2118	0.177584	17.7907	0.42722	18.4766	0.371179
ILMN_1656979	17.7368	0.411936	21.2481	0.229258	22.533	0.219068
ILMN_1731433	69.0187	0.010917	66.6423	0.0116448	68.8359	0.010917
ILMN_1672878	498.346	0.000727802	539.724	0.000727802	455.436	0.0014556
ILMN_1655114	30.6529	0.0786026	31.6816	0.06623	28.9679	0.10262
ILMN_1657045	23.2339	0.177584	28.9357	0.0924309	29.1273	0.100437
ILMN_1766991	19.192	0.320233	18.4788	0.37409	27.2256	0.121543
ILMN_1721887	24.4621	0.149927	27.0884	0.114265	27.5593	0.114993
ILMN_1802096	1293.25	0	1340.45	0	1319.18	0
ILMN_1753370	458.174	0.000727802	520.173	0.000727802	697.988	0
ILMN_1738921	960.134	0	943.603	0	1193.3	0
ILMN_1660199	967.807	0	919.921	0	735.066	0
ILMN_1772123	804.917	0	753.133	0	691.608	0
ILMN_1667641	85.6155	0.00946143	111.896	0.00946143	103.902	0.0101892
ILMN_1763852	533.75	0.000727802	497.694	0.000727802	516.306	0.0014556
ILMN_1687303	418.177	0.000727802	386.419	0.00218341	388.938	0.00218341
ILMN_1761058	758.394	0	744.291	0	665.249	0
ILMN_1724699	31.5566	0.0691412	45.9559	0.0240175	31.796	0.0749636
ILMN_1775579	1615.49	0	1646.55	0	1579.57	0
ILMN_1660890	13.4394	0.907569	16.7679	0.516739	14.7832	0.753275
ILMN_1778104	992.107	0	1013.52	0	939.779	0
ILMN_1795104	526.132	0.000727802	527.002	0.000727802	671.314	0
ILMN_1740920	50.2626	0.0138282	37.2444	0.0378457	27.8047	0.111354
ILMN_1806408	11945.9	0	11424.2	0	12374.5	0
ILMN_1808395	909.923	0	885.165	0	854.858	0
ILMN_1743847	39.9544	0.0298399	24.1168	0.171034	33.566	0.0633188
ILMN_1800008	6434.08	0	6805.56	0	5623.83	0
ILMN_1708672	1677.83	0	1606.38	0	1733.26	0
ILMN_1665945	1819.17	0	1655.79	0	1580.94	0
ILMN_1676288	109.767	0.00946143	92.4759	0.0101892	124.438	0.00946143
ILMN_1693250	17.074	0.477438	23.9876	0.171761	20.9157	0.257642
ILMN_1684271	495.275	0.000727802	502.875	0.000727802	387.179	0.00218341
ILMN_1798956	48.1299	0.0152838	39.8366	0.0298399	42.3796	0.0298399
ILMN_1665932	15.2778	0.687045	17.5793	0.438865	14.0461	0.836972
ILMN_1779685	18.8924	0.334789	20.3301	0.259825	17.6802	0.426492
ILMN_1727251	16.4376	0.537846	14.5891	0.780932	16.8947	0.486172
ILMN_1769694	18.0315	0.389374	21.4122	0.224163	19.0532	0.334061
ILMN_1734479	67.848	0.010917	72.5225	0.0101892	85.4013	0.0101892
ILMN_1758005	514.43	0.000727802	499.623	0.000727802	589.201	0.000727802
ILMN_1750295	16.2004	0.570597	19.187	0.320961	17.4773	0.438865
ILMN_1716480	801.3	0	710.49	0	883.728	0
ILMN_1715192	24.1138	0.154294	19.3681	0.310044	16.9594	0.481077
ILMN_1779984	18.0231	0.389374	15.4101	0.673945	16.231	0.564047
ILMN_1667018	31.1267	0.0742358	31.7732	0.06623	33.5433	0.0633188
ILMN_1735471	24.9228	0.141194	21.7331	0.216157	32.577	0.069869
ILMN_1669291	26.1079	0.124454	29.4336	0.088064	40.1898	0.0342067
ILMN_1699636	1387.95	0	1400.74	0	1918.48	0
ILMN_1749014	1757.64	0	1858.26	0	1997.71	0
ILMN_1727091	14.8213	0.740903	13.9283	0.858806	14.4095	0.802038
ILMN_1771348	607.184	0	560.463	0.000727802	550.068	0.000727802
ILMN_1750800	2265.51	0	2285.59	0	1973.28	0
ILMN_1654861	695.281	0	695.518	0	684.652	0
ILMN_1715543	137.609	0.00655022	128.092	0.00800582	90.773	0.0101892
ILMN_1709077	27.1162	0.112082	32.5344	0.0618632	33.588	0.062591
ILMN_1739594	33.4981	0.0553129	43.7981	0.0247453	42.6517	0.0298399
ILMN_1785474	29.2341	0.0866084	44.9676	0.0247453	27.8397	0.111354
ILMN_1716237	63.1301	0.0116448	75.537	0.0101892	50.6963	0.0189229
ILMN_1764321	89.6456	0.00946143	64.5619	0.0116448	58.2149	0.0138282
ILMN_1784756	17.8768	0.401019	21.6804	0.216885	16.5135	0.52984
ILMN_1740265	2159.95	0	2010.37	0	1714.72	0
ILMN_1719178	16.3284	0.556041	13.8479	0.863173	16.0099	0.601892
ILMN_1788078	21.2567	0.23508	23.6235	0.178312	23.3243	0.19869
ILMN_1728883	29.2862	0.0858806	25.0771	0.151383	33.3986	0.0640466
ILMN_1679600	277.055	0.00291121	259.263	0.00291121	273.968	0.00291121
ILMN_1658995	360.403	0.0014556	275.886	0.00291121	288.556	0.00291121
ILMN_1658982	21.7358	0.224163	17.3081	0.465066	21.2739	0.248908
ILMN_1669181	18.3651	0.366084	19.7221	0.292576	19.0837	0.333333
ILMN_1750158	457.651	0.000727802	510.404	0.000727802	498.16	0.0014556
ILMN_1685703	29.8034	0.080786	29.2685	0.0895197	25.368	0.152111
ILMN_1743396	715.349	0	641.2	0	629.456	0
ILMN_1743680	26.6894	0.117176	23.3494	0.183406	28.8564	0.10262
ILMN_1669633	1428.66	0	1390.48	0	1432.85	0
ILMN_1804815	185.441	0.00363901	172.248	0.00436681	192.738	0.00436681
ILMN_1761728	47.3181	0.0152838	40.1367	0.0291121	91.2142	0.0101892
ILMN_1681130	175.409	0.00436681	203.533	0.00363901	172.743	0.00655022
ILMN_1706598	73.3435	0.0101892	92.1139	0.0101892	64.8884	0.0123726
ILMN_1758323	47.8399	0.0152838	34.4008	0.051674	24.21	0.176128
ILMN_1728331	22.4718	0.207424	30.1892	0.0786026	18.332	0.382096
ILMN_1705637	28.3045	0.0982533	28.4797	0.0982533	31.3371	0.080786
ILMN_1784203	26.2431	0.122271	26.8739	0.120815	26.4193	0.133188
ILMN_1666690	395.361	0.000727802	382.452	0.00218341	365.878	0.00291121
ILMN_1654468	19.3814	0.309316	18.2834	0.388646	24.7037	0.167395
ILMN_1676609	2539.66	0	2893.37	0	2353.29	0
ILMN_1730002	38.9801	0.0320233	32.419	0.062591	22.8209	0.211063
ILMN_1716832	28.9237	0.0895197	24.4793	0.163755	20.6805	0.263464
ILMN_1684585	702.695	0	753.31	0	478.135	0.0014556
ILMN_1654414	34.0058	0.051674	39.5774	0.0320233	53.0673	0.0174673
ILMN_1666096	359.552	0.0014556	367.984	0.00218341	368.244	0.00291121
ILMN_1683598	2209.11	0	2043.44	0	1759.39	0
ILMN_1705247	1995.93	0	2122.89	0	1783.59	0
ILMN_1678517	24.8227	0.141921	25.8595	0.135371	24.9513	0.161572
ILMN_1807914	19.8624	0.286754	18.4556	0.374818	18.6448	0.35444
ILMN_1730025	16.6552	0.516739	21.2561	0.229258	21.8223	0.236536
ILMN_1737418	465.984	0.000727802	474.516	0.000727802	642.795	0
ILMN_1709539	70.9019	0.0101892	45.5464	0.0240175	54.2384	0.0167394
ILMN_1765912	20.9071	0.24163	42.6754	0.0269287	26.3346	0.136099
ILMN_1746128	23.7808	0.164483	18.1062	0.402475	15.3398	0.678311
ILMN_1771084	467.028	0.000727802	583.353	0.000727802	497.116	0.0014556
ILMN_1685952	180.585	0.00436681	189.338	0.00363901	182.127	0.00436681
ILMN_1662738	112.984	0.00946143	87.201	0.0101892	68.7993	0.010917
ILMN_1766966	16.6485	0.516739	14.0245	0.849345	14.7539	0.754731
ILMN_1752269	2232	0	2442.12	0	2655.09	0
ILMN_1675125	12.5778	0.962154	17.2381	0.47016	16.0485	0.595342
ILMN_1714197	6046.45	0	5937.03	0	6249.64	0
ILMN_1697510	167.783	0.00436681	148.907	0.00582242	192.856	0.00436681
ILMN_1659885	67.8672	0.010917	77.8612	0.0101892	93.7288	0.0101892
ILMN_1671703	1459.48	0	1592.81	0	1400.74	0
ILMN_2038777	21821.9	0	21460.4	0	27636.9	0
ILMN_1777296	6050.7	0	6727.18	0	9866.05	0
ILMN_1343294	26140.1	0	26739.9	0	27333.8	0
ILMN_1717783	18.1851	0.374818	23.1544	0.184862	18.1455	0.396652
ILMN_1658660	15.2004	0.696507	17.2112	0.471616	17.0592	0.47016
ILMN_1704961	1228.33	0	1663.2	0	1561.41	0
ILMN_1795325	17.4357	0.434498	17.0609	0.481805	19.8514	0.297671
ILMN_1749297	3260.43	0	2922.81	0	2807.95	0
ILMN_1657855	18.375	0.364629	17.8449	0.417758	21.2281	0.248908
ILMN_1717900	21.4676	0.229258	23.7104	0.178312	22.5718	0.218341
ILMN_1796088	15.7491	0.624454	15.4493	0.671761	17.158	0.464338
ILMN_1704078	36.1874	0.0429403	27.1748	0.113537	46.6051	0.0232897
ILMN_1798892	1159.85	0	1225	0	1064.73	0
ILMN_1654422	23.4056	0.171761	19.0668	0.328966	18.3361	0.381368
ILMN_1665691	22.4381	0.208151	22.8084	0.195051	22.5146	0.219796
ILMN_1725534	1339.09	0	1309.71	0	1704.49	0
ILMN_1798254	1461.44	0	1394.15	0	1399.08	0
ILMN_1792314	2182.01	0	2134.52	0	2131.64	0
ILMN_1695821	782.75	0	782.493	0	888.212	0
ILMN_1697774	4396.6	0	4518.52	0	4282.06	0
ILMN_1657153	1238.1	0	1043.94	0	960.632	0
ILMN_1680941	18.6947	0.347162	13.6698	0.885735	14.1092	0.831878
ILMN_1787513	31.0329	0.0756914	23.0708	0.188501	26.4436	0.133188
ILMN_1652594	858.864	0	946.094	0	971.015	0
ILMN_1697585	1435.02	0	1430.1	0	1106.57	0
ILMN_1689162	70.1513	0.010917	59.0679	0.0116448	54.4664	0.0167394
ILMN_1815392	74.1978	0.0101892	69.006	0.0116448	129.398	0.00946143
ILMN_1760490	331.656	0.00218341	325.515	0.00291121	350.388	0.00291121
ILMN_1764593	133.554	0.00655022	165.895	0.00509461	131.329	0.00946143
ILMN_1766723	25.8843	0.125182	23.598	0.179039	24.2982	0.173217
ILMN_1763916	23.358	0.173217	19.838	0.287482	16.218	0.565502
ILMN_1786544	37.9118	0.0385735	21.4542	0.221252	36.6465	0.0480349
ILMN_1689217	21.6979	0.224891	21.1376	0.232897	21.5532	0.242358
ILMN_1670912	23.0889	0.179039	20.5857	0.249636	21.9803	0.232897
ILMN_1668983	55.9192	0.0123726	52.9865	0.0167394	75.3398	0.0101892
ILMN_1659660	39.7191	0.0298399	37.7284	0.0363901	24.4067	0.172489
ILMN_1683883	390.516	0.000727802	311.077	0.00291121	310.951	0.00291121
ILMN_1670193	31.3714	0.0720524	28.5068	0.0982533	29.2216	0.0997089
ILMN_1686432	190.383	0.00363901	216.312	0.00291121	172.564	0.00655022
ILMN_1694233	4639.97	0	4842.57	0	4923.18	0
ILMN_1697550	45.9682	0.0160116	30.477	0.077147	24.3813	0.173217
ILMN_1803686	1038.82	0	1132.17	0	959.847	0
ILMN_1745108	17.5568	0.423581	14.9558	0.732169	17.5537	0.435953
ILMN_1725043	233.618	0.00291121	239.986	0.00291121	183.382	0.00436681
ILMN_1718946	83.647	0.0101892	78.1215	0.0101892	83.6772	0.0101892
ILMN_1711374	14.5713	0.77147	18.9626	0.336972	16.6086	0.524018
ILMN_1785393	21.5931	0.227074	21.2143	0.230713	24.973	0.160844
ILMN_1705689	25.486	0.131732	21.8777	0.212518	25.2339	0.152838
ILMN_1726266	18.0015	0.391558	21.6869	0.216885	19.4566	0.313683
ILMN_1756920	3894.05	0	3988.78	0	3511.04	0
ILMN_1751500	118.359	0.00873363	142.902	0.00582242	168.517	0.00655022
ILMN_1799728	346.076	0.00218341	321.54	0.00291121	346.264	0.00291121
ILMN_1765779	70.6584	0.010917	58.0292	0.0116448	81.3922	0.0101892
ILMN_1694562	450.181	0.000727802	475.141	0.000727802	514.317	0.0014556
ILMN_1682225	21.8342	0.222707	17.8851	0.416303	21.8786	0.23508
ILMN_1713751	169.767	0.00436681	229.662	0.00291121	262.795	0.00291121
ILMN_1788481	15.4498	0.660116	17.1545	0.47671	13.953	0.847889
ILMN_1662675	31.9306	0.0669578	30.6301	0.0764192	31.2802	0.0822416
ILMN_1737629	16.2063	0.568413	19.8578	0.286026	18.4506	0.372635
ILMN_1812112	39.4767	0.0305677	32.1929	0.0633188	36.166	0.0487627
ILMN_1675210	15.2055	0.695051	17.5118	0.446143	18.2213	0.391558
ILMN_1706302	14.1435	0.831878	15.1043	0.714702	12.6706	0.962154
ILMN_1785165	235.583	0.00291121	264.611	0.00291121	257.299	0.00291121
ILMN_1664236	17.0225	0.482533	19.3074	0.312955	18.3702	0.379185
ILMN_1664631	52.2583	0.0138282	68.8359	0.0116448	54.0599	0.0167394
ILMN_1802100	32.9414	0.058952	44.3358	0.0247453	40.6408	0.0334789
ILMN_1774383	24.5075	0.148472	19.5401	0.30131	22.8541	0.211063
ILMN_1703383	20.9528	0.24163	22.8179	0.195051	23.3541	0.19869
ILMN_1806841	15.3459	0.679767	15.554	0.663028	17.4948	0.437409
ILMN_1798045	14.8196	0.740903	14.4275	0.80131	13.9351	0.850073
ILMN_1651657	26.4647	0.121543	20.648	0.24818	22.2893	0.224891
ILMN_1671297	31.7393	0.0676856	30.6529	0.0764192	29.3015	0.0989811
ILMN_1795204	21.0938	0.237263	25.444	0.14556	23.8556	0.184862
ILMN_1764554	12.3396	0.974527	14.4326	0.80131	14.3335	0.808588
ILMN_1685531	13.6194	0.889374	16.1364	0.585153	16.0931	0.585881
ILMN_1783312	16.2704	0.561135	13.06	0.941048	18.3218	0.382824
ILMN_1750294	29.1004	0.0873362	35.1925	0.0473071	36.2424	0.0487627
ILMN_1708348	240.108	0.00291121	262.434	0.00291121	297.789	0.00291121
ILMN_1727524	137.212	0.00655022	161.027	0.00582242	169.857	0.00655022
ILMN_1716909	24.896	0.141194	25.6944	0.141194	14.9468	0.736536
ILMN_1673566	41.7163	0.0240175	37.0311	0.0393013	29.9426	0.0938865
ILMN_1751168	22.6119	0.202329	23.6412	0.178312	21.7	0.238719
ILMN_1660970	15.3571	0.676856	15.6341	0.650655	21.1473	0.251092
ILMN_1662590	29.8786	0.080786	36.5242	0.0407569	37.7786	0.0422125
ILMN_1787386	24.5732	0.147744	28.0665	0.10262	21.4981	0.243814
ILMN_1676452	19.1336	0.3246	17.0912	0.480349	14.4589	0.79476
ILMN_1683781	44.5376	0.0174673	35.5032	0.0443959	25.1237	0.155022
ILMN_1718676	24.1456	0.154294	23.1296	0.184862	21.9351	0.234352
ILMN_1682989	26.4372	0.121543	26.6203	0.12591	26.6127	0.129549
ILMN_1770152	13.7183	0.878457	15.843	0.625182	14.2348	0.815866
ILMN_1739872	26.8541	0.115721	29.999	0.080786	19.5961	0.307132
ILMN_1672208	26.1892	0.123726	25.4685	0.14556	19.4247	0.315138
ILMN_1796628	18.4668	0.359534	15.7174	0.642649	18.7472	0.347889
ILMN_1811765	17.9838	0.393013	15.9158	0.614993	15.9915	0.605531
ILMN_1651717	20.62	0.251819	18.5443	0.369723	17.4445	0.441776
ILMN_1787908	14.9261	0.724891	15.6384	0.649927	13.9068	0.853712
ILMN_1791795	16.837	0.503639	14.339	0.811499	17.394	0.442504
ILMN_1703803	56.3958	0.0123726	38.0506	0.0356623	40.9606	0.0327511
ILMN_1751489	16.3664	0.547307	12.2804	0.982533	17.2792	0.449782
ILMN_1671747	12.6447	0.959243	12.6461	0.96361	13.6199	0.885007
ILMN_1767362	21.3491	0.232169	18.7719	0.352256	15.8337	0.615721
ILMN_1772239	15.572	0.648472	17.4003	0.45706	16.1826	0.569869
ILMN_1663112	18.2161	0.373362	19.3157	0.311499	19.0633	0.334061
ILMN_1805543	34.7702	0.0502183	57.2509	0.0131004	29.0088	0.10262
ILMN_1706992	13.2145	0.925764	18.955	0.336972	13.2485	0.921397
ILMN_1684919	14.9688	0.722707	13.45	0.906841	16.5415	0.526201
ILMN_1722621	18.613	0.35444	18.7293	0.355895	15.5962	0.647744
ILMN_1705250	15.3234	0.681223	16.4809	0.543668	16.7503	0.505822
ILMN_1721495	41.7989	0.0240175	31.8364	0.06623	38.1468	0.0407569
ILMN_1798690	32.4788	0.0640466	22.6255	0.19869	27.7493	0.111354
ILMN_1793040	17.3729	0.441776	19.4729	0.306405	16.2737	0.561863
ILMN_1776777	7111.65	0	7590.79	0	6488.62	0
ILMN_1706963	16.4913	0.534207	16.8197	0.509461	16.1296	0.582242
ILMN_1679797	1400.74	0	1399.08	0	1238.82	0
ILMN_1657442	45.8315	0.0160116	66.334	0.0116448	33.3125	0.0647744
ILMN_1697628	51.0989	0.0138282	46.1295	0.0240175	48.3758	0.0218341
ILMN_1749493	14.9478	0.724163	14.2089	0.823872	15.8194	0.618632
ILMN_1657139	158.554	0.00436681	196.294	0.00363901	183.629	0.00436681
ILMN_1806275	119.538	0.00873363	97.8866	0.00946143	134.276	0.00946143
ILMN_1659599	31.2817	0.073508	19.3677	0.310044	29.8928	0.0938865
ILMN_1698777	621.321	0	524.046	0.000727802	688.028	0
ILMN_1663132	760.855	0	748.336	0	654.599	0
ILMN_1754395	175.917	0.00436681	162.608	0.00582242	197.7	0.00436681
ILMN_1761309	176.093	0.00436681	155.644	0.00582242	187.173	0.00436681
ILMN_1742073	26.2301	0.122998	21.4014	0.224163	18.2664	0.386463
ILMN_1810691	21.0268	0.240175	17.0808	0.481077	17.2827	0.449782
ILMN_1676893	975.762	0	856.441	0	811.623	0
ILMN_1677893	80.8562	0.0101892	79.288	0.0101892	71.2611	0.010917
ILMN_1708588	12.9422	0.94687	16.3902	0.556041	13.0549	0.933042
ILMN_1685156	21.3111	0.233625	24.1034	0.171761	22.7244	0.213974
ILMN_1655935	372.331	0.0014556	389.552	0.00218341	384.934	0.00218341
ILMN_1672938	17.7778	0.408297	13.8663	0.86099	13.4437	0.903202
ILMN_1654287	30.9189	0.077147	27.8939	0.104076	24.2805	0.173945
ILMN_1763344	14.0741	0.8377	15.3942	0.676128	17.0985	0.465793
ILMN_1711736	15.8866	0.604804	14.127	0.838428	18.2683	0.386463
ILMN_1759252	10296	0	10269.6	0	10197.4	0
ILMN_1694133	317.156	0.00291121	298.101	0.00291121	289.176	0.00291121
ILMN_1787378	547.111	0.000727802	547.111	0.000727802	499.789	0.0014556
ILMN_1678501	18.4343	0.36099	14.3633	0.807133	14.8023	0.748181
ILMN_1814526	2497.78	0	2357.62	0	1881.6	0
ILMN_1660332	9329.49	0	10076.4	0	9985.44	0
ILMN_1764309	14.9071	0.72853	15.2961	0.69214	16.2785	0.561135
ILMN_1811598	16.1208	0.580058	12.6979	0.962154	16.1462	0.578603
ILMN_1740717	14.2618	0.816594	15.5724	0.659389	14.9481	0.736536
ILMN_1797912	18.415	0.362445	18.5862	0.366812	15.2287	0.696507
ILMN_1738604	85.1239	0.0101892	91.9126	0.0101892	48.3076	0.0218341
ILMN_1691175	18.7788	0.341339	22.8139	0.195051	20.7846	0.259825
ILMN_1702858	1114.76	0	1184.2	0	1080.25	0
ILMN_1795671	4438.67	0	4147.5	0	4089.38	0
ILMN_1743331	30.7865	0.077147	26.5856	0.126637	22.4495	0.221252
ILMN_1775045	21.7421	0.224163	21.1642	0.232169	16.3284	0.556768
ILMN_1688322	3862.3	0	3696.86	0	5084.01	0
ILMN_1750651	7358.43	0	6891.38	0	8345.53	0
ILMN_1768062	15.7875	0.617176	19.2892	0.315138	15.7394	0.627365
ILMN_1801020	113.321	0.00946143	149.086	0.00582242	104.844	0.0101892
ILMN_1693362	71.6657	0.0101892	88.0009	0.0101892	77.4175	0.0101892
ILMN_1708934	1627.37	0	1450.7	0	1241.3	0
ILMN_1702933	110.109	0.00946143	95.2624	0.0101892	143.345	0.00800582
ILMN_1666019	131.229	0.00655022	134.797	0.00727802	119.703	0.00946143
ILMN_1657993	978.556	0	913.368	0	756.068	0
ILMN_1779346	1750.33	0	1771.83	0	1790.01	0
ILMN_1690352	672.862	0	666.734	0	422.486	0.00218341
ILMN_1812174	42.447	0.0211063	33.3009	0.0560408	31.1184	0.0836972
ILMN_1743519	118.036	0.00873363	86.9513	0.0101892	91.2575	0.0101892
ILMN_1703946	305.018	0.00291121	273.191	0.00291121	205.333	0.00363901
ILMN_1733259	93.1715	0.00946143	93.2103	0.0101892	62.0859	0.0123726
ILMN_1730710	161.71	0.00436681	158.377	0.00582242	128.274	0.00946143
ILMN_1793959	705.237	0	712.003	0	820.994	0
ILMN_1794512	54.0785	0.0138282	33.8815	0.0538573	35.8983	0.0487627
ILMN_1788530	17.8324	0.40393	14.3365	0.812227	17.4879	0.438137
ILMN_1795788	16.8275	0.505095	25.6732	0.141194	21.1648	0.251092
ILMN_1760335	17.3428	0.445415	16.0854	0.591703	17.4061	0.442504
ILMN_1811480	443.841	0.000727802	475.552	0.000727802	464.422	0.0014556
ILMN_1780551	17.7116	0.413392	22.6417	0.19869	18.2488	0.387918
ILMN_1686170	16.9262	0.491994	15.5935	0.655022	15.6223	0.64556
ILMN_1709167	14.0053	0.843522	14.3512	0.809316	15.2301	0.695779
ILMN_1813598	12.1681	0.979622	14.1987	0.826055	16.794	0.497089
ILMN_1799019	588.579	0	595.817	0.000727802	694.546	0
ILMN_1679754	12.6712	0.958515	15.5591	0.661572	21.1882	0.250364
ILMN_1716421	91.5124	0.00946143	98.3242	0.00946143	86.283	0.0101892
ILMN_1659371	60.7026	0.0116448	75.0559	0.0101892	87.054	0.0101892
ILMN_1677868	80.8921	0.0101892	91.2966	0.0101892	115.568	0.00946143
ILMN_1809596	15.142	0.703057	14.8437	0.747453	13.4348	0.90393
ILMN_1733963	39.672	0.0298399	55.3552	0.0152838	44.5005	0.0269287
ILMN_1707445	17.2455	0.457788	18.1183	0.401747	22.4285	0.222707
ILMN_1804255	17.4611	0.430859	23.8201	0.1754	18.4497	0.372635
ILMN_1695590	185.504	0.00363901	194.67	0.00363901	156.877	0.00655022
ILMN_1694007	18.1418	0.379913	18.4455	0.376274	17.4232	0.441776
ILMN_1673330	14.9172	0.726346	16.0967	0.588792	14.256	0.815866
ILMN_1668900	14.2346	0.817322	18.8603	0.347889	15.6902	0.636827
ILMN_1760143	4221.6	0	3757.6	0	4300.42	0
ILMN_1790757	4473.87	0	4662.41	0	4162.56	0
ILMN_1778796	97.6295	0.00946143	89.6241	0.0101892	51.8316	0.0181951
ILMN_1749804	14.8459	0.738719	18.2911	0.388646	16.7364	0.509461
ILMN_1720235	232.155	0.00291121	228.409	0.00291121	220.897	0.00363901
ILMN_1699404	15.9712	0.595342	17.5478	0.441048	18.9649	0.338428
ILMN_1736178	60.6895	0.0116448	56.1259	0.0138282	57.5702	0.0138282
ILMN_1803376	171.833	0.00436681	167.352	0.00509461	145.171	0.00800582
ILMN_1712944	2552.53	0	2354.94	0	3397.19	0
ILMN_1707958	42.6975	0.0203785	23.4438	0.18195	49.1437	0.0211063
ILMN_1651235	21.2271	0.235808	21.9475	0.212518	27.5713	0.114993
ILMN_1660424	14.4587	0.786754	16.528	0.539301	15.5131	0.657933
ILMN_1701998	24.2323	0.154294	25.2816	0.149199	22.0876	0.230713
ILMN_1694140	16.6495	0.516739	13.5314	0.896652	14.7463	0.756186
ILMN_1730995	23.2061	0.177584	19.2445	0.318049	17.8959	0.414119
ILMN_1702696	16.5527	0.526929	16.9992	0.494178	16.7261	0.510917
ILMN_1769563	17.8099	0.406841	15.8986	0.615721	19.7936	0.299127
ILMN_1673119	40.9039	0.0283843	38.7812	0.0342067	53.4847	0.0167394
ILMN_1725889	16.1758	0.572052	16.0608	0.595342	17.4664	0.439592
ILMN_1775235	17.0486	0.479621	17.1096	0.478894	17.7052	0.424309
ILMN_1697308	18.7595	0.342795	20.9852	0.240175	16.2323	0.564047
ILMN_1677951	18.9044	0.334789	19.2699	0.315866	16.4094	0.548035
ILMN_1708502	207.177	0.00363901	186.749	0.00363901	249.842	0.00363901
ILMN_1792109	1837.6	0	1631.25	0	1545.18	0
ILMN_1699172	34.5813	0.0502183	19.9179	0.282387	27.023	0.125182
ILMN_1686357	2189.5	0	2212.2	0	3035.34	0
ILMN_1670135	16.5866	0.52329	16.1586	0.582969	16.076	0.58952
ILMN_1707551	266.589	0.00291121	324.521	0.00291121	118.805	0.00946143
ILMN_1782204	21.2307	0.235808	24.843	0.157933	17.5465	0.435953
ILMN_1795996	267.629	0.00291121	217.347	0.00291121	137.373	0.00800582
ILMN_1767722	261.105	0.00291121	274.388	0.00291121	347.968	0.00291121
ILMN_1802631	260.906	0.00291121	290.748	0.00291121	247.108	0.00363901
ILMN_1735591	18.7822	0.341339	19.9145	0.282387	25.442	0.150655
ILMN_1688627	19.9725	0.280204	16.2581	0.571325	19.2387	0.326055
ILMN_1672767	19.9901	0.27802	22.4478	0.201601	18.1422	0.396652
ILMN_1745097	69.1955	0.010917	40.6198	0.0291121	47.2809	0.0218341
ILMN_1693148	16.8103	0.508006	13.9484	0.857351	14.2364	0.815866
ILMN_1686157	15.1321	0.703057	14.695	0.767103	16.33	0.556768
ILMN_1690829	19.8303	0.28821	18.3692	0.383552	23.3989	0.197234
ILMN_1729777	125.799	0.00655022	77.3836	0.0101892	100.44	0.0101892
ILMN_1776153	236.104	0.00291121	241.35	0.00291121	214.55	0.00363901
ILMN_1772645	575.504	0	571.124	0.000727802	430.414	0.00218341
ILMN_1680343	15.1587	0.703057	17.212	0.471616	17.2835	0.449782
ILMN_1775082	16.1806	0.572052	17.992	0.408297	18.0364	0.40393
ILMN_1750235	30.2416	0.0793304	27.4989	0.10917	39.8821	0.0349345
ILMN_1717468	47.744	0.0152838	29.3221	0.088064	30.3657	0.0895197
ILMN_1664006	152.148	0.00436681	166.321	0.00509461	84.8473	0.0101892
ILMN_1707169	25.2066	0.136099	21.2037	0.230713	29.2931	0.0989811
ILMN_1697790	43.7811	0.0189229	39.7285	0.0312955	30.134	0.0909752
ILMN_1779109	13.5336	0.899563	14.6702	0.770742	13.8278	0.859534
ILMN_1751657	276.731	0.00291121	291.492	0.00291121	311.684	0.00291121
ILMN_1732176	96.4929	0.00946143	73.627	0.0101892	101.766	0.0101892
ILMN_1681081	50.1824	0.0138282	44.4171	0.0247453	45.9229	0.0240175
ILMN_1678548	590.095	0	645.736	0	755.848	0
ILMN_1732672	40.4748	0.0291121	42.6058	0.0269287	34.9095	0.0524017
ILMN_1730504	1783.59	0	1782.75	0	2056.22	0
ILMN_1768029	2816.66	0	2798.62	0	2244.6	0
ILMN_1740752	20.1606	0.27147	24.8339	0.157933	22.5885	0.216885
ILMN_1674759	88.7052	0.00946143	93.2381	0.0101892	106.401	0.0101892
ILMN_1794875	248.985	0.00291121	270.864	0.00291121	206.944	0.00363901
ILMN_1750465	604.693	0	582.127	0.000727802	606.857	0.000727802
ILMN_1814151	25.8938	0.125182	24.3031	0.166667	38.9991	0.0371179
ILMN_1728787	16.4276	0.539301	13.8006	0.869723	13.9878	0.844978
ILMN_1770454	473.119	0.000727802	523.208	0.000727802	697.309	0
ILMN_1714253	31.6927	0.0684134	25.2113	0.149199	25.7521	0.14556
ILMN_1770336	25.5916	0.129549	22.2619	0.203785	23.9214	0.184134
ILMN_1815242	25.9855	0.124454	23.6568	0.178312	29.5485	0.0960699
ILMN_1718071	1024.46	0	979.418	0	978.556	0
ILMN_1814327	33.566	0.0553129	34.6949	0.051674	29.4084	0.0975255
ILMN_1775634	44.8462	0.0174673	32.1547	0.0633188	38.5394	0.0385735
ILMN_1802458	348.81	0.00218341	345.701	0.00218341	392.423	0.00218341
ILMN_1700183	291.95	0.00291121	325.633	0.00291121	272.958	0.00291121
ILMN_1709796	16.4373	0.537846	16.9705	0.494905	15.7093	0.63246
ILMN_1783963	14.39	0.794032	15.3819	0.676856	17.1842	0.459243
ILMN_1757807	17.7101	0.413392	22.1551	0.206696	16.7397	0.509461
ILMN_1686370	92.4502	0.00946143	131.189	0.00800582	146.121	0.00655022
ILMN_1666679	19.037	0.327511	14.6611	0.772198	11.9527	0.989811
ILMN_1809139	882.507	0	785.931	0	707.827	0
ILMN_1747504	372.429	0.0014556	353.039	0.00218341	340.562	0.00291121
ILMN_1657862	1378.04	0	1390.98	0	1094.47	0
ILMN_1770412	5575.44	0	5623.83	0	6511.9	0
ILMN_1712786	30.5347	0.0786026	31.825	0.06623	41.5994	0.0327511
ILMN_1655491	98.7151	0.00946143	86.0939	0.0101892	168.336	0.00655022
ILMN_1791006	195.022	0.00363901	185.033	0.00363901	165.838	0.00655022
ILMN_1726703	1103.27	0	1023.65	0	1516.12	0
ILMN_1792495	17.0699	0.478166	15.6784	0.644833	17.9166	0.414119
ILMN_1787375	35.9156	0.0443959	33.6594	0.0538573	43.5743	0.0291121
ILMN_1812640	16742.5	0	12540.8	0	11975.4	0
ILMN_1782679	13.8603	0.861718	13.9191	0.859534	13.9888	0.844978
ILMN_1703617	2799.66	0	2739.96	0	3049.36	0
ILMN_1798308	2811.77	0	2519.93	0	2239.68	0
ILMN_1730625	21.8031	0.222707	21.6657	0.216885	19.9179	0.296215
ILMN_1792434	203.785	0.00363901	167.727	0.00509461	132.827	0.00946143
ILMN_1792473	717.828	0	777.834	0	809.795	0
ILMN_1771827	15.545	0.652111	17.7273	0.433042	19.8321	0.299127
ILMN_1703538	181.425	0.00436681	212.636	0.00291121	192.778	0.00436681
ILMN_1667183	90.0209	0.00946143	87.4717	0.0101892	110.702	0.0101892
ILMN_1668408	484.057	0.000727802	453.073	0.000727802	430.651	0.00218341
ILMN_1717357	84.2195	0.0101892	101.412	0.00946143	88.4484	0.0101892
ILMN_1712639	211.816	0.00363901	243.63	0.00291121	319.101	0.00291121
ILMN_1704173	34.9038	0.0487627	38.7644	0.0342067	54.1551	0.0167394
ILMN_1744905	99.3072	0.00946143	90.502	0.0101892	94.635	0.0101892
ILMN_1688625	78.1342	0.0101892	72.5369	0.0101892	61.5827	0.0123726
ILMN_1776916	15.1706	0.701601	14.8381	0.748181	13.8066	0.864629
ILMN_1681301	115.646	0.00946143	123.348	0.00800582	81.8084	0.0101892
ILMN_1652920	915.592	0	960.632	0	1110.52	0
ILMN_1698785	28.5383	0.0953421	32.3089	0.0633188	29.1475	0.100437
ILMN_1670282	13.591	0.892285	14.7258	0.762009	14.653	0.763464
ILMN_1791236	19.1658	0.323144	18.4803	0.37409	18.1123	0.399563
ILMN_1723521	15.1439	0.703057	14.7505	0.759097	14.7132	0.760553
ILMN_1779965	2106.39	0	2335	0	1935.4	0
ILMN_1655645	237.058	0.00291121	234.418	0.00291121	202.487	0.00436681
ILMN_1716053	2665.36	0	2682.78	0	2631.21	0
ILMN_1670542	2681.57	0	2628.54	0	2095.07	0
ILMN_1778173	5279.67	0	5388.51	0	4323.53	0
ILMN_1686522	18.6908	0.347162	22.3613	0.203785	26.9834	0.126637
ILMN_1764090	231.129	0.00291121	279.791	0.00291121	226.789	0.00363901
ILMN_1798249	104.844	0.00946143	89.6456	0.0101892	69.4704	0.010917
ILMN_1690676	18.8334	0.340611	22.3703	0.203785	23.4425	0.195779
ILMN_1656593	17.4938	0.426492	16.0033	0.598981	17.0792	0.465793
ILMN_1684305	75.9521	0.0101892	64.9313	0.0116448	101.898	0.0101892
ILMN_1662598	25.4233	0.13246	27.1422	0.113537	18.5004	0.36754
ILMN_1712530	29.0412	0.0887919	22.3312	0.203785	34.3351	0.0574964
ILMN_1718808	232.016	0.00291121	293.304	0.00291121	284.386	0.00291121
ILMN_1783818	18.7299	0.343523	24.8502	0.157933	23.8191	0.186317
ILMN_1693220	564.228	0	557.2	0.000727802	505.089	0.0014556
ILMN_1735539	41.6967	0.0240175	39.8896	0.0298399	36.6389	0.0480349
ILMN_1770149	35.9193	0.0443959	24.8051	0.158661	28.4909	0.108442
ILMN_1684836	32.2484	0.0640466	41.5589	0.0291121	35.5101	0.0509461
ILMN_1686846	22.9443	0.187773	18.0217	0.407569	21.4297	0.246725
ILMN_1709101	116.863	0.00873363	92.5311	0.0101892	134.051	0.00946143
ILMN_1752247	95.9654	0.00946143	128.886	0.00800582	171.88	0.00655022
ILMN_1679987	27.2115	0.109898	16.2567	0.571325	18.2402	0.389374
ILMN_1673542	32.5564	0.0633188	24.9177	0.15575	32.803	0.069869
ILMN_1802537	20.8396	0.245997	22.7729	0.195779	22.2193	0.225619
ILMN_1737754	16.0623	0.588792	13.0633	0.941048	14.5724	0.777293
ILMN_1808905	32.8097	0.058952	49.4052	0.0181951	42.3192	0.0298399
ILMN_1661381	22.69	0.19869	23.5546	0.179767	17.6705	0.426492
ILMN_1698978	29.2768	0.0858806	20.9409	0.240175	18.7765	0.347162
ILMN_1734794	64.0832	0.0116448	56.5967	0.0138282	56.199	0.0160116
ILMN_1690818	16.1189	0.580058	19.7982	0.288937	19.2775	0.3246
ILMN_1770758	16.3361	0.554585	19.8374	0.287482	21.4904	0.244541
ILMN_1703049	24.9272	0.140466	21.9964	0.211063	27.8181	0.111354
ILMN_1679943	13.8884	0.859534	13.6962	0.881368	14.0453	0.836972
ILMN_1733690	725.912	0	677.706	0	564.566	0.000727802
ILMN_1741572	1124.68	0	1104.48	0	1143.55	0
ILMN_1768962	1120.65	0	937.208	0	1220.79	0
ILMN_1779315	24.8304	0.141921	21.0896	0.237263	35.444	0.0509461
ILMN_1802799	1111.51	0	1034.6	0	1385.86	0
ILMN_1679383	42.7016	0.0203785	40.8147	0.0291121	57.003	0.014556
ILMN_1666602	1181.42	0	1116.22	0	1425.14	0
ILMN_1770673	491.004	0.000727802	598.421	0.000727802	669.704	0
ILMN_1728047	2147.75	0	2169.04	0	2011.85	0
ILMN_1774938	75.9095	0.0101892	73.4131	0.0101892	82.6006	0.0101892
ILMN_1701731	1370.18	0	1442.61	0	1810.84	0
ILMN_1672148	23.9909	0.156477	25.9225	0.135371	29.2321	0.0997089
ILMN_1662507	14.8601	0.735808	12.3448	0.981077	14.2469	0.815866
ILMN_1668617	14.8733	0.735808	16.068	0.595342	15.1524	0.708151
ILMN_1773417	17.6806	0.414119	16.5812	0.534934	15.2859	0.687045
ILMN_1719154	17.366	0.442504	15.9573	0.60917	16.5235	0.527656
ILMN_1730191	14.0155	0.842795	19.7449	0.292576	13.4949	0.898836
ILMN_1713124	11262.9	0	12598.1	0	10049.8	0
ILMN_1668880	15.7366	0.625182	17.0958	0.479621	13.6054	0.886463
ILMN_1685803	20.6049	0.251819	20.4625	0.254731	15.3055	0.684862
ILMN_1694985	53.716	0.0138282	63.9363	0.0116448	58.1579	0.0138282
ILMN_1692661	14.3199	0.805677	12.5054	0.974527	13.8979	0.853712
ILMN_1677043	2516.89	0	2394.42	0	2119.71	0
ILMN_1676592	46.9079	0.0152838	22.8928	0.194323	25.7055	0.147016
ILMN_1748661	43.2031	0.0196506	44.7166	0.0247453	56.5856	0.0160116
ILMN_1784157	296.377	0.00291121	285.67	0.00291121	366.53	0.00291121
ILMN_1702729	338.649	0.00218341	340.629	0.00218341	284.886	0.00291121
ILMN_1743347	22.5094	0.207424	30.9579	0.0705968	40.5818	0.0342067
ILMN_1663777	37.8503	0.0385735	39.7336	0.0312955	36.3156	0.0487627
ILMN_1733598	18.6623	0.350801	18.1071	0.402475	17.6221	0.430859
ILMN_1757130	25.04	0.138282	28.5574	0.0975255	26.1237	0.137555
ILMN_1665982	74.5776	0.0101892	44.3189	0.0247453	36.9593	0.0458515
ILMN_1747577	8766.81	0	9526.32	0	11094.7	0
ILMN_1679898	31.7335	0.0676856	28.2482	0.101165	29.9146	0.0938865
ILMN_1700047	245.032	0.00291121	293.874	0.00291121	325.916	0.00291121
ILMN_1728309	17.7792	0.408297	22.167	0.206696	21.0473	0.255458
ILMN_1708323	4961.37	0	4961.37	0	6243.87	0
ILMN_1682763	19.4481	0.307132	23.3034	0.184862	21.6869	0.238719
ILMN_1670870	266.668	0.00291121	280.434	0.00291121	192.686	0.00436681
ILMN_1776384	1514.75	0	1447.69	0	1528.17	0
ILMN_1709348	2249.73	0	2167.55	0	2497.78	0
ILMN_1748538	20.3981	0.261281	17.6168	0.438865	23.5183	0.192867
ILMN_1807439	16.1458	0.576419	16.6367	0.530568	13.6399	0.883552
ILMN_1675398	18.4672	0.359534	16.0789	0.593159	13.9484	0.848617
ILMN_1802167	18.9145	0.334061	19.7301	0.292576	16.7239	0.512373
ILMN_1736539	18.2865	0.371179	21.4215	0.223435	18.3894	0.376274
ILMN_1793859	277.31	0.00291121	261.918	0.00291121	243.921	0.00363901
ILMN_1702503	16.0479	0.588792	18.1701	0.39738	18.1563	0.395197
ILMN_1794825	312.123	0.00291121	290.917	0.00291121	267.009	0.00291121
ILMN_1667564	40.1937	0.0298399	33.0926	0.0582242	26.669	0.129549
ILMN_1727965	103.155	0.00946143	113.095	0.00946143	103.106	0.0101892
ILMN_1728662	4494.31	0	4385.72	0	4941.57	0
ILMN_1763666	17.5573	0.423581	16.0956	0.58952	16.3036	0.55968
ILMN_1761514	41.3905	0.0254731	27.3039	0.112082	25.9347	0.141921
ILMN_1656368	476.927	0.000727802	482.547	0.000727802	423.333	0.00218341
ILMN_1790642	146.61	0.00509461	138.063	0.00655022	145.092	0.00800582
ILMN_1715859	675.37	0	654.599	0	578.1	0.000727802
ILMN_1785284	2279.73	0	2480.98	0	2748.56	0
ILMN_1763461	66.5447	0.010917	61.9262	0.0116448	33.6486	0.062591
ILMN_1687508	25.3153	0.133188	19.0349	0.333333	19.5767	0.30786
ILMN_1699258	19.9636	0.280932	24.3967	0.165939	17.9736	0.409025
ILMN_1681938	14.3729	0.796215	13.3109	0.914847	14.0062	0.843522
ILMN_1761804	3920.15	0	3974.24	0	3331.02	0
ILMN_1741148	6480.03	0	6181.78	0	7559.89	0
ILMN_1681374	20.3807	0.262736	25.2877	0.149199	28.4853	0.108442
ILMN_1723927	47.0884	0.0152838	34.4457	0.051674	20.441	0.270742
ILMN_1736700	2982.42	0	3670.33	0	4604.96	0
ILMN_1771970	27.6776	0.104076	29.1795	0.0909752	28.5368	0.107715
ILMN_1755974	1438.44	0	1489.9	0	1347.01	0
ILMN_1718093	71.118	0.0101892	78.9426	0.0101892	78.7373	0.0101892
ILMN_1730304	47.8329	0.0152838	45.6132	0.0240175	41.0036	0.0327511
ILMN_1660856	379.743	0.000727802	367.158	0.00218341	358.078	0.00291121
ILMN_1743995	43.2787	0.0196506	42.4211	0.0269287	55.3295	0.0167394
ILMN_1761456	737.005	0	750.084	0	751.171	0
ILMN_1743635	208.223	0.00363901	176.641	0.00436681	175.303	0.00655022
ILMN_1737945	26.6774	0.117176	24.052	0.171761	20.6217	0.266375
ILMN_1722688	49.3295	0.0138282	45.1565	0.0240175	61.9508	0.0123726
ILMN_1806845	16.7711	0.508006	15.648	0.648472	16.1735	0.570597
ILMN_1711886	1105.96	0	1084.93	0	1129	0
ILMN_1664449	893.342	0	771.514	0	672.862	0
ILMN_1771411	682.381	0	613.615	0	518.478	0.0014556
ILMN_1685413	1164.55	0	1285.72	0	1130.02	0
ILMN_1732809	923.182	0	895.925	0	936.783	0
ILMN_1753135	24.0266	0.15575	25.3344	0.148472	25.8284	0.142649
ILMN_1758038	339.739	0.00218341	307.094	0.00291121	348.333	0.00291121
ILMN_1690252	300.309	0.00291121	304.384	0.00291121	256.371	0.00291121
ILMN_1703105	1881.6	0	1898.03	0	1750.33	0
ILMN_1805673	219.601	0.00363901	239.641	0.00291121	207.403	0.00363901
ILMN_1657283	13513.7	0	14454.5	0	14932.4	0
ILMN_1808792	679.108	0	701.73	0	719.314	0
ILMN_1735338	2897.88	0	2841.29	0	2394.42	0
ILMN_1779190	114.851	0.00946143	104.952	0.00946143	97.6919	0.0101892
ILMN_1794906	33.5458	0.0553129	28.1269	0.10262	44.9043	0.0254731
ILMN_1784583	18.8249	0.340611	17.0222	0.491266	18.4019	0.375546
ILMN_1681046	17.3565	0.445415	17.3472	0.459971	16.1571	0.577875
ILMN_1709155	173.486	0.00436681	194.246	0.00363901	190.418	0.00436681
ILMN_1713731	166.588	0.00436681	176.484	0.00436681	172.136	0.00655022
ILMN_1692332	57.1588	0.0123726	27.9777	0.104076	31.1009	0.0836972
ILMN_1748045	14.5072	0.781659	16.7779	0.516012	13.6561	0.879913
ILMN_1679410	26.7991	0.115721	23.9248	0.173217	30.2705	0.0902475
ILMN_1783443	29.713	0.0836972	30.8706	0.0713246	53.2324	0.0167394
ILMN_1711498	14.4386	0.78821	15.5661	0.660844	15.7802	0.622271
ILMN_1676042	44.0587	0.0181951	52.7854	0.0167394	43.7305	0.0283843
ILMN_1751975	24.7271	0.144105	33.613	0.0545851	25.2796	0.152838
ILMN_1651466	19.6697	0.298399	18.7989	0.351528	20.0698	0.289665
ILMN_1792150	24.4871	0.149199	20.0271	0.27802	24.5041	0.171034
ILMN_1680996	10975.4	0	12138.7	0	10387.9	0
ILMN_1797875	3341.86	0	3814.7	0	3650.81	0
ILMN_1678255	24.8742	0.141921	23.7604	0.176128	22.2866	0.224891
ILMN_1752669	18.8384	0.340611	20.6308	0.248908	19.1931	0.326783
ILMN_1734630	18.5641	0.355895	21.1986	0.230713	15.338	0.678311
ILMN_1701603	8039.74	0	9390.87	0	7989.83	0
ILMN_1693789	11773.7	0	8455.96	0	9097.56	0
ILMN_1801851	16.6444	0.517467	14.2217	0.823144	16.6181	0.522562
ILMN_1750256	1999.67	0	1875.01	0	1757.64	0
ILMN_1690636	22.3953	0.21179	23.0812	0.187045	19.0099	0.336245
ILMN_1702322	23.8271	0.163028	22.0336	0.210335	17.9763	0.409025
ILMN_1700596	25.8573	0.12591	18.3468	0.385007	21.9947	0.232897
ILMN_1771239	14.8661	0.735808	15.8461	0.624454	13.7863	0.866812
ILMN_1765674	61.8143	0.0116448	41.057	0.0291121	43.8848	0.0283843
ILMN_1739942	1403.1	0	1410.24	0	1153.06	0
ILMN_1787314	416.807	0.000727802	262.051	0.00291121	248.166	0.00363901
ILMN_1766366	19.6182	0.300582	19.6089	0.298399	15.7978	0.620087
ILMN_1663897	78.0952	0.0101892	57.3862	0.0131004	47.6241	0.0218341
ILMN_1652461	29.8067	0.080786	28.088	0.10262	26.0317	0.140466
ILMN_1701386	5930.33	0	6283.95	0	6480.03	0
ILMN_1800958	556.36	0.000727802	544.325	0.000727802	460.758	0.0014556
ILMN_1760889	40.8622	0.0283843	25.4318	0.14556	19.1678	0.327511
ILMN_1729325	37.9283	0.0378457	38.1468	0.0356623	58.1409	0.0138282
ILMN_1803384	17.1634	0.469432	18.29	0.388646	16.7025	0.515284
ILMN_1797432	28.6862	0.0938865	19.8795	0.285298	19.5946	0.307132
ILMN_1715988	22.7947	0.193595	24.0688	0.171761	29.1018	0.100437
ILMN_1759670	29.7012	0.0836972	45.0574	0.0247453	36.0262	0.0487627
ILMN_1792741	17.3837	0.441048	16.7714	0.516739	15.8008	0.620087
ILMN_1794384	18.7661	0.342795	17.6285	0.438137	20.3623	0.275109
ILMN_1697611	16.4795	0.534207	16.6623	0.526929	15.9044	0.612081
ILMN_1751092	25.7367	0.128821	30.4955	0.077147	27.7676	0.111354
ILMN_1688019	16.4218	0.539301	15.5197	0.667395	20.94	0.257642
ILMN_1771081	26.4671	0.121543	29.9241	0.0815138	24.3195	0.173217
ILMN_1662681	92.3958	0.00946143	85.5045	0.0101892	129.853	0.00946143
ILMN_1667994	421.2	0.000727802	496.776	0.000727802	517.51	0.0014556
ILMN_1788462	3962.21	0	4228.87	0	3787.03	0
ILMN_1788239	35.9783	0.0436681	30.6326	0.0764192	48.4928	0.0218341
ILMN_1698834	198.241	0.00363901	188.6	0.00363901	242.304	0.00363901
ILMN_1669257	19.3963	0.309316	13.9616	0.855895	20.089	0.289665
ILMN_1727258	19.9241	0.282387	16.2877	0.565502	17.1031	0.465793
ILMN_1723116	1562.8	0	1847.83	0	2025.29	0
ILMN_1666258	89.4328	0.00946143	78.9152	0.0101892	93.1715	0.0101892
ILMN_1660995	31.5363	0.0691412	27.1239	0.113537	26.5295	0.131732
ILMN_1736412	1806.54	0	1932.24	0	1791.28	0
ILMN_1743013	719.747	0	859.285	0	837.208	0
ILMN_1765460	33.2927	0.0553129	41.331	0.0291121	30.7973	0.0858806
ILMN_1725896	41.9685	0.0240175	48.9015	0.0196506	46.8457	0.0232897
ILMN_1738233	16.0282	0.590975	17.3685	0.459971	15.8657	0.614265
ILMN_1724879	185.382	0.00363901	165.639	0.00509461	164.393	0.00655022
ILMN_1779374	3107.9	0	2859.99	0	2314.38	0
ILMN_1727023	435.535	0.000727802	436.075	0.0014556	357.463	0.00291121
ILMN_1783278	29.0179	0.0895197	32.4762	0.062591	22.9085	0.210335
ILMN_1750880	24.9884	0.138282	37.2546	0.0378457	36.7674	0.0465793
ILMN_1792409	16.8665	0.5	16.8784	0.505095	15.6273	0.644833
ILMN_1748141	39.2459	0.0305677	30.2097	0.0778748	23.0895	0.20524
ILMN_1778788	21.5902	0.227074	23.8924	0.173945	22.3753	0.222707
ILMN_1759312	15.3555	0.677584	20.8258	0.240902	17.5147	0.437409
ILMN_1786899	14.9681	0.723435	14.5233	0.790393	17.6712	0.426492
ILMN_1701589	16.6845	0.516012	15.1806	0.709607	17.041	0.473799
ILMN_1696830	14.4851	0.784571	16.5694	0.53639	14.4828	0.791121
ILMN_1774447	76.1423	0.0101892	67.3263	0.0116448	56.719	0.0152838
ILMN_1731223	23.4915	0.171761	18.5165	0.371907	23.2708	0.203057
ILMN_1660854	24.759	0.144105	22.296	0.203785	26.5212	0.13246
ILMN_1665307	17.4299	0.434498	15.7441	0.640466	16.1592	0.576419
ILMN_1667272	18.198	0.37409	20.9971	0.240175	17.7871	0.419214
ILMN_1685834	16.9153	0.494178	18.2331	0.392285	17.7382	0.421397
ILMN_1665331	1229.93	0	1169.01	0	1124.31	0
ILMN_1713927	17.7293	0.412664	13.9549	0.857351	14.7957	0.749636
ILMN_1797796	21.622	0.227074	14.1152	0.839156	15.1453	0.709607
ILMN_1719031	26.0127	0.124454	21.8114	0.215429	18.1935	0.393741
ILMN_1726327	70.7929	0.010917	43.8553	0.0247453	28.6891	0.104076
ILMN_1663313	3343.83	0	3176.53	0	3311.13	0
ILMN_1751102	21.1344	0.236536	26.1342	0.131732	30.4933	0.0895197
ILMN_1694882	20.0088	0.27802	15.4732	0.670306	20.0265	0.291121
ILMN_1785742	16.7921	0.508006	16.1504	0.582969	16.4989	0.532023
ILMN_1801606	1525.06	0	1530.62	0	1382.41	0
ILMN_1664435	14.6711	0.762737	14.3785	0.805677	13.4167	0.904658
ILMN_1804812	1825.38	0	1791.82	0	1642.5	0
ILMN_1770378	824.036	0	761.124	0	694.895	0
ILMN_1753773	23.4602	0.171761	24.6028	0.160116	23.1364	0.204512
ILMN_1674988	16.8004	0.508006	18.1772	0.39738	16.3396	0.556768
ILMN_1774669	19.8111	0.288937	30.3569	0.077147	20.4929	0.270742
ILMN_1722102	5677.63	0	5665.39	0	5465.88	0
ILMN_1793894	3736.42	0	3684.06	0	3074.35	0
ILMN_1813243	44.9633	0.0174673	39.4499	0.0327511	95.0916	0.0101892
ILMN_1807888	55.6009	0.0123726	75.3969	0.0101892	53.6773	0.0167394
ILMN_1748653	667.978	0	622.36	0	902.773	0
ILMN_1802973	1488.43	0	1636.61	0	1335.07	0
ILMN_1723177	4827.27	0	4245.76	0	4743.49	0
ILMN_1684035	233.117	0.00291121	216.718	0.00291121	226.658	0.00363901
ILMN_1760727	44.7875	0.0174673	57.3037	0.0131004	36.263	0.0487627
ILMN_1665871	352.703	0.0014556	307.926	0.00291121	352.6	0.00291121
ILMN_1766765	947.192	0	886.663	0	729.823	0
ILMN_1688100	39.3395	0.0305677	30.8235	0.0720524	21.409	0.246725
ILMN_1774207	17.3872	0.44032	14.1231	0.838428	15.9684	0.60917
ILMN_1758443	18.1516	0.379913	14.1129	0.839156	17.2894	0.448326
ILMN_1669773	14.7381	0.756914	16.8169	0.510189	15.824	0.617176
ILMN_1772612	14.6841	0.762009	16.206	0.577875	16.1521	0.578603
ILMN_1695193	27.3561	0.106987	30.1851	0.0786026	30.279	0.0902475
ILMN_1707727	989.857	0	931.581	0	944.633	0
ILMN_1674376	46.0145	0.0160116	40.9944	0.0291121	50.6106	0.0189229
ILMN_1755059	14.7042	0.75837	16.5246	0.540029	13.0706	0.930859
ILMN_1725518	54.9218	0.0131004	36.5598	0.0407569	33.1947	0.0669578
ILMN_1813361	18.3806	0.364629	18.846	0.347889	14.9	0.739447
ILMN_1684694	3055.03	0	3025.52	0	3804.16	0
ILMN_1776363	20.1669	0.270742	15.7626	0.636827	14.2608	0.815866
ILMN_1652729	39.2917	0.0305677	41.2666	0.0291121	51.473	0.0189229
ILMN_1657016	107.204	0.00946143	105.045	0.00946143	124.084	0.00946143
ILMN_1661875	13.956	0.847889	14.2308	0.822416	15.2537	0.69214
ILMN_1651943	57.0804	0.0123726	83.4831	0.0101892	79.9222	0.0101892
ILMN_1813139	93.6988	0.00946143	109.593	0.00946143	128.886	0.00946143
ILMN_1811239	18.5989	0.35444	20.8903	0.240175	20.1689	0.284571
ILMN_1794470	1452.78	0	1671.24	0	1608.71	0
ILMN_1735364	177.238	0.00436681	223.869	0.00291121	189.515	0.00436681
ILMN_1801464	779.591	0	756.068	0	753.921	0
ILMN_1660778	121.783	0.00727802	127.372	0.00800582	252.199	0.00363901
ILMN_1692080	49.3912	0.0138282	49.3398	0.0181951	45.5039	0.0240175
ILMN_1765091	1141.01	0	1052.29	0	936.511	0
ILMN_1778304	18.6626	0.350801	17.2518	0.469432	17.7317	0.421397
ILMN_1766560	245.339	0.00291121	278.769	0.00291121	363.476	0.00291121
ILMN_1797873	16.3245	0.556768	15.2359	0.705968	17.5624	0.435226
ILMN_1675483	359.823	0.0014556	387.327	0.00218341	322.572	0.00291121
ILMN_1799369	20.3055	0.266375	20.8739	0.240902	16.1564	0.577875
ILMN_1747259	22.3242	0.213974	30.4575	0.077147	30.1933	0.0902475
ILMN_1784292	1153.7	0	1094.99	0	823.03	0
ILMN_1710655	700.657	0	620.804	0	652.342	0
ILMN_1716264	15.2693	0.689229	14.4486	0.799127	15.483	0.661572
ILMN_1711828	295.097	0.00291121	256.125	0.00291121	242.06	0.00363901
ILMN_1690465	15.4946	0.656478	23.1242	0.185589	14.7797	0.753275
ILMN_1661833	795.477	0	864.186	0	698.794	0
ILMN_1689908	1776.21	0	1913.55	0	1646.55	0
ILMN_1794070	20.1301	0.272926	15.8681	0.61936	22.6312	0.216157
ILMN_1687264	165.709	0.00436681	149.181	0.00582242	158.817	0.00655022
ILMN_1660183	23.0848	0.179039	26.9985	0.118632	26.7991	0.128821
ILMN_1672356	197.127	0.00363901	223.78	0.00291121	264.917	0.00291121
ILMN_1807112	26.367	0.122271	26.728	0.125182	30.6326	0.0887919
ILMN_1662902	14.5954	0.768559	18.6134	0.365357	16.7951	0.497089
ILMN_1667830	18.4019	0.363173	14.5846	0.780932	20.5994	0.267103
ILMN_1790351	13.9242	0.852256	17.6957	0.43377	14.8645	0.745269
ILMN_1675435	88.7897	0.00946143	81.894	0.0101892	65.5035	0.0123726
ILMN_1659156	436.075	0.000727802	364.675	0.00218341	283.843	0.00291121
ILMN_1787064	79.1966	0.0101892	63.2721	0.0116448	89.0876	0.0101892
ILMN_1712019	1018.94	0	1018.94	0	965.724	0
ILMN_1666221	18.504	0.358806	18.194	0.396652	20.4135	0.272198
ILMN_1682547	15.894	0.604076	16.3168	0.564047	15.5077	0.659389
ILMN_1747839	261.208	0.00291121	320.423	0.00291121	257.851	0.00291121
ILMN_1670452	392.705	0.000727802	408.991	0.00218341	440.976	0.00218341
ILMN_1679184	254.853	0.00291121	264.822	0.00291121	277.744	0.00291121
ILMN_1757147	11.6178	0.994178	16.0973	0.588792	13.8746	0.855895
ILMN_1671812	17.2196	0.461427	16.7786	0.516012	16.9043	0.484716
ILMN_1799848	23.9489	0.156477	20.529	0.251819	19.4935	0.311499
ILMN_1747151	18.0841	0.386463	14.9634	0.731441	18.2015	0.393741
ILMN_1768202	40.0263	0.0298399	29.7655	0.0829694	48.0976	0.0218341
ILMN_1740161	146.933	0.00509461	129.625	0.00800582	115.811	0.00946143
ILMN_1794063	109.873	0.00946143	111.673	0.00946143	116.754	0.00946143
ILMN_1697594	33.8907	0.051674	53.2051	0.0160116	35.3412	0.0509461
ILMN_1749338	15.3143	0.683406	16.4866	0.542212	21.0133	0.255458
ILMN_1813607	16.6947	0.515284	15.6899	0.644833	15.4203	0.667395
ILMN_1756727	15.7506	0.624454	13.6228	0.889374	14.874	0.744541
ILMN_1796059	14.5576	0.773654	14.5836	0.780932	12.1586	0.983261
ILMN_1672000	13.8686	0.859534	12.6756	0.962882	13.089	0.929403
ILMN_1730678	13128.2	0	9725.05	0	9799.8	0
ILMN_1809966	17.289	0.453421	17.4131	0.453421	17.6653	0.427948
ILMN_1708056	18.2927	0.371179	15.0091	0.725619	15.2773	0.687045
ILMN_1805985	806.398	0	861.032	0	730.036	0
ILMN_1667748	575.162	0	637.798	0	638.683	0
ILMN_1655766	16.2209	0.565502	19.4645	0.30786	18.6429	0.355167
ILMN_1652421	29.1175	0.0873362	29.7585	0.0829694	29.1078	0.100437
ILMN_1738671	12.7868	0.954148	13.3667	0.91048	11.9378	0.989811
ILMN_1686523	15.9987	0.591703	13.1845	0.928675	14.8327	0.747453
ILMN_1750459	15.7787	0.620087	14.7856	0.755459	13.4853	0.900291
ILMN_1660542	29.3197	0.0858806	36.6389	0.0400291	32.4409	0.0713246
ILMN_1756417	554.877	0.000727802	473.26	0.000727802	524.984	0.000727802
ILMN_1776936	29.1156	0.0873362	24.0811	0.171761	26.9853	0.126637
ILMN_1710979	393.158	0.000727802	347.313	0.00218341	406.605	0.00218341
ILMN_1758846	439.08	0.000727802	442.471	0.0014556	479.887	0.0014556
ILMN_1751744	823.548	0	950.967	0	1112.53	0
ILMN_1655364	20.8042	0.245997	22.48	0.200873	15.5594	0.653566
ILMN_1779882	16.0453	0.588792	16.9712	0.494905	16.0365	0.598253
ILMN_1755049	17.0099	0.48326	15.5886	0.656478	17.9468	0.412664
ILMN_1733716	14.5724	0.77147	16.1826	0.580058	14.4563	0.79476
ILMN_1712298	211.974	0.00363901	220.818	0.00291121	157.488	0.00655022
ILMN_1750644	51.5092	0.0138282	45.0314	0.0247453	53.3052	0.0167394
ILMN_1669259	968.377	0	897.181	0	900.903	0
ILMN_1793466	15.6151	0.642649	17.852	0.417758	17.5946	0.434498
ILMN_1756437	101.932	0.00946143	95.2416	0.0101892	83.6265	0.0101892
ILMN_1729342	119.096	0.00873363	130.63	0.00800582	90.2777	0.0101892
ILMN_1772660	31.196	0.073508	29.6274	0.084425	31.744	0.0749636
ILMN_1766309	432.04	0.000727802	391.395	0.00218341	459.001	0.0014556
ILMN_1698159	20.4341	0.259825	22.453	0.201601	22.8428	0.211063
ILMN_1779951	17.1757	0.466521	25.3194	0.149199	20.8346	0.259097
ILMN_1675937	369.512	0.0014556	372.877	0.00218341	374.406	0.00291121
ILMN_1813669	573.801	0	610.462	0	532.883	0.000727802
ILMN_1811770	36.9196	0.0407569	50.3485	0.0174673	44.5441	0.0262009
ILMN_1799115	23.3475	0.173945	17.5048	0.446143	19.5047	0.311499
ILMN_1758392	18.9966	0.328239	16.3242	0.562591	18.9527	0.339884
ILMN_1751636	35.2087	0.0480349	32.2704	0.0633188	26.3459	0.136099
ILMN_1763742	17.5684	0.422125	24.9522	0.155022	25.8164	0.142649
ILMN_1804447	18.3861	0.364629	16.8792	0.505095	15.9294	0.611354
ILMN_1677487	1109.2	0	1091.84	0	1480.73	0
ILMN_1739645	1338.14	0	1328.16	0	1206.54	0
ILMN_1690154	14.1614	0.829694	16.0156	0.597526	15.2636	0.691412
ILMN_1674941	191.691	0.00363901	224.322	0.00291121	210.582	0.00363901
ILMN_1709124	23.9724	0.156477	15.784	0.63246	17.8966	0.414119
ILMN_1803500	247.647	0.00291121	207.745	0.00291121	229.827	0.00363901
ILMN_1684293	24241.2	0	24167.9	0	26612.2	0
ILMN_1655868	72.8641	0.0101892	63.0247	0.0116448	37.9631	0.0407569
ILMN_1728191	14.8084	0.744541	17.4916	0.446143	15.6463	0.641921
ILMN_1684923	26.5338	0.118632	28.151	0.101892	28.2357	0.109898
ILMN_1763837	636.342	0	547.927	0.000727802	679.784	0
ILMN_1780894	40.5299	0.0291121	31.9306	0.0655022	25.1581	0.155022
ILMN_1811877	27.0365	0.112809	22.0988	0.208879	25.9782	0.141194
ILMN_1670379	17.4426	0.43377	18.9567	0.336972	20.3144	0.27802
ILMN_1812926	256.538	0.00291121	265.691	0.00291121	225.709	0.00363901
ILMN_1668044	22.2771	0.215429	23.0424	0.189956	22.6719	0.213974
ILMN_1668566	92.928	0.00946143	91.9427	0.0101892	73.612	0.0101892
ILMN_1681783	1631.71	0	1877.25	0	1664.38	0
ILMN_1699421	15.0216	0.712518	14.7185	0.763464	13.9706	0.846434
ILMN_1685170	401.91	0.000727802	556.583	0.000727802	410.997	0.00218341
ILMN_1807003	80.28	0.0101892	74.9151	0.0101892	74.8644	0.0101892
ILMN_1799243	15.6857	0.630277	15.1596	0.711063	14.1857	0.819505
ILMN_1737612	16.7239	0.511645	17.9975	0.408297	15.7711	0.624454
ILMN_1755937	19.7463	0.293304	23.3231	0.183406	38.8466	0.0378457
ILMN_1711899	26.6824	0.117176	33.0831	0.0582242	22.3655	0.222707
ILMN_1698100	21.3171	0.232897	18.8144	0.350801	17.2322	0.454876
ILMN_1798372	19.7132	0.295488	22.2866	0.203785	29.4431	0.0975255
ILMN_1694548	144.759	0.00509461	167.415	0.00509461	83.4157	0.0101892
ILMN_1711408	19.7669	0.293304	22.5822	0.19869	15.7913	0.620087
ILMN_1741003	759.311	0	716.513	0	792.079	0
ILMN_1695184	33.3155	0.0553129	31.1184	0.0705968	33.1184	0.0676856
ILMN_1662322	17.8716	0.401019	17.1685	0.474527	21.8756	0.23508
ILMN_1703791	4336.96	0	4155.84	0	3864.97	0
ILMN_1778087	17.7133	0.413392	17.2713	0.467977	16.5139	0.52984
ILMN_1755721	21.3447	0.232169	20.391	0.257642	28.1205	0.110626
ILMN_1709820	57.1192	0.0123726	53.0137	0.0167394	52.0108	0.0181951
ILMN_1799863	21.9903	0.219068	16.3987	0.553857	18.8464	0.34425
ILMN_1741431	22.3217	0.213974	19.5749	0.299854	16.3607	0.556041
ILMN_1782086	51.8961	0.0138282	75.4816	0.0101892	70.1129	0.010917
ILMN_1781537	16.5448	0.527656	17.4287	0.452693	17.8848	0.414847
ILMN_1813840	3913.26	0	4078.39	0	3807.09	0
ILMN_1767113	18.8538	0.338428	16.3607	0.558952	17.5118	0.437409
ILMN_1789676	14.4512	0.786754	20.8265	0.240902	16.5321	0.527656
ILMN_1781983	1415.52	0	1461.44	0	1251.54	0
ILMN_1652569	935.228	0	925.967	0	1034.6	0
ILMN_1758299	33.7774	0.0538573	24.3738	0.165939	40.7337	0.0334789
ILMN_1754179	821.53	0	780.357	0	928.015	0
ILMN_1740396	117.386	0.00873363	119.224	0.00800582	103.056	0.0101892
ILMN_1754738	1830.23	0	1984.73	0	1703.85	0
ILMN_1705861	31.3217	0.0727802	21.4266	0.222707	26.7346	0.129549
ILMN_1662927	96	0.00946143	104.563	0.00946143	158.038	0.00655022
ILMN_1751345	106.258	0.00946143	80.8265	0.0101892	91.8234	0.0101892
ILMN_1712806	229.125	0.00291121	203.318	0.00363901	216.852	0.00363901
ILMN_1766411	883.453	0	888	0	701.027	0
ILMN_1768610	17.6836	0.414119	15.7601	0.636827	13.5538	0.891558
ILMN_1673108	31.241	0.073508	28.8589	0.0931587	25.0832	0.157205
ILMN_1815306	557.009	0.000727802	645.143	0	845.353	0
ILMN_1803779	326.051	0.00218341	338.649	0.00218341	329.547	0.00291121
ILMN_1681998	1269.09	0	1244.64	0	1238.1	0
ILMN_1699598	2197.26	0	2586.74	0	3077.82	0
ILMN_1809957	16999.4	0	16120.9	0	19590.7	0
ILMN_1662426	5097.18	0	5105.4	0	6415.4	0
ILMN_1768867	1334.57	0	1386.41	0	1328.91	0
ILMN_1679256	17.0636	0.478166	17.0468	0.483988	14.5731	0.777293
ILMN_1764945	970.657	0	999.986	0	1142.08	0
ILMN_1701774	16.0548	0.588792	15.0107	0.725619	15.1	0.713974
ILMN_1667086	1089.36	0	1027.5	0	955.846	0
ILMN_1676946	1045.53	0	1073.51	0	906.287	0
ILMN_1658911	1104.86	0	1107.67	0	1133.87	0
ILMN_1731596	293.666	0.00291121	346.264	0.00218341	314.518	0.00291121
ILMN_1669377	2094.21	0	2261.11	0	2033.35	0
ILMN_1754531	834.479	0	752.747	0	896.814	0
ILMN_1779512	189.708	0.00363901	160.634	0.00582242	178.199	0.00509461
ILMN_1760466	24.0965	0.155022	23.9761	0.171761	21.7217	0.238719
ILMN_1659463	771.514	0	759.515	0	583.353	0.000727802
ILMN_1668285	17.25	0.454149	17.6462	0.438137	16.8757	0.488355
ILMN_1723626	51.2313	0.0138282	34.137	0.0531295	41.7019	0.0320233
ILMN_1749738	116.422	0.00946143	104.516	0.00946143	119.18	0.00946143
ILMN_1686610	1821.3	0	1878.78	0	2298.76	0
ILMN_1769918	18.7908	0.341339	22.6894	0.197962	22.5616	0.218341
ILMN_1699646	13.9012	0.858079	14.3871	0.803493	14.5387	0.782387
ILMN_1713130	17.7944	0.407569	16.5357	0.539301	16.253	0.562591
ILMN_1801710	261.918	0.00291121	327.696	0.00291121	396.743	0.00218341
ILMN_1716790	14.5828	0.769287	17.3501	0.459971	16.0088	0.601892
ILMN_1740772	1742.61	0	1663.74	0	1943.7	0
ILMN_1662668	35.9309	0.0443959	51.9723	0.0174673	37.9992	0.0407569
ILMN_1659950	47.4812	0.0152838	35.3412	0.0458515	40.4376	0.0342067
ILMN_1656951	18.364	0.366084	18.5622	0.369723	17.0206	0.474527
ILMN_1689431	32.8916	0.058952	18.2771	0.39083	20.9371	0.257642
ILMN_1708833	18.8032	0.341339	22.4555	0.201601	18.1825	0.393741
ILMN_1694906	20.5775	0.253275	26.5551	0.126637	36.6541	0.0480349
ILMN_1718023	5909.57	0	5690.8	0	6024.52	0
ILMN_1661886	5409.76	0	4823.28	0	5393.82	0
ILMN_1652505	2129.69	0	2233.63	0	2818.67	0
ILMN_1658472	938.843	0	863.952	0	947.192	0
ILMN_1767816	119.224	0.00873363	102.982	0.00946143	99.5947	0.0101892
ILMN_1815051	2311.92	0	2341.63	0	2404.27	0
ILMN_1729851	14.4509	0.786754	14.2084	0.823872	14.7709	0.754003
ILMN_1793598	935.923	0	847.944	0	801.641	0
ILMN_1793360	505.663	0.000727802	471.776	0.000727802	481.917	0.0014556
ILMN_1788135	39.431	0.0305677	29.6859	0.0829694	22.6921	0.213974
ILMN_1689353	31.209	0.073508	29.0571	0.0917031	36.7445	0.0465793
ILMN_1763834	14.4528	0.786754	16.3619	0.558952	17.5779	0.435226
ILMN_1710482	1343.92	0	1403.1	0	1671.85	0
ILMN_1796737	26.8224	0.115721	19.6106	0.298399	18.896	0.343523
ILMN_1690884	18.9938	0.328239	22.2193	0.204512	22.7171	0.213974
ILMN_1704368	672.268	0	619.908	0	519.113	0.000727802
ILMN_1688543	12.8108	0.952693	14.208	0.823872	13.9822	0.844978
ILMN_1675706	17.1482	0.47016	13.2499	0.919942	13.2611	0.92067
ILMN_1754055	27.2482	0.10917	23.9994	0.171761	24.2141	0.1754
ILMN_1664024	17.0433	0.480349	17.2827	0.467249	15.937	0.611354
ILMN_1697925	30.68	0.0786026	46.7452	0.0225619	44.047	0.0283843
ILMN_1813881	20.9131	0.24163	17.4604	0.449782	24.9405	0.1623
ILMN_1719143	590.835	0	616.941	0	590.835	0.000727802
ILMN_1680192	16.8802	0.498544	14.0761	0.842795	15.7405	0.627365
ILMN_1691457	622.563	0	642.19	0	581.892	0.000727802
ILMN_1675684	391.481	0.000727802	382.163	0.00218341	665.61	0
ILMN_1661572	25.8382	0.12591	30.2456	0.0778748	25.2351	0.152838
ILMN_1698973	206.944	0.00363901	182.618	0.00363901	187.239	0.00436681
ILMN_1710726	206.39	0.00363901	199.347	0.00363901	168.596	0.00655022
ILMN_1702706	13.7988	0.871907	17.3276	0.462154	23.2694	0.203057
ILMN_1724169	238.936	0.00291121	263.73	0.00291121	243.106	0.00363901
ILMN_1664828	1303.78	0	1221.28	0	920.534	0
ILMN_1815425	14.8471	0.738719	15.3443	0.681951	14.4401	0.796215
ILMN_1789007	12163	0	10758.2	0	9473.62	0
ILMN_1802923	47.6338	0.0152838	34.1676	0.0531295	37.445	0.0429403
ILMN_1722070	22.9334	0.187773	28.8624	0.0931587	28.2657	0.109898
ILMN_1765605	25.6816	0.129549	25.921	0.135371	20.6029	0.266375
ILMN_1780170	19.5885	0.302038	20.474	0.253275	18.7982	0.346434
ILMN_1740938	9164.28	0	9425.59	0	9425.59	0
ILMN_1809311	87.0294	0.00946143	50.9238	0.0174673	40.9484	0.0327511
ILMN_1761511	19.6074	0.30131	19.0873	0.327511	19.7463	0.300582
ILMN_1709017	25.7882	0.12591	29.9163	0.0815138	30.064	0.0917031
ILMN_1761793	32.4729	0.0640466	42.3114	0.0269287	39.8614	0.0349345
ILMN_1706582	15.4313	0.663756	13.4799	0.903202	14.8912	0.74163
ILMN_1778420	22.5134	0.207424	27.8922	0.104076	24.1667	0.176128
ILMN_1692798	21.2312	0.235808	30.0207	0.080786	35.923	0.0487627
ILMN_1797070	21.779	0.222707	20.5514	0.250364	22.8779	0.211063
ILMN_1756862	2011.06	0	2087.32	0	2706.78	0
ILMN_1779070	58.1236	0.0123726	63.1756	0.0116448	50.4597	0.0189229
ILMN_1704682	20.4562	0.25837	19.1716	0.320961	20.3532	0.275837
ILMN_1676177	15.6058	0.644833	14.5376	0.790393	15.9938	0.605531
ILMN_1687201	38.6006	0.0349345	45.7333	0.0240175	64.4961	0.0123726
ILMN_1723522	183.701	0.00363901	180.98	0.00436681	187.841	0.00436681
ILMN_1713438	148.299	0.00436681	136.962	0.00655022	98.5224	0.0101892
ILMN_1721623	933.75	0	949.857	0	953.559	0
ILMN_1678152	233.064	0.00291121	256.538	0.00291121	270.115	0.00291121
ILMN_1653283	21.0791	0.237991	22.0086	0.211063	19.1428	0.328239
ILMN_1694875	26.9463	0.112809	30.407	0.077147	24.2773	0.174673
ILMN_1763730	472.61	0.000727802	482.884	0.000727802	447.87	0.0014556
ILMN_1686011	13.4346	0.907569	14.147	0.834061	15.9536	0.610626
ILMN_1675695	668.313	0	653.012	0	513.099	0.0014556
ILMN_1722491	1711.81	0	1423.25	0	1447.23	0
ILMN_1726410	1092.12	0	989.502	0	1045.14	0
ILMN_1669833	20.4112	0.261281	19.7254	0.292576	23.3326	0.19869
ILMN_1726782	18.8452	0.339156	17.7331	0.432314	12.8951	0.943959
ILMN_1726752	825.405	0	731.676	0	701.254	0
ILMN_1815081	2489.95	0	2708.82	0	3268.57	0
ILMN_1776857	98.5867	0.00946143	144.331	0.00582242	178.138	0.00509461
ILMN_1763236	36.84	0.0407569	33.0449	0.0582242	31.0681	0.0836972
ILMN_1762606	58.8631	0.0116448	50.9126	0.0174673	31.7041	0.0749636
ILMN_1757036	31.5905	0.0684134	34.3185	0.0524017	27.4767	0.116448
ILMN_1732149	22.126	0.217613	23.6163	0.178312	20.1194	0.287482
ILMN_1651574	601.368	0	729.059	0	857.269	0
ILMN_1676649	17.5946	0.42067	16.8753	0.505095	19.1711	0.327511
ILMN_1747683	16.7927	0.508006	13.5485	0.894469	14.8131	0.748181
ILMN_1807036	11.7782	0.99345	13.808	0.869723	15.5125	0.657933
ILMN_1786381	14.071	0.8377	15.0427	0.721252	12.8362	0.949054
ILMN_1667264	26.1993	0.123726	17.4143	0.453421	25.5719	0.147744
ILMN_1738494	20.3944	0.261281	27.2931	0.112082	34.7889	0.0538573
ILMN_1672057	16.6397	0.518923	17.0174	0.492722	20.6485	0.264192
ILMN_1751586	33.0156	0.0582242	21.5144	0.219796	39.5774	0.0356623
ILMN_1765610	20.5294	0.254003	19.3611	0.310044	20.9026	0.257642
ILMN_1713462	19.7521	0.293304	19.8853	0.284571	23.7604	0.187773
ILMN_1715068	24.7685	0.144105	21.0155	0.240175	25.5361	0.149199
ILMN_1717154	724.918	0	768.013	0	808.361	0
ILMN_1792540	16.1976	0.570597	15.1374	0.712518	13.8611	0.856623
ILMN_1767351	26.039	0.124454	34.8684	0.0509461	42.1696	0.0298399
ILMN_1659572	17.2391	0.459243	15.8052	0.631004	15.6849	0.63901
ILMN_1729975	447.763	0.000727802	446.113	0.0014556	550.76	0.000727802
ILMN_1767541	58.6653	0.0123726	42.7241	0.0269287	42.7942	0.0298399
ILMN_1711120	21.3999	0.229985	20.3425	0.25837	23.1619	0.203785
ILMN_1699703	2595.33	0	2624.41	0	2908.85	0
ILMN_1721977	1307.95	0	1305.91	0	1285.72	0
ILMN_1804421	15.7433	0.624454	17.3943	0.457788	18.1512	0.395197
ILMN_1661458	23.7258	0.166667	25.8733	0.135371	21.3903	0.246725
ILMN_1802203	6706.44	0	7529.64	0	8515.55	0
ILMN_1682938	293.193	0.00291121	297.564	0.00291121	388.447	0.00218341
ILMN_1723884	1341.48	0	1426.26	0	1741.3	0
ILMN_1719518	6396.71	0	6409.29	0	6169.75	0
ILMN_1752340	1863.78	0	1789.15	0	2055.2	0
ILMN_1764297	19.4795	0.306405	31.1076	0.0705968	21.7358	0.238719
ILMN_1675709	881.627	0	882.049	0	1080.62	0
ILMN_1769250	968.096	0	1005.81	0	1091	0
ILMN_1731287	1005.81	0	1089.36	0	976.032	0
ILMN_1728471	956.122	0	1046.75	0	898.503	0
ILMN_1789990	152.307	0.00436681	126.437	0.00800582	144.844	0.00800582
ILMN_1768399	23.2443	0.176856	23.631	0.178312	25.5177	0.149927
ILMN_1698447	673.815	0	651.447	0	615.147	0.000727802
ILMN_1750690	35.6117	0.0458515	38.857	0.0342067	41.9349	0.0312955
ILMN_1703989	132.083	0.00655022	116.493	0.00873363	160.481	0.00655022
ILMN_1812281	892.144	0	934.007	0	934.007	0
ILMN_1800898	5709.83	0	6031.84	0	7027.1	0
ILMN_1707529	17.0375	0.480349	17.8255	0.419214	13.3464	0.912664
ILMN_1699251	42.8615	0.0203785	43.216	0.0262009	40.5037	0.0342067
ILMN_1716068	26.9571	0.112809	35.5929	0.0443959	26.2697	0.136099
ILMN_1814353	15.2256	0.693595	15.0647	0.718341	13.4116	0.904658
ILMN_1733068	1143.2	0	1130.88	0	1131.25	0
ILMN_1736112	198.715	0.00363901	209.246	0.00291121	198.356	0.00436681
ILMN_1673815	14.0152	0.842795	15.2748	0.69869	13.838	0.858806
ILMN_1744830	243.177	0.00291121	235.247	0.00291121	187.963	0.00436681
ILMN_1738830	133.681	0.00655022	118.736	0.00800582	100.522	0.0101892
ILMN_1753500	87.7483	0.00946143	78.7088	0.0101892	73.0487	0.0101892
ILMN_1777882	1209.72	0	1156.63	0	927.519	0
ILMN_1718610	1841.73	0	2060.12	0	2054.56	0
ILMN_1768779	14.8763	0.735808	17.9189	0.414847	16.1796	0.569869
ILMN_1791186	127.523	0.00655022	158.817	0.00582242	91.1189	0.0101892
ILMN_1688953	2378.5	0	2391.91	0	2603.22	0
ILMN_1782761	17.0043	0.48326	19.1803	0.320961	19.0005	0.336972
ILMN_1811592	1966.94	0	2060.91	0	1715.33	0
ILMN_1674307	21.4275	0.229985	33.2043	0.0582242	23.9573	0.182678
ILMN_1764571	1619.78	0	1714.72	0	1851.75	0
ILMN_1704249	15.2804	0.687045	15.1847	0.709607	17.5192	0.436681
ILMN_1673224	12.9523	0.946143	14.4889	0.795488	13.3876	0.907569
ILMN_1775441	18.1383	0.38064	16.7673	0.517467	15.6596	0.639738
ILMN_1765876	34.5518	0.0502183	33.8946	0.0538573	34.9372	0.0524017
ILMN_1801833	19.9607	0.280932	25.7706	0.136099	22.5057	0.219796
ILMN_1777998	245.172	0.00291121	293.992	0.00291121	279.853	0.00291121
ILMN_1763508	17.4157	0.437409	24.3784	0.165939	19.7725	0.300582
ILMN_1661971	36.1354	0.0429403	23.9612	0.171761	22.3523	0.222707
ILMN_1711490	17.94	0.396652	17.6907	0.434498	15.8736	0.614265
ILMN_1734652	378.601	0.000727802	415.333	0.00218341	344.999	0.00291121
ILMN_1796772	11.9829	0.986172	13.8887	0.86099	11.1804	0.999272
ILMN_1731178	15.3606	0.676856	16.3509	0.558952	14.7158	0.759825
ILMN_1797753	14.6942	0.759825	17.9594	0.411936	21.3249	0.247453
ILMN_1751474	14.6535	0.764192	13.8339	0.864629	14.1432	0.823144
ILMN_1751164	29.2582	0.0866084	32.4494	0.062591	30.0064	0.0931587
ILMN_1750805	564.566	0	622.563	0	745.373	0
ILMN_1770824	660.391	0	702.488	0	727.447	0
ILMN_1765897	54.5295	0.0131004	61.6285	0.0116448	60.0635	0.0131004
ILMN_1806655	25.2315	0.136099	24.8582	0.157933	32.6229	0.069869
ILMN_1732641	20.2859	0.267831	40.8041	0.0291121	21.703	0.238719
ILMN_1673358	17.8413	0.403202	19.0462	0.333333	18.4186	0.37409
ILMN_1656276	25.2445	0.136099	25.9885	0.134643	27.094	0.123726
ILMN_1663916	1041.05	0	985.565	0	917.489	0
ILMN_1734742	1462.05	0	1355.05	0	1822.93	0
ILMN_1678143	14114.7	0	13552.4	0	11442.2	0
ILMN_1711278	44.8748	0.0174673	54.7587	0.0152838	48.2742	0.0218341
ILMN_1772370	162.368	0.00436681	142.494	0.00582242	241.558	0.00363901
ILMN_1787906	50.4532	0.0138282	46.9848	0.0225619	43.6887	0.0283843
ILMN_1727205	21.1584	0.235808	24.2793	0.166667	20.5514	0.268559
ILMN_1689770	30.0913	0.0793304	22.7485	0.195779	30.474	0.0895197
ILMN_1656546	15.4223	0.664483	13.4743	0.904658	16.4823	0.533479
ILMN_1733861	21.2943	0.233625	25.793	0.136099	20.6527	0.264192
ILMN_1810712	623.826	0	567.18	0.000727802	542.211	0.000727802
ILMN_1792571	20.0364	0.27802	26.0054	0.134643	21.0035	0.255458
ILMN_1669928	25.8894	0.125182	18.5026	0.373362	21.3409	0.247453
ILMN_1754562	15.7467	0.624454	17.4426	0.45051	21.2105	0.248908
ILMN_1664016	2020.7	0	2174.2	0	2114.81	0
ILMN_1808999	1086.49	0	1206.54	0	1459.48	0
ILMN_1703477	7923.97	0	7923.97	0	8455.96	0
ILMN_1781010	2063.62	0	2023.06	0	1845.86	0
ILMN_1666076	14.0089	0.843522	13.0639	0.941048	12.4805	0.975255
ILMN_1708093	22.8401	0.192867	22.8599	0.194323	26.3319	0.136099
ILMN_1729060	17.1425	0.470888	15.1657	0.710335	16.4953	0.532751
ILMN_1803423	5301.8	0	5775.12	0	4936.68	0
ILMN_1796912	1343.01	0	1374.64	0	1464.01	0
ILMN_1798587	23.8013	0.163028	31.4079	0.0676856	24.2221	0.1754
ILMN_1675984	22.9936	0.185589	15.6094	0.655022	22.7224	0.213974
ILMN_1690634	127.372	0.00655022	102.313	0.00946143	134.313	0.00946143
ILMN_1797341	3907.65	0	4176.16	0	3580.1	0
ILMN_1734496	21.5091	0.229258	25.1478	0.149927	18.592	0.357351
ILMN_1699967	18.582	0.35444	19.5463	0.30131	16.5159	0.529112
ILMN_1660433	43.5791	0.0189229	46.3631	0.0240175	33.686	0.062591
ILMN_1795247	343.38	0.00218341	463.758	0.000727802	276.961	0.00291121
ILMN_1670130	966.547	0	1059.53	0	1359.28	0
ILMN_1696956	471.63	0.000727802	555.374	0.000727802	589.576	0.000727802
ILMN_1757626	16.3511	0.54949	16.9899	0.494178	19.1224	0.328966
ILMN_1810229	496.776	0.000727802	478.958	0.000727802	418.367	0.00218341
ILMN_1676626	102.752	0.00946143	98.5511	0.00946143	95.5141	0.0101892
ILMN_1761334	128.631	0.00655022	126.69	0.00800582	93.4072	0.0101892
ILMN_1689700	30.4933	0.0786026	37.949	0.0356623	29.1245	0.100437
ILMN_1721626	121.849	0.00727802	162.834	0.00582242	148.131	0.00655022
ILMN_1694219	1080.62	0	1010.73	0	1003.94	0
ILMN_1792825	3137.45	0	3372.05	0	3391.66	0
ILMN_1813091	767.141	0	760.01	0	654.049	0
ILMN_1769168	17.4512	0.431587	18.3422	0.385735	19.2367	0.326055
ILMN_1808383	17.0684	0.478166	20.3657	0.257642	19.2909	0.3246
ILMN_1777550	18.0936	0.385007	20.5443	0.251092	19.4028	0.315866
ILMN_1682430	164.176	0.00436681	147.337	0.00582242	130.287	0.00946143
ILMN_1777301	28.5681	0.0953421	26.206	0.130277	25.9183	0.141921
ILMN_1740619	27.6595	0.104076	20.1018	0.273654	18.3935	0.376274
ILMN_1774161	52.3984	0.0138282	47.9392	0.0203785	43.2503	0.0298399
ILMN_1679917	367.316	0.0014556	357.463	0.00218341	292.548	0.00291121
ILMN_1795740	21.3184	0.232897	32.4974	0.062591	25.4569	0.150655
ILMN_1787879	5486.26	0	5057.33	0	4892.41	0
ILMN_1755391	4739.64	0	5006.72	0	5629.19	0
ILMN_1780444	43.3857	0.0189229	39.0966	0.0334789	44.157	0.0283843
ILMN_1775405	6427.84	0	6370.78	0	7329.09	0
ILMN_1743241	3573.25	0	3826.04	0	3205.04	0
ILMN_1704842	220.574	0.00363901	197.033	0.00363901	254.321	0.00363901
ILMN_1768391	62.7146	0.0116448	66.248	0.0116448	78.7088	0.0101892
ILMN_1719010	18.024	0.389374	18.8121	0.350801	21.362	0.246725
ILMN_1771738	107.795	0.00946143	82.1542	0.0101892	128.159	0.00946143
ILMN_1688526	7444.1	0	7144.06	0	8287.32	0
ILMN_1680465	65.0103	0.010917	63.6045	0.0116448	39.3428	0.0356623
ILMN_1679295	17.1949	0.465066	15.8067	0.631004	12.1039	0.984716
ILMN_1703325	14.2103	0.822416	12.8041	0.959243	14.6887	0.762009
ILMN_1750488	13.8634	0.861718	12.6288	0.965066	13.4521	0.903202
ILMN_1771822	19.9698	0.280204	18.415	0.379185	18.1726	0.393741
ILMN_1708416	13821.5	0	13879.8	0	14849.7	0
ILMN_1779835	65.1823	0.010917	104.475	0.00946143	110.001	0.0101892
ILMN_1791149	768.942	0	799.604	0	747.638	0
ILMN_1769810	3953.58	0	3843.77	0	3351.03	0
ILMN_1797964	1984.1	0	2047.01	0	2031.88	0
ILMN_1659148	23.9089	0.157933	24.0915	0.171761	21.3739	0.246725
ILMN_1752837	3172.9	0	3296.45	0	3138.79	0
ILMN_1777691	633.16	0	534.611	0.000727802	454.404	0.0014556
ILMN_1722066	1767.92	0	1643.83	0	1572.74	0
ILMN_1689296	198.458	0.00363901	181.637	0.00436681	183.982	0.00436681
ILMN_1779256	19.2402	0.318049	17.1565	0.47671	17.4868	0.438137
ILMN_1776395	16.6189	0.519651	16.2486	0.572052	14.1015	0.831878
ILMN_1697088	152.919	0.00436681	123.067	0.00800582	145.348	0.00800582
ILMN_1697118	343.491	0.00218341	344.283	0.00218341	382.807	0.00218341
ILMN_1797298	84.6869	0.0101892	106.308	0.00946143	88.2396	0.0101892
ILMN_1781151	715.894	0	787.491	0	797.891	0
ILMN_1665869	260.168	0.00291121	276.316	0.00291121	257.16	0.00291121
ILMN_1656557	20.4506	0.25837	18.446	0.376274	15.9554	0.610626
ILMN_1755732	23.4302	0.171761	35.3158	0.0465793	24.1059	0.177584
ILMN_1788192	24.4802	0.149199	18.7537	0.353712	21.007	0.255458
ILMN_1785170	36.3716	0.0414847	27.6752	0.107715	23.4602	0.195779
ILMN_1799730	513.483	0.000727802	484.948	0.000727802	483.502	0.0014556
ILMN_1651741	21.9092	0.219796	25.236	0.149199	19.3876	0.317322
ILMN_1743345	46.7075	0.0152838	37.2265	0.0378457	46.7196	0.0232897
ILMN_1741156	178.651	0.00436681	168.178	0.00509461	126.767	0.00946143
ILMN_1716026	246.243	0.00291121	262.795	0.00291121	195.022	0.00436681
ILMN_1768226	50.9986	0.0138282	69.6695	0.010917	66.0483	0.0123726
ILMN_1682514	4989.38	0	5251.8	0	5032.75	0
ILMN_1687291	32.7033	0.0604076	29.052	0.0917031	23.9959	0.181223
ILMN_1697519	529.426	0.000727802	435.908	0.0014556	497.514	0.0014556
ILMN_1718046	12.8595	0.951965	13.0745	0.94032	13.6335	0.884279
ILMN_1731476	27.0684	0.112809	27.1832	0.113537	33.84	0.062591
ILMN_1731540	305.338	0.00291121	310.065	0.00291121	279.613	0.00291121
ILMN_1798064	33.8607	0.051674	43.1739	0.0262009	56.1382	0.0160116
ILMN_1759915	2842.76	0	2946.62	0	3010.14	0
ILMN_1659515	24.3545	0.152838	26.0102	0.134643	20.2859	0.278748
ILMN_1810200	15.4453	0.661572	18.3459	0.385735	16.3737	0.552402
ILMN_1792489	7559.89	0	7510.59	0	7873.9	0
ILMN_1681617	3101.73	0	3167.34	0	2994.74	0
ILMN_1803183	20.6938	0.250364	22.0955	0.208879	18.6	0.356623
ILMN_1707336	2474.72	0	2784.62	0	2868.04	0
ILMN_1768394	3305.56	0	3437.38	0	2831.37	0
ILMN_1800844	2309.46	0	2298.76	0	2719.86	0
ILMN_1782810	20.4379	0.259825	28.4829	0.0982533	25.2917	0.152838
ILMN_1740248	23.4375	0.171761	26.9136	0.119359	24.7495	0.167395
ILMN_1772798	450.985	0.000727802	443.308	0.0014556	456.69	0.0014556
ILMN_1672161	27.8535	0.10262	23.3974	0.183406	28.5766	0.107715
ILMN_1671402	22.8617	0.19214	22.0421	0.210335	19.3963	0.316594
ILMN_1661112	16.4349	0.537846	19.3241	0.311499	13.7081	0.877001
ILMN_1660126	14.7094	0.757642	16.905	0.501456	16.1846	0.569141
ILMN_1735218	96.397	0.00946143	120.184	0.00800582	148.447	0.00655022
ILMN_1675866	52.0108	0.0138282	56.88	0.0131004	58.6435	0.0131004
ILMN_1807674	237.885	0.00291121	239.303	0.00291121	291.148	0.00291121
ILMN_1710229	30.7704	0.0778748	33.9789	0.0538573	36.8579	0.0465793
ILMN_1655612	2426.34	0	2152.63	0	2939.27	0
ILMN_1715181	68.3214	0.010917	61.8915	0.0116448	89.2094	0.0101892
ILMN_1813769	181.172	0.00436681	156.598	0.00582242	185.932	0.00436681
ILMN_1660544	227.211	0.00291121	196.344	0.00363901	198.004	0.00436681
ILMN_1800205	2203.13	0	1992.56	0	2533.99	0
ILMN_1733295	19.4566	0.307132	17.4029	0.455604	15.1439	0.709607
ILMN_1656477	99.0363	0.00946143	95.8951	0.00946143	137.512	0.00800582
ILMN_1712587	200.602	0.00363901	251.023	0.00291121	197.525	0.00436681
ILMN_1722045	130.539	0.00655022	174.757	0.00436681	146.183	0.00655022
ILMN_1683312	151.456	0.00436681	168.386	0.00509461	155.802	0.00655022
ILMN_1684956	17.666	0.417031	17.7722	0.430131	14.96	0.73508
ILMN_1684873	73.5592	0.0101892	88.3845	0.0101892	73.1398	0.0101892
ILMN_1661624	17.2966	0.451965	21.2502	0.229258	24.6461	0.168122
ILMN_1727462	17.1971	0.465066	15.5913	0.65575	14.8391	0.747453
ILMN_1664001	21.3197	0.232897	17.5506	0.441048	18.7534	0.347889
ILMN_1720604	33.5975	0.0545851	29.2719	0.0895197	25.5265	0.149927
ILMN_1757896	17.8672	0.401747	20.219	0.264192	20.9522	0.257642
ILMN_1727156	14.3015	0.809316	16.3367	0.561135	13.457	0.903202
ILMN_1679318	16.0105	0.591703	12.8779	0.954148	12.3368	0.980349
ILMN_1708410	15.5615	0.649927	15.3197	0.687045	15.4087	0.66885
ILMN_1807913	34.2497	0.051674	32.974	0.058952	34.7749	0.0538573
ILMN_1693218	38.4329	0.0356623	35.4467	0.0443959	25.6916	0.147016
ILMN_1805773	1660.27	0	1592.49	0	1743.46	0
ILMN_1778679	27.8984	0.100437	18.7061	0.356623	21.6061	0.239447
ILMN_1727040	15.8303	0.612809	15.0202	0.724163	17.5609	0.435226
ILMN_1762952	15.5775	0.648472	15.4709	0.670306	17.5495	0.435953
ILMN_1803691	21.386	0.230713	20.1817	0.267103	21.6137	0.239447
ILMN_1655699	37.0732	0.0400291	38.0611	0.0356623	49.2857	0.0211063
ILMN_1752145	38.6104	0.0349345	34.1414	0.0531295	46.6999	0.0232897
ILMN_1800935	4197.64	0	3807.09	0	3004.73	0
ILMN_1677226	65.5465	0.010917	75.6352	0.0101892	85.7349	0.0101892
ILMN_1720205	29.2799	0.0858806	30.0797	0.0800582	31.7842	0.0749636
ILMN_1724162	33.4175	0.0553129	25.6857	0.141194	29.1661	0.100437
ILMN_1771732	99.65	0.00946143	72.7891	0.0101892	63.1756	0.0123726
ILMN_1684054	214.339	0.00363901	227.942	0.00291121	265.921	0.00291121
ILMN_1655509	16.9854	0.484716	16.6799	0.524745	12.8522	0.947598
ILMN_1780786	13.2959	0.918486	14.9339	0.73508	13.2038	0.922853
ILMN_1658602	17.8972	0.399563	15.9531	0.610626	18.3669	0.379913
ILMN_1800237	14.8014	0.747453	15.9674	0.606259	16.5448	0.525473
ILMN_1776129	14.0832	0.836972	13.3756	0.909752	15.1922	0.703785
ILMN_1773243	33.9965	0.051674	27.1188	0.113537	23.432	0.195779
ILMN_1679737	62.9473	0.0116448	54.7243	0.0152838	52.2355	0.0174673
ILMN_1668605	61.6788	0.0116448	81.5146	0.0101892	53.0137	0.0174673
ILMN_1689512	16.3154	0.556768	20.0585	0.276565	18.3325	0.382096
ILMN_1690963	4681.62	0	4491.81	0	4985.37	0
ILMN_1685441	21.4297	0.229985	19.6801	0.29476	21.2464	0.248908
ILMN_1775797	2047.01	0	2223.9	0	2241.18	0
ILMN_1781148	14.5427	0.777293	14.9584	0.732169	14.5522	0.781659
ILMN_1651643	24.6756	0.146288	26.4578	0.127365	31.7119	0.0749636
ILMN_1722024	16.4934	0.534207	16.2048	0.577875	15.5754	0.651383
ILMN_1710255	14.6456	0.764192	16.9785	0.494178	14.6229	0.769287
ILMN_1656364	25.5628	0.129549	29.5026	0.0866084	19.6485	0.307132
ILMN_1654385	133.046	0.00655022	149.782	0.00582242	80.7077	0.0101892
ILMN_1807931	15.1627	0.702329	15.0747	0.717613	16.8164	0.495633
ILMN_1763514	14.6181	0.765648	17.0963	0.479621	15.7835	0.622271
ILMN_1810881	34.3276	0.051674	25.4852	0.144833	24.2375	0.1754
ILMN_1670829	28.1146	0.0982533	25.2774	0.149199	25.7012	0.147016
ILMN_1695454	25.0954	0.137555	20.7963	0.242358	22.11	0.230713
ILMN_1795811	97.0485	0.00946143	94.4857	0.0101892	107.946	0.0101892
ILMN_1699606	141.415	0.00582242	149.617	0.00582242	193.891	0.00436681
ILMN_1682959	1751.2	0	1650.3	0	1903.5	0
ILMN_1813668	16.6785	0.516012	17.8234	0.419214	13.4179	0.904658
ILMN_1702618	27.3875	0.106259	20.0762	0.275109	21.864	0.235808
ILMN_1676066	34.0664	0.051674	35.8348	0.0436681	25.1862	0.154294
ILMN_1711269	15.5862	0.647744	14.1388	0.8377	18.7544	0.347889
ILMN_1655532	14.9282	0.724891	16.0944	0.590248	16.6774	0.518195
ILMN_1806705	387.055	0.000727802	403.775	0.00218341	467.153	0.0014556
ILMN_1753040	19.765	0.293304	26.2979	0.129549	21.4682	0.244541
ILMN_1744050	71.373	0.0101892	54.123	0.0152838	84.4276	0.0101892
ILMN_1680419	113.697	0.00946143	99.3072	0.00946143	88.873	0.0101892
ILMN_1783675	557.473	0.000727802	582.737	0.000727802	699.35	0
ILMN_1786041	49.9834	0.0138282	43.4367	0.0262009	32.5823	0.069869
ILMN_1685097	1452.07	0	1505.21	0	1489.14	0
ILMN_1679919	7422.84	0	7984.71	0	7741.37	0
ILMN_1772177	64.247	0.0116448	51.8316	0.0174673	40.1608	0.0342067
ILMN_1797656	788.608	0	756.866	0	734.478	0
ILMN_1745772	1396.95	0	1345.15	0	1037.5	0
ILMN_1705928	689.995	0	681.991	0	628.685	0
ILMN_1701653	17.6098	0.419942	18.3256	0.385735	21.6991	0.238719
ILMN_1723412	101.651	0.00946143	85.7772	0.0101892	79.4485	0.0101892
ILMN_1695353	23.1155	0.179039	23.5261	0.180495	22.2917	0.224891
ILMN_1813075	18.1275	0.382096	20.4332	0.255458	16.3082	0.55968
ILMN_1658285	1859.2	0	2044.63	0	1421.93	0
ILMN_1695414	1614.97	0	1789.49	0	2257.57	0
ILMN_1769013	66.8275	0.010917	70.5306	0.010917	42.447	0.0298399
ILMN_1694966	16.626	0.519651	17.4454	0.449782	16.2338	0.564047
ILMN_1700340	24.3758	0.151383	24.0634	0.171761	24.9561	0.161572
ILMN_1782032	32.0495	0.0669578	28.1058	0.10262	22.4621	0.221252
ILMN_1666933	4892.41	0	4723.47	0	4864.77	0
ILMN_1794319	17.0931	0.474527	20.1194	0.272198	20.917	0.257642
ILMN_1685142	18.939	0.331878	20.3324	0.259097	19.9291	0.296215
ILMN_1685037	37.4576	0.0385735	67.9894	0.0116448	49.0001	0.0211063
ILMN_1690595	22.167	0.217613	20.1389	0.269287	24.7271	0.167395
ILMN_1689786	1016.11	0	1092.29	0	1013.18	0
ILMN_1779748	1062.51	0	1064.35	0	1158.94	0
ILMN_1804384	310.42	0.00291121	312.236	0.00291121	410.628	0.00218341
ILMN_1657571	244.808	0.00291121	215.462	0.00291121	207.048	0.00363901
ILMN_1796417	6955.98	0	7614.21	0	7774.68	0
ILMN_1722873	2542.78	0	2578.35	0	2275.26	0
ILMN_1692824	39.9581	0.0298399	40.3798	0.0291121	30.8802	0.0858806
ILMN_1693771	26.4654	0.121543	25.8044	0.136099	22.9725	0.208151
ILMN_1739719	19.3477	0.310771	19.8647	0.286026	14.5796	0.775109
ILMN_1662390	16.2261	0.565502	15.0272	0.723435	18.9772	0.338428
ILMN_1708950	23.0235	0.184862	26.3709	0.129549	23.1453	0.204512
ILMN_1662490	19.679	0.297671	20.2177	0.264192	22.5452	0.219068
ILMN_1809653	65.0308	0.010917	60.0428	0.0116448	76.3511	0.0101892
ILMN_1815184	5079.57	0	5161.6	0	3949.66	0
ILMN_1801583	16.5789	0.524018	25.237	0.149199	19.4383	0.31441
ILMN_1762284	45.0647	0.0167394	58.1236	0.0116448	75.3017	0.0101892
ILMN_1661860	112.589	0.00946143	104.155	0.00946143	138.812	0.00800582
ILMN_1660749	3700.31	0	3672.4	0	3637.29	0
ILMN_1688180	230.931	0.00291121	193.986	0.00363901	264.174	0.00291121
ILMN_1810199	42.1072	0.0225619	46.1636	0.0240175	62.7363	0.0123726
ILMN_1688234	15.7743	0.622271	14.9957	0.727802	15.0335	0.721252
ILMN_1708778	281.489	0.00291121	296.058	0.00291121	324.757	0.00291121
ILMN_1803813	342.469	0.00218341	390.123	0.00218341	272.508	0.00291121
ILMN_1728055	32.1376	0.0647744	36.7445	0.0393013	32.5922	0.069869
ILMN_1684959	21.5238	0.227802	25.3476	0.148472	20.9918	0.256186
ILMN_1702189	17.3772	0.441776	17.3011	0.466521	14.2078	0.817322
ILMN_1744118	41.6638	0.0240175	39.1125	0.0327511	35.4415	0.0509461
ILMN_1797283	23.0344	0.184862	17.1236	0.478166	18.7149	0.351528
ILMN_1726025	1279.2	0	1437.16	0	1691.3	0
ILMN_1698968	1789.15	0	1910.96	0	2138.31	0
ILMN_1782246	17.6361	0.419214	13.7416	0.876274	14.5808	0.775109
ILMN_1654497	1026.54	0	946.595	0	797.138	0
ILMN_1763064	2100.55	0	2170.66	0	2037.18	0
ILMN_1738530	641.891	0	663.705	0	710.827	0
ILMN_1809131	22.9357	0.187773	27.5987	0.10917	28.7656	0.10262
ILMN_1748970	96.1481	0.00946143	80.121	0.0101892	95.8086	0.0101892
ILMN_1700220	25.0824	0.137555	22.059	0.210335	19.96	0.294032
ILMN_1732374	33.9401	0.051674	34.6021	0.051674	24.4188	0.172489
ILMN_1808587	43.0838	0.0196506	52.469	0.0167394	59.8353	0.0131004
ILMN_1656576	27.7484	0.103348	17.1493	0.47671	18.6566	0.353712
ILMN_1791400	40.6035	0.0291121	46.8193	0.0225619	41.5272	0.0327511
ILMN_1756867	22.6195	0.202329	21.8228	0.214702	19.012	0.336245
ILMN_1812479	55.7363	0.0123726	54.6899	0.0152838	45.4656	0.0247453
ILMN_1801923	205.419	0.00363901	206.13	0.00363901	156.465	0.00655022
ILMN_1748271	381.862	0.000727802	364.268	0.00218341	372.712	0.00291121
ILMN_1799748	2983.85	0	3284.96	0	3213.82	0
ILMN_1791346	18.7534	0.343523	22.1365	0.208151	18.2046	0.393741
ILMN_1661109	13.1883	0.927948	14.2411	0.820233	14.9156	0.738719
ILMN_1672128	19590.7	0	19104.5	0	18725.7	0
ILMN_1688964	291.053	0.00291121	276.163	0.00291121	316.971	0.00291121
ILMN_1669113	4442.73	0	4557.17	0	6781.74	0
ILMN_1703471	1540.76	0	1627.98	0	1301.6	0
ILMN_1706967	21.7535	0.223435	20.2412	0.261281	19.0615	0.334061
ILMN_1716435	30.0827	0.0793304	25.0292	0.152838	26.0234	0.140466
ILMN_1804445	843.039	0	744.836	0	687.313	0
ILMN_1748968	880.253	0	687.313	0	754.389	0
ILMN_1673898	499.623	0.000727802	411.904	0.00218341	432.04	0.00218341
ILMN_1770579	338.957	0.00218341	363.164	0.00218341	357.585	0.00291121
ILMN_1664644	167.166	0.00436681	153.959	0.00582242	185.137	0.00436681
ILMN_1756006	1758.53	0	1726.96	0	2381.29	0
ILMN_1769566	3670.33	0	3841.35	0	3727.79	0
ILMN_1768960	45.7173	0.0160116	51.1086	0.0174673	55.3552	0.0160116
ILMN_1812161	3909.86	0	4313.15	0	4346.17	0
ILMN_1691173	13.7533	0.877729	15.4842	0.669578	15.6126	0.647744
ILMN_1700923	606.857	0	621.008	0	440.297	0.00218341
ILMN_1801905	316.913	0.00291121	322.717	0.00291121	373.749	0.00291121
ILMN_1717786	487.781	0.000727802	457.514	0.000727802	348.202	0.00291121
ILMN_1790978	768.767	0	769.438	0	730.241	0
ILMN_1739008	2132.24	0	2164.12	0	2527.87	0
ILMN_1734655	30.8536	0.077147	29.7082	0.0829694	34.5036	0.0553129
ILMN_1794707	422.665	0.000727802	398.07	0.00218341	542.058	0.000727802
ILMN_1673991	5205.69	0	5241.05	0	4331.86	0
ILMN_1716384	611.263	0	608.18	0	593.61	0.000727802
ILMN_1751086	1519.66	0	1509.79	0	1571.98	0
ILMN_1716231	17.6509	0.417758	17.1878	0.473071	15.8601	0.614265
ILMN_1713630	17.9243	0.39738	16.1473	0.583697	19.8982	0.296943
ILMN_1779214	808.057	0	766.21	0	620.804	0.000727802
ILMN_1772540	145.482	0.00509461	108.963	0.00946143	144.658	0.00800582
ILMN_1737833	161.027	0.00436681	141.593	0.00582242	268.596	0.00291121
ILMN_1711210	20.6036	0.251819	26.0685	0.134643	27.9112	0.110626
ILMN_1740671	33.023	0.0582242	37.5766	0.0363901	42.2319	0.0298399
ILMN_1752393	16.3541	0.54949	15.414	0.673945	13.3408	0.914847
ILMN_1654065	23.0278	0.184862	22.6832	0.197962	20.988	0.256914
ILMN_1670609	2501.19	0	2380.27	0	2620.86	0
ILMN_1813434	83.5913	0.0101892	85.5637	0.0101892	81.9479	0.0101892
ILMN_1698804	16.9907	0.484716	16.2016	0.577875	19.0015	0.336972
ILMN_1656159	16.4843	0.534207	22.2729	0.203785	19.3568	0.318777
ILMN_1674217	23.5636	0.171034	17.4929	0.446143	18.1496	0.395197
ILMN_1768783	20.8409	0.245997	19.2133	0.318049	18.4697	0.371179
ILMN_1658884	392.25	0.000727802	436.82	0.0014556	382.366	0.00218341
ILMN_1804137	146.143	0.00509461	149.657	0.00582242	142.375	0.00800582
ILMN_1661428	132.541	0.00655022	131.827	0.00800582	104.155	0.0101892
ILMN_1687765	17.9542	0.395924	18.2067	0.395197	20.0371	0.291121
ILMN_1791904	983.372	0	978.917	0	1213.46	0
ILMN_1704164	91.5922	0.00946143	106.744	0.00946143	98.0734	0.0101892
ILMN_1663684	32.9923	0.0582242	34.6262	0.051674	29.1766	0.0997089
ILMN_1768895	33.2355	0.0553129	40.5037	0.0291121	30.8369	0.0858806
ILMN_1651303	29.674	0.0836972	23.817	0.1754	35.8479	0.0487627
ILMN_1775285	17.0468	0.479621	21.8062	0.215429	16.2138	0.565502
ILMN_1698297	4580.61	0	4815.65	0	5610.62	0
ILMN_1775566	1181.84	0	1371.68	0	1769.2	0
ILMN_1795008	16.7976	0.508006	16.7094	0.521106	16.8486	0.490539
ILMN_1689098	49.953	0.0138282	48.1683	0.0203785	56.0262	0.0160116
ILMN_1705208	23.1552	0.178312	16.7804	0.515284	17.016	0.475255
ILMN_1696132	14.4912	0.784571	13.8365	0.864629	14.4594	0.793304
ILMN_1736862	126.826	0.00655022	115.851	0.00946143	111.134	0.0101892
ILMN_1658071	464.134	0.000727802	384.092	0.00218341	497.365	0.0014556
ILMN_1747271	806.101	0	723.431	0	778.003	0
ILMN_1741115	20.4252	0.259825	23.6876	0.178312	19.3622	0.318049
ILMN_1783304	5331.75	0	5068.11	0	4723.47	0
ILMN_1655783	12.8177	0.952693	22.772	0.195779	15.7808	0.622271
ILMN_1654322	948.908	0	1127.05	0	1197.52	0
ILMN_1759628	3705.4	0	3532.81	0	2933.16	0
ILMN_1653211	14.8711	0.735808	14.8766	0.74163	16.5043	0.532023
ILMN_1788281	14.7269	0.756914	13.3815	0.909752	16.5719	0.524745
ILMN_1770052	15.5236	0.653566	15.0254	0.724163	14.5226	0.786026
ILMN_1709541	14.8587	0.735808	13.5397	0.894469	14.4155	0.80131
ILMN_1687375	1423.25	0	1417.3	0	1326.38	0
ILMN_1655884	373.261	0.0014556	409.411	0.00218341	748.563	0
ILMN_1815666	555.243	0.000727802	607.975	0	940.694	0
ILMN_1697827	51.6605	0.0138282	85.8899	0.0101892	63.1301	0.0123726
ILMN_1750599	26.6054	0.117904	29.1892	0.0909752	29.5007	0.0975255
ILMN_1813399	81.9933	0.0101892	65.7635	0.0116448	76.9621	0.0101892
ILMN_1802223	21.3189	0.232897	19.8591	0.286026	22.2579	0.224891
ILMN_1734788	14.6404	0.764192	18.0718	0.40393	13.6701	0.878457
ILMN_1693481	20.034	0.27802	17.3165	0.462882	17.2446	0.454876
ILMN_1660741	20.7382	0.249636	28.7656	0.0931587	27.8556	0.110626
ILMN_1680579	1523.31	0	1832.67	0	1568.2	0
ILMN_1664772	460.12	0.000727802	402.127	0.00218341	383.498	0.00218341
ILMN_1696568	637.586	0	692.612	0	490.074	0.0014556
ILMN_1758784	110.776	0.00946143	108.049	0.00946143	89.7292	0.0101892
ILMN_1754035	28.5068	0.0953421	21.781	0.216157	21.5257	0.243086
ILMN_1796405	14.7325	0.756914	16.0147	0.597526	12.5548	0.974527
ILMN_1771680	14.2228	0.819505	15.9172	0.614265	17.1393	0.465066
ILMN_1702257	18.093	0.385007	17.2614	0.469432	18.3612	0.379913
ILMN_1703787	15.8412	0.612081	15.1943	0.707424	16.3093	0.55968
ILMN_1764494	15822.1	0	16272	0	13485.3	0
ILMN_1772132	25870.4	0	23861.1	0	24666.1	0
ILMN_1685774	8150.53	0	7650.21	0	6942.61	0
ILMN_1653599	4785.06	0	4467.88	0	5156.91	0
ILMN_1679178	997.601	0	943.959	0	1078.12	0
ILMN_1756674	32920.8	0	30372.4	0	28686.7	0
ILMN_1672191	1720.59	0	1768.51	0	1630.43	0
ILMN_1721989	6415.4	0	5854.97	0	5336.38	0
ILMN_1712430	151.048	0.00436681	138.625	0.00655022	163.046	0.00655022
ILMN_1676393	4417.29	0	4373.88	0	4197.64	0
ILMN_1669102	24.2201	0.154294	31.318	0.0691412	28.1258	0.110626
ILMN_1807798	22.6809	0.19869	21.8275	0.213974	21.3753	0.246725
ILMN_1703046	18446.6	0	17151.9	0	16148.9	0
ILMN_1770466	74.7141	0.0101892	84.1425	0.0101892	34.7702	0.0538573
ILMN_1666372	7999.92	0	7438.22	0	8274.13	0
ILMN_1794912	11094.7	0	10169.9	0	10403.7	0
ILMN_1703415	21.2783	0.233625	19.1548	0.320961	27.3286	0.119359
ILMN_1803509	680.955	0	690.634	0	629.871	0
ILMN_1726603	20683.7	0	18446.6	0	19760.5	0
ILMN_1661574	2697.43	0	2592.4	0	2714.75	0
ILMN_1772929	5870.89	0	5945.6	0	6331.51	0
ILMN_1750143	8925.29	0	8201.17	0	9130.94	0
ILMN_1812638	12253.8	0	12444.2	0	14216.8	0
ILMN_1734782	15152	0	14548.8	0	14150.1	0
ILMN_1679188	809.184	0	692.72	0	819.45	0
ILMN_1700625	454.881	0.000727802	402.966	0.00218341	369.787	0.00291121
ILMN_1809027	2268.71	0	2127.52	0	2258.38	0
ILMN_1697694	7602.28	0	8011.55	0	7794.77	0
ILMN_1677440	5614.58	0	5725.49	0	5297.11	0
ILMN_1752579	4550.74	0	4879.41	0	5171.89	0
ILMN_1700380	1339.62	0	1352.19	0	1217.97	0
ILMN_1812896	18.0123	0.39083	20.0865	0.273654	19.0706	0.334061
ILMN_1735801	14.8383	0.738719	16.4481	0.547307	13.1563	0.923581
ILMN_1678186	13.8226	0.864629	14.9089	0.740175	13.9393	0.849345
ILMN_1721391	6015.23	0	5782.52	0	7046.61	0
ILMN_1789005	13446.8	0	13705.4	0	15421.3	0
ILMN_1653056	25.2816	0.134643	32.8097	0.0596798	48.5166	0.0218341
ILMN_1773849	805.734	0	743.126	0	1414.92	0
ILMN_1795826	2610.9	0	2691.58	0	2915.11	0
ILMN_1799889	32.0899	0.06623	29.8928	0.0822416	32.3295	0.0727802
ILMN_1715635	2761.15	0	2734.43	0	3309.5	0
ILMN_1785095	713.018	0	706.79	0	627.752	0
ILMN_1711516	6996.15	0	7270.22	0	6915.21	0
ILMN_1812073	17.063	0.478166	15.9858	0.604076	17.7385	0.421397
ILMN_1787705	6739.5	0	6573	0	7969.82	0
ILMN_1663257	31.5747	0.0684134	26.5764	0.126637	23.0086	0.208151
ILMN_1659801	1588.03	0	1487.28	0	1372.43	0
ILMN_1660729	15.8162	0.614993	16.6322	0.530568	15.0795	0.719068
ILMN_1797310	2915.11	0	2787.32	0	3154.06	0
ILMN_1798485	8515.55	0	9277.03	0	9493.81	0
ILMN_1810235	103.203	0.00946143	92.6755	0.0101892	72.6182	0.010917
ILMN_1678308	1326.88	0	1258.68	0	1528.8	0
ILMN_1784523	3250.5	0	3088.15	0	2503.7	0
ILMN_1674778	33.7794	0.0538573	26.7321	0.125182	23.5832	0.190684
ILMN_1654541	33.8563	0.0524017	51.7712	0.0174673	45.3124	0.0247453
ILMN_1726273	17.9405	0.396652	17.5949	0.438865	15.3834	0.671761
ILMN_1763387	856.674	0	861.249	0	897.784	0
ILMN_1689473	25.9657	0.124454	19.3973	0.309316	19.1056	0.329694
ILMN_1808115	780.997	0	854.465	0	702.31	0
ILMN_1696223	35.0414	0.0487627	37.5981	0.0363901	44.9291	0.0254731
ILMN_1722056	908.639	0	861.783	0	771.296	0
ILMN_1778358	15.3901	0.671761	15.0869	0.716885	15.1566	0.707424
ILMN_1693896	31.0134	0.0764192	35.0807	0.0480349	32.7145	0.069869
ILMN_1710523	14.9196	0.726346	17.0639	0.481805	15.344	0.676856
ILMN_1782057	184.648	0.00363901	166.465	0.00509461	197.349	0.00436681
ILMN_1814688	15.2518	0.691412	16.6336	0.530568	16.6929	0.516012
ILMN_1653372	18.6364	0.352984	16.9623	0.496361	17.4285	0.441776
ILMN_1783956	713.977	0	791.587	0	591.564	0.000727802
ILMN_1799232	36.3616	0.0414847	26.1622	0.131004	29.8385	0.0938865
ILMN_1658684	212.925	0.00363901	206.022	0.00363901	218.096	0.00363901
ILMN_1790603	3166.18	0	3237.4	0	2805.14	0
ILMN_1727390	125.556	0.00655022	131.384	0.00800582	96.6056	0.0101892
ILMN_1721741	1594.89	0	1554.49	0	1374.21	0
ILMN_1704943	22.8609	0.19214	20.1877	0.267103	18.7165	0.351528
ILMN_1682375	130.832	0.00655022	139.443	0.00655022	138.121	0.00800582
ILMN_1782085	198.814	0.00363901	219.761	0.00291121	231.403	0.00363901
ILMN_1727332	7794.77	0	8039.74	0	7079.22	0
ILMN_1685978	622.794	0	489.943	0.000727802	503.247	0.0014556
ILMN_1810385	29.2484	0.0866084	22.7603	0.195779	21.8094	0.237263
ILMN_1716460	29.8988	0.080786	24.7242	0.159389	24.428	0.172489
ILMN_1714783	16.4266	0.539301	17.1664	0.474527	17.8004	0.418486
ILMN_1653896	588.746	0	537.771	0.000727802	653.012	0
ILMN_1761850	40.2948	0.0298399	47.2368	0.0218341	33.6566	0.062591
ILMN_1772124	243.293	0.00291121	252.788	0.00291121	272.583	0.00291121
ILMN_1786966	21.3975	0.229985	25.2718	0.149199	17.1488	0.464338
ILMN_1666885	34.593	0.0502183	32.803	0.0596798	27.4748	0.116448
ILMN_1726576	22.1114	0.218341	15.7704	0.634643	17.98	0.409025
ILMN_1800951	68.4618	0.010917	70.3851	0.010917	57.2509	0.0138282
ILMN_1705900	95.0298	0.00946143	109.494	0.00946143	115.286	0.00946143
ILMN_1743829	4803.84	0	4747.08	0	4747.08	0
ILMN_1705034	16.9583	0.489083	16.9836	0.494178	15.3199	0.683406
ILMN_1742956	18.6997	0.344978	22.7871	0.195051	29.3342	0.0982533
ILMN_1680380	192.261	0.00363901	168.596	0.00509461	193.178	0.00436681
ILMN_1725696	189.244	0.00363901	229.076	0.00291121	235.417	0.00363901
ILMN_1753450	14.0585	0.839156	15.6074	0.655022	14.7315	0.75837
ILMN_1688602	31.7595	0.0676856	29.3463	0.088064	32.0375	0.0742358
ILMN_1777260	21.2527	0.23508	22.2937	0.203785	20.9945	0.256186
ILMN_1664177	376.171	0.0014556	352.058	0.00218341	340.698	0.00291121
ILMN_1740349	705.481	0	673.579	0	720.703	0
ILMN_1651378	2176.34	0	2020.7	0	1930.14	0
ILMN_1756852	21.5286	0.227802	20.055	0.276565	17.7679	0.419942
ILMN_1680955	5659.39	0	5832.61	0	6102.13	0
ILMN_1700793	331.521	0.00218341	286.531	0.00291121	294.92	0.00291121
ILMN_1684217	4504.26	0	4515.34	0	5105.4	0
ILMN_1721333	37.6123	0.0385735	33.3072	0.0560408	42.3498	0.0298399
ILMN_1675376	17.1206	0.473071	15.3314	0.684862	17.293	0.448326
ILMN_1749081	147.989	0.00509461	134.276	0.00727802	150.461	0.00655022
ILMN_1710216	161.261	0.00436681	121.33	0.00800582	95.9496	0.0101892
ILMN_1674265	20.0029	0.27802	19.4028	0.309316	24.1307	0.176856
ILMN_1811443	82.2318	0.0101892	92.3677	0.0101892	162.033	0.00655022
ILMN_1671731	1270.98	0	1351.89	0	1248.99	0
ILMN_1712159	15.4477	0.660844	13.8347	0.864629	14.3645	0.805677
ILMN_1680521	29.0503	0.088064	27.4326	0.110626	27.5013	0.116448
ILMN_1698324	130.002	0.00655022	139.256	0.00655022	165.561	0.00655022
ILMN_1766185	1478.85	0	1465.87	0	1727.59	0
ILMN_1692967	19.8125	0.288937	16.1041	0.588792	16.7749	0.5
ILMN_1724480	26.5224	0.118632	32.2634	0.0633188	29.7856	0.0946143
ILMN_1701877	21.054	0.239447	23.226	0.184862	25.3485	0.152111
ILMN_1703123	1250.26	0	1147.28	0	1316.22	0
ILMN_1765518	19.3021	0.313683	23.9926	0.171761	22.57	0.218341
ILMN_1754400	2056.22	0	2091.67	0	2381.93	0
ILMN_1797154	92.5544	0.00946143	95.9339	0.00946143	82.3625	0.0101892
ILMN_1746206	1077.15	0	1217.1	0	1165.78	0
ILMN_1742262	77.0763	0.0101892	91.6983	0.0101892	85.8899	0.0101892
ILMN_1733680	361.592	0.0014556	360.826	0.00218341	223.869	0.00363901
ILMN_1656682	3356.52	0	3604.53	0	3192.2	0
ILMN_1704550	141.36	0.00582242	208.769	0.00291121	209.937	0.00363901
ILMN_1730867	2793.54	0	2989.75	0	2987.05	0
ILMN_1725427	24110.3	0	24069.6	0	26739.9	0
ILMN_1780188	53.9291	0.0138282	53.525	0.0160116	53.9471	0.0167394
ILMN_1659202	17.5456	0.424309	15.5533	0.663028	15.7166	0.630277
ILMN_1709907	18.5124	0.358806	15.8092	0.631004	18.0028	0.406841
ILMN_1732822	23.8134	0.163028	23.6527	0.178312	23.4262	0.196507
ILMN_1787595	249.47	0.00291121	182.17	0.00363901	180.478	0.00436681
ILMN_1726840	37.1012	0.0400291	29.5403	0.0858806	29.4859	0.0975255
ILMN_1657096	26.3169	0.122271	17.5426	0.441776	19.141	0.328239
ILMN_1690682	134.753	0.00655022	171.945	0.00436681	127.082	0.00946143
ILMN_1800713	16.4117	0.541485	14.8339	0.748908	16.0984	0.585153
ILMN_1698756	27.2405	0.10917	24.3478	0.166667	24.0965	0.177584
ILMN_1739749	253.072	0.00291121	225.292	0.00291121	262.107	0.00291121
ILMN_1696536	19.4304	0.30786	20.6345	0.248908	18.5228	0.364629
ILMN_1761093	30.8599	0.077147	24.5187	0.163755	24.5054	0.171034
ILMN_1774208	16.9333	0.491994	26.024	0.134643	19.1443	0.328239
ILMN_1721432	208.7	0.00363901	173.121	0.00436681	203.182	0.00436681
ILMN_1711102	148.7	0.00436681	152.664	0.00582242	175.675	0.00582242
ILMN_1800082	23.6351	0.16885	26.6759	0.125182	24.2432	0.1754
ILMN_1771260	31.7261	0.0676856	19.5985	0.298399	20.4224	0.272198
ILMN_1702609	24.2765	0.154294	22.4303	0.203057	22.0938	0.230713
ILMN_1782918	475.864	0.000727802	526.347	0.000727802	379.011	0.00291121
ILMN_1806613	43.5606	0.0189229	31.1496	0.0705968	52.7411	0.0174673
ILMN_1721523	15.3159	0.682678	13.9682	0.853712	14.8151	0.748181
ILMN_1741389	107.11	0.00946143	139.743	0.00655022	129.74	0.00946143
ILMN_1702817	75.4165	0.0101892	103.865	0.00946143	93.6988	0.0101892
ILMN_1764813	132.772	0.00655022	124.016	0.00800582	126.331	0.00946143
ILMN_1707200	13.939	0.849345	15.6372	0.649927	17.8194	0.417031
ILMN_1753271	16.3426	0.552402	17.5643	0.439592	16.0151	0.601164
ILMN_1760348	36.6915	0.0407569	28.3756	0.100437	41.5642	0.0327511
ILMN_1766221	314.316	0.00291121	324.757	0.00291121	314.217	0.00291121
ILMN_1680732	20.0227	0.27802	18.8705	0.347162	18.4719	0.371179
ILMN_1806508	23.2297	0.177584	25.5177	0.144833	28.5904	0.106987
ILMN_1753755	86.3196	0.00946143	125.843	0.00800582	109.494	0.0101892
ILMN_1692267	4015.94	0	4038.82	0	4518.52	0
ILMN_1661500	727.447	0	679.784	0	776.113	0
ILMN_1653749	2332.74	0	2502.11	0	2797.09	0
ILMN_1732555	23.7218	0.166667	20.2249	0.263464	22.2585	0.224891
ILMN_1663541	673.579	0	682.21	0	678.297	0
ILMN_1806999	372.103	0.0014556	374.901	0.00218341	389.801	0.00218341
ILMN_1778161	496.065	0.000727802	453.367	0.000727802	366.941	0.00291121
ILMN_1687751	22.2686	0.215429	26.2994	0.129549	28.1566	0.110626
ILMN_1707717	345.928	0.00218341	300.309	0.00291121	273.782	0.00291121
ILMN_1771308	19.3386	0.311499	18.6358	0.364629	17.1584	0.464338
ILMN_1797804	33.272	0.0553129	46.0258	0.0240175	39.2337	0.0363901
ILMN_1669323	147.273	0.00509461	155.309	0.00582242	117.858	0.00946143
ILMN_1681583	21.7644	0.223435	23.2538	0.184862	27.1846	0.121543
ILMN_1807181	42.8817	0.0203785	44.8664	0.0247453	50.1169	0.0203785
ILMN_1751149	17.917	0.398108	18.0966	0.402475	16.5637	0.524745
ILMN_1670695	24.8364	0.141921	29.2341	0.0902475	35.0807	0.051674
ILMN_1685398	45.9085	0.0160116	82.0092	0.0101892	58.9605	0.0131004
ILMN_1720360	17.4621	0.430859	16.5213	0.540757	16.1904	0.568413
ILMN_1738652	727.23	0	741.772	0	860.053	0
ILMN_1733970	34.9483	0.0487627	37.958	0.0356623	41.9057	0.0312955
ILMN_1759618	41.9228	0.0240175	50.7692	0.0174673	38.1011	0.0407569
ILMN_1659766	619.59	0	707.243	0	537.227	0.000727802
ILMN_1727996	532.278	0.000727802	488.175	0.000727802	527.897	0.000727802
ILMN_1751396	20.9431	0.24163	27.3917	0.111354	23.7839	0.186317
ILMN_1728514	403.878	0.000727802	375.432	0.00218341	353.526	0.00291121
ILMN_1701137	25.7435	0.128821	30.2201	0.0778748	29.052	0.101892
ILMN_1768994	44.3358	0.0174673	36.2096	0.0422125	30.6244	0.0887919
ILMN_1697549	27.1942	0.110626	20.5719	0.250364	20.0494	0.289665
ILMN_1739256	150.93	0.00436681	110.154	0.00946143	127.523	0.00946143
ILMN_1801106	21.4494	0.229985	29.0636	0.0917031	27.9013	0.110626
ILMN_1797130	18.274	0.372635	21.8223	0.214702	20.2817	0.278748
ILMN_1759925	20.6161	0.251819	19.0484	0.333333	20.2297	0.280932
ILMN_1763869	16.2424	0.564047	14.3758	0.805677	15.2359	0.694323
ILMN_1773109	20.3954	0.261281	17.6859	0.434498	18.0961	0.401019
ILMN_1671076	14.4199	0.791121	15.9864	0.604076	16.6785	0.518195
ILMN_1697905	27.3106	0.107715	20.3463	0.25837	21.3948	0.246725
ILMN_1652865	21.7689	0.223435	29.2216	0.0902475	22.2905	0.224891
ILMN_1705922	54.3502	0.0131004	37.6459	0.0363901	67.2178	0.010917
ILMN_1699727	25.7591	0.126637	23.4175	0.182678	27.8734	0.110626
ILMN_1703593	16.7013	0.515284	13.5446	0.894469	15.1847	0.70524
ILMN_1771652	277.693	0.00291121	279.312	0.00291121	298.768	0.00291121
ILMN_1810550	18.469	0.359534	17.8191	0.42067	16.961	0.479621
ILMN_1805990	147.539	0.00509461	126.244	0.00800582	143.915	0.00800582
ILMN_1691410	64.4137	0.0116448	55.0721	0.0152838	51.4677	0.0189229
ILMN_1749243	106.526	0.00946143	86.7027	0.0101892	110.542	0.0101892
ILMN_1661646	230.408	0.00291121	241.486	0.00291121	170.333	0.00655022
ILMN_1663631	4842.57	0	5210.9	0	5175.54	0
ILMN_1680685	16.7193	0.5131	15.7482	0.63901	14.6447	0.767103
ILMN_1701216	890.132	0	1008.83	0	1097.21	0
ILMN_1768363	999.986	0	1010.35	0	1112.06	0
ILMN_1782004	18.7293	0.343523	22.0788	0.208879	21.5795	0.240902
ILMN_1785340	452.74	0.000727802	420.721	0.0014556	472.782	0.0014556
ILMN_1737662	20.1244	0.272926	16.9858	0.494178	19.6236	0.307132
ILMN_1706493	45.2991	0.0167394	43.4879	0.0254731	39.1522	0.0371179
ILMN_1772312	32.2373	0.0647744	31.9515	0.0655022	36.2182	0.0487627
ILMN_1701170	23.5183	0.171034	15.5674	0.660844	16.4313	0.544396
ILMN_1651826	1084.93	0	1016.63	0	1296.92	0
ILMN_1690576	29.1395	0.0866084	21.1161	0.232897	30.3428	0.0895197
ILMN_1686626	4373.88	0	3900.08	0	5432.18	0
ILMN_1760563	765.054	0	843.949	0	1106.84	0
ILMN_1743137	1465.87	0	1479.44	0	1483.84	0
ILMN_1705364	888.212	0	1005.11	0	1015.27	0
ILMN_1742782	173.218	0.00436681	172.18	0.00436681	223.273	0.00363901
ILMN_1789526	1503.67	0	1396.45	0	1532.88	0
ILMN_1668822	200.766	0.00363901	187.672	0.00363901	193.537	0.00436681
ILMN_1690241	20.0095	0.27802	19.9046	0.283115	22.7907	0.212518
ILMN_1763207	26.2979	0.122271	27.8969	0.104076	23.6152	0.190684
ILMN_1683300	114.247	0.00946143	144.961	0.00582242	122.655	0.00946143
ILMN_1658327	760.01	0	836.365	0	867.509	0
ILMN_1742230	2949.02	0	2792.58	0	2433.27	0
ILMN_1696692	27.5108	0.106259	31.7553	0.06623	26.3149	0.136099
ILMN_1815475	825.618	0	829.805	0	885.165	0
ILMN_1676318	30.4086	0.0786026	29.7479	0.0829694	40.4541	0.0342067
ILMN_1720850	1426.26	0	1382.93	0	1177.26	0
ILMN_1729645	616.352	0	606.391	0	648.517	0
ILMN_1734929	21.0096	0.240902	19.4765	0.306405	22.4985	0.219796
ILMN_1800590	395.194	0.000727802	348.202	0.00218341	387.575	0.00218341
ILMN_1702888	150.812	0.00436681	139.601	0.00655022	171.945	0.00655022
ILMN_1767612	742.723	0	716.922	0	633.864	0
ILMN_1762466	624.281	0	644.158	0	504.526	0.0014556
ILMN_1663592	28.0227	0.0997089	26.351	0.129549	21.543	0.242358
ILMN_1711053	14.9465	0.724163	16.0466	0.59607	14.3436	0.807133
ILMN_1811497	21.358	0.232169	23.9715	0.171761	17.9706	0.409753
ILMN_1775012	233.168	0.00291121	198.558	0.00363901	205.824	0.00363901
ILMN_1703111	42.4868	0.0211063	25.7326	0.138282	31.0411	0.084425
ILMN_1776656	81.7525	0.0101892	73.1104	0.0101892	68.0469	0.010917
ILMN_1794956	70.3529	0.010917	79.2489	0.0101892	55.163	0.0167394
ILMN_1745415	2765.61	0	2567.29	0	2924.25	0
ILMN_1705653	18.8243	0.340611	18.1796	0.39738	16.9999	0.475982
ILMN_1790455	23.7797	0.164483	24.1723	0.170306	19.2704	0.325327
ILMN_1770421	43.8678	0.0189229	39.6071	0.0312955	50.0589	0.0203785
ILMN_1680300	17.7557	0.408297	17.7591	0.430131	24.5849	0.171034
ILMN_1732154	22.5927	0.202329	17.0898	0.480349	14.1865	0.819505
ILMN_1734603	19.3431	0.310771	17.8802	0.416303	20.6617	0.264192
ILMN_1705568	16.4324	0.537846	15.7405	0.640466	15.2793	0.687045
ILMN_1764575	16.6185	0.519651	19.4183	0.309316	17.0579	0.47016
ILMN_1697642	804.366	0	768.942	0	865.155	0
ILMN_1737380	669.974	0	593.61	0.000727802	575.504	0.000727802
ILMN_1812403	2749.53	0	2641.99	0	3015.13	0
ILMN_1672596	22.0498	0.218341	19.8028	0.28821	19.8358	0.299127
ILMN_1763638	54.3637	0.0131004	44.1098	0.0247453	43.6283	0.0283843
ILMN_1776647	61.433	0.0116448	44.0699	0.0247453	46.5849	0.0232897
ILMN_1751760	24.3	0.154294	21.1673	0.232169	23.7015	0.189228
ILMN_1811630	53.1418	0.0138282	51.0605	0.0174673	54.286	0.0167394
ILMN_1808059	46.7145	0.0152838	34.0779	0.0538573	45.6132	0.0240175
ILMN_1766169	1831.28	0	1836.24	0	1808.89	0
ILMN_1695110	700.763	0	754.197	0	781.924	0
ILMN_1771966	2875.72	0	2976.47	0	2608.11	0
ILMN_1786433	1097.65	0	1080.62	0	1025.83	0
ILMN_1758090	85.5845	0.00946143	74.5524	0.0101892	75.132	0.0101892
ILMN_1811188	1885.42	0	1822.13	0	1620.37	0
ILMN_1796113	333.557	0.00218341	303.302	0.00291121	322.027	0.00291121
ILMN_1711509	829.056	0	737.92	0	927.291	0
ILMN_1685641	24.8655	0.141921	19.1962	0.320233	24.6028	0.170306
ILMN_1731442	1520.35	0	1446.19	0	1813.4	0
ILMN_1764166	331.753	0.00218341	331.025	0.00291121	306.347	0.00291121
ILMN_1655433	108.304	0.00946143	81.6222	0.0101892	70.0103	0.010917
ILMN_1693394	3409.4	0	3463.99	0	3222.96	0
ILMN_1676874	151.363	0.00436681	172.697	0.00436681	96.0732	0.0101892
ILMN_1698224	2941.52	0	2730.93	0	3073.22	0
ILMN_1659800	185.969	0.00363901	195.396	0.00363901	189.019	0.00436681
ILMN_1667885	26.8382	0.115721	23.0977	0.186317	26.8952	0.127365
ILMN_1665761	262.339	0.00291121	263.112	0.00291121	291.282	0.00291121
ILMN_1701120	26.2887	0.122271	27.7055	0.107715	21.8392	0.235808
ILMN_1801119	247.108	0.00291121	288.338	0.00291121	257.515	0.00291121
ILMN_1697970	27.6853	0.104076	28.4697	0.0982533	33.739	0.062591
ILMN_1769229	25.4932	0.131004	19.1935	0.320233	22.9866	0.208151
ILMN_1742410	351.551	0.0014556	464.134	0.000727802	891.851	0
ILMN_1654118	8892.71	0	8797.47	0	11330.2	0
ILMN_1749096	16.6349	0.519651	16.609	0.533479	19.5993	0.307132
ILMN_1766541	170.58	0.00436681	138.868	0.00655022	144.563	0.00800582
ILMN_1774997	125.651	0.00655022	141.922	0.00582242	85.3044	0.0101892
ILMN_1752953	2379.38	0	2327.71	0	2626.26	0
ILMN_1731193	144.331	0.00582242	130.718	0.00800582	123.948	0.00946143
ILMN_1768580	2204.06	0	2368.17	0	2216.35	0
ILMN_1702092	23.1285	0.179039	20.7214	0.246725	18.0632	0.403202
ILMN_1773925	16.5745	0.524745	23.9293	0.173217	20.9427	0.257642
ILMN_1717976	26.8564	0.114993	34.2975	0.0524017	42.3839	0.0298399
ILMN_1664235	14.2063	0.823144	18.4044	0.381368	17.1864	0.459243
ILMN_1746561	1258.26	0	1262.34	0	1298.43	0
ILMN_1662437	20.7393	0.248908	34.1039	0.0538573	33.941	0.0611354
ILMN_1737314	2631.21	0	2606.67	0	3088.15	0
ILMN_1746053	18.0376	0.389374	18.4146	0.379913	19.4772	0.311499
ILMN_1672797	26.6301	0.117904	24.9904	0.155022	24.0634	0.179039
ILMN_1706886	142.56	0.00582242	150.664	0.00582242	162.15	0.00655022
ILMN_1665996	17.4212	0.436681	31.3563	0.0684134	26.093	0.138282
ILMN_1754199	433.733	0.000727802	420.069	0.0014556	580.049	0.000727802
ILMN_1708195	502.752	0.000727802	467.384	0.000727802	473.92	0.0014556
ILMN_1701165	88.4137	0.00946143	135.027	0.00727802	126.479	0.00946143
ILMN_1788844	28.5721	0.0953421	36.2297	0.0422125	33.3072	0.0647744
ILMN_1704452	80.9542	0.0101892	76.2972	0.0101892	107.736	0.0101892
ILMN_1743966	46.6354	0.0152838	45.9403	0.0240175	79.7901	0.0101892
ILMN_1775192	3931.46	0	4076.11	0	3301.3	0
ILMN_1814686	15.7353	0.625182	14.2622	0.818777	14.1593	0.820233
ILMN_1676241	383.137	0.000727802	438.234	0.0014556	510.698	0.0014556
ILMN_1773117	1252.1	0	1227.72	0	1132.8	0
ILMN_1712161	116.124	0.00946143	138.724	0.00655022	131.827	0.00946143
ILMN_1767015	114.766	0.00946143	57.1841	0.0131004	98.4642	0.0101892
ILMN_1712799	17.2628	0.453421	17.7661	0.430131	17.1664	0.462154
ILMN_1669663	102.982	0.00946143	97.3099	0.00946143	113.474	0.0101892
ILMN_1680683	17.1381	0.470888	18.5789	0.368268	18.6715	0.352256
ILMN_1670398	45.519	0.0167394	80.9369	0.0101892	46.2736	0.0240175
ILMN_1738529	728.354	0	718.645	0	610.687	0.000727802
ILMN_1678757	5088.64	0	3662.71	0	3894.05	0
ILMN_1677637	16.0346	0.590248	17.3021	0.466521	13.666	0.878457
ILMN_1683471	38.6604	0.0342067	39.5946	0.0312955	40.3461	0.0342067
ILMN_1799280	202.554	0.00363901	204.762	0.00363901	203.399	0.00436681
ILMN_1673360	12.8873	0.949782	15.6524	0.647744	14.2946	0.812227
ILMN_1735355	13.5071	0.902474	12.2363	0.982533	14.4169	0.80131
ILMN_1684086	25.6031	0.129549	38.7024	0.0342067	30.9522	0.0858806
ILMN_1793988	28.1071	0.0982533	22.1729	0.205968	31.606	0.0764192
ILMN_1706644	29.8203	0.080786	22.1074	0.208879	31.2234	0.0822416
ILMN_1751276	16.2392	0.564047	19.3725	0.310044	17.6969	0.424309
ILMN_1712712	17.4064	0.437409	19.78	0.291849	19.3249	0.320961
ILMN_1719820	21.3023	0.233625	15.4377	0.672489	17.2586	0.451965
ILMN_1809543	21.3298	0.232897	20.4779	0.253275	26.9428	0.127365
ILMN_1761910	52.9245	0.0138282	73.6445	0.0101892	104.184	0.0101892
ILMN_1687149	253.349	0.00291121	192.308	0.00363901	177.483	0.00509461
ILMN_1803782	26.271	0.122271	18.8116	0.351528	16.375	0.552402
ILMN_1697923	18.9119	0.334061	15.3976	0.6754	19.5614	0.308588
ILMN_1744822	961.269	0	952.368	0	945.294	0
ILMN_1744593	50.6106	0.0138282	28.5303	0.0975255	66.8871	0.0116448
ILMN_1684042	553.139	0.000727802	529.05	0.000727802	480.58	0.0014556
ILMN_1692773	4541.28	0	4506.61	0	4719.88	0
ILMN_1702637	224.198	0.00291121	173.893	0.00436681	192.429	0.00436681
ILMN_1806473	26.5423	0.118632	24.1964	0.170306	25.0037	0.160844
ILMN_1804798	3035.34	0	3294.72	0	3336.88	0
ILMN_1773504	21.9615	0.219796	22.0478	0.210335	22.571	0.218341
ILMN_1814808	895.39	0	824.455	0	824.455	0
ILMN_1712608	12.9942	0.943959	15.363	0.679039	15.996	0.604804
ILMN_1690217	17.0206	0.482533	13.4653	0.905386	18.1602	0.395197
ILMN_1755818	161.987	0.00436681	171.362	0.00436681	192.926	0.00436681
ILMN_1709139	17.8073	0.406841	20.3052	0.260553	20.7161	0.263464
ILMN_1768534	1509.37	0	1752.61	0	1653.58	0
ILMN_1726809	15.8685	0.608442	16.2883	0.565502	16.7309	0.510189
ILMN_1742787	18.781	0.341339	14.7825	0.755459	14.7356	0.757642
ILMN_1699585	20.0377	0.27802	16.0011	0.598981	17.5223	0.436681
ILMN_1673590	20.9498	0.24163	25.4381	0.14556	20.8463	0.259097
ILMN_1708131	183.729	0.00363901	173.839	0.00436681	135.208	0.00946143
ILMN_1656638	13.7738	0.875546	14.562	0.785298	15.4273	0.666667
ILMN_1813043	13.4818	0.904658	16.3185	0.564047	16.5324	0.527656
ILMN_1719570	15.368	0.676856	12.2951	0.982533	14.2537	0.815866
ILMN_1692973	19.2582	0.315138	18.1435	0.398836	18.1624	0.395197
ILMN_1657164	71.7139	0.0101892	56.0262	0.014556	67.8204	0.010917
ILMN_1651375	2726.88	0	2653.43	0	2213.43	0
ILMN_1771268	14.1537	0.830422	15.5243	0.667395	16.437	0.54294
ILMN_1763386	471.29	0.000727802	464.422	0.000727802	360.718	0.00291121
ILMN_1744107	25.2796	0.134643	22.2815	0.203785	25.4891	0.150655
ILMN_1770505	35.5596	0.0473071	32.2114	0.0633188	28.7577	0.10262
ILMN_1674160	356.337	0.0014556	360.718	0.00218341	419.114	0.00218341
ILMN_1789911	307.641	0.00291121	310.134	0.00291121	338.183	0.00291121
ILMN_1708485	250.5	0.00291121	186.84	0.00363901	237.058	0.00363901
ILMN_1760189	16.4583	0.53639	19.1655	0.320961	15.6803	0.63901
ILMN_1684378	26.8204	0.115721	29.94	0.0815138	29.801	0.0946143
ILMN_1688489	16.5749	0.524745	16.4869	0.542212	18.0426	0.403202
ILMN_1768194	197.225	0.00363901	208.526	0.00291121	242.479	0.00363901
ILMN_1681644	26.7321	0.117176	30.1103	0.0786026	35.0185	0.051674
ILMN_1696549	1589.68	0	1374.21	0	1449.37	0
ILMN_1710082	233.475	0.00291121	281.861	0.00291121	202.684	0.00436681
ILMN_1801605	658.07	0	681.208	0	528.064	0.000727802
ILMN_1674036	13.9781	0.845706	13.6998	0.88064	15.6911	0.636827
ILMN_1727144	30.3207	0.0793304	33.3937	0.0553129	30.2486	0.0902475
ILMN_1746666	633.57	0	573.431	0.000727802	536.417	0.000727802
ILMN_1675612	347.704	0.00218341	334.178	0.00291121	384.844	0.00218341
ILMN_1807331	14.7289	0.756914	16.0934	0.590248	21.2801	0.24818
ILMN_1668277	71.6848	0.0101892	29.024	0.0924309	36.8378	0.0465793
ILMN_1709484	993.938	0	941.482	0	970.657	0
ILMN_1721921	1611.9	0	1500.48	0	1529.29	0
ILMN_1724527	42.1484	0.0218341	35.3324	0.0465793	31.037	0.084425
ILMN_1767549	3255	0	3229.57	0	4042.08	0
ILMN_1679782	150.297	0.00436681	158.343	0.00582242	187.794	0.00436681
ILMN_1760530	29.033	0.0887919	24.9933	0.155022	21.4532	0.245269
ILMN_1808663	16.3855	0.544396	18.4964	0.373362	15.5988	0.647744
ILMN_1699669	20.5016	0.256186	20.83	0.240902	17.2199	0.455604
ILMN_1691436	5064.11	0	5301.8	0	3874.27	0
ILMN_1797793	2452.3	0	2513.83	0	1999.67	0
ILMN_1669140	400.789	0.000727802	399.628	0.00218341	355.265	0.00291121
ILMN_1720482	32.9093	0.058952	25.5897	0.143377	20.5282	0.269287
ILMN_1810239	24.3688	0.152111	31.7675	0.06623	26.6574	0.129549
ILMN_1695354	123.586	0.00727802	134.086	0.00727802	182.618	0.00436681
ILMN_1787794	18.0971	0.385007	18.3682	0.383552	21.8236	0.236536
ILMN_1700915	1871.63	0	2109.72	0	1826.98	0
ILMN_1800776	19.7295	0.294032	24.861	0.157933	21.4477	0.245269
ILMN_1758542	40.6282	0.0291121	34.5036	0.051674	38.8512	0.0378457
ILMN_1800412	155.093	0.00436681	164.851	0.00509461	201.36	0.00436681
ILMN_1789994	24.9035	0.141194	22.7768	0.195779	23.4693	0.195051
ILMN_1798803	19.822	0.288937	28.1447	0.101892	22.7485	0.213974
ILMN_1791688	19.2817	0.31441	22.5151	0.200146	16.3278	0.556768
ILMN_1702755	19.5561	0.302766	21.0074	0.240175	17.9758	0.409025
ILMN_1722718	25.3183	0.133188	24.7377	0.159389	19.7527	0.300582
ILMN_1811148	430.768	0.000727802	408.335	0.00218341	361.533	0.00291121
ILMN_1782630	1245.01	0	1245.01	0	1473.05	0
ILMN_1814200	533.417	0.000727802	536.581	0.000727802	571.124	0.000727802
ILMN_1707469	30.3944	0.0786026	38.4071	0.0342067	34.0796	0.0596798
ILMN_1682661	25.5191	0.131004	26.9474	0.118632	22.8871	0.211063
ILMN_1709734	18.1902	0.37409	15.2773	0.69869	22.0153	0.232169
ILMN_1740900	19.583	0.302038	20.3795	0.257642	20.7204	0.263464
ILMN_1693749	15.0786	0.706696	15.4941	0.66885	13.3708	0.911208
ILMN_1660552	18.522	0.358079	15.4078	0.673945	15.9737	0.607715
ILMN_1747650	99.4021	0.00946143	122.139	0.00800582	91.0376	0.0101892
ILMN_1741566	22.2851	0.215429	23.6089	0.179039	19.2372	0.326055
ILMN_1761264	17.2045	0.46361	17.8219	0.42067	13.9937	0.84425
ILMN_1815628	23.3942	0.171761	27.7274	0.106987	28.85	0.10262
ILMN_1702371	16.923	0.492722	15.6296	0.650655	21.0101	0.255458
ILMN_1706957	18.1595	0.379185	14.2462	0.819505	14.9588	0.73508
ILMN_1704657	17.1345	0.470888	18.651	0.363173	17.7435	0.421397
ILMN_1789095	323.044	0.00218341	339.291	0.00218341	236.021	0.00363901
ILMN_1772713	1882.8	0	2013.53	0	1890.32	0
ILMN_1672307	26.7125	0.117176	21.0902	0.237263	22.1721	0.225619
ILMN_1759892	21.3684	0.232169	27.4698	0.10917	18.4751	0.371179
ILMN_1796138	21.6038	0.227074	24.7554	0.159389	25.7367	0.14556
ILMN_1679464	17.5079	0.425764	14.7047	0.76492	16.9517	0.481805
ILMN_1692748	18.395	0.364629	17.9943	0.408297	18.5895	0.357351
ILMN_1751465	14.594	0.768559	17.9064	0.416303	17.6409	0.428675
ILMN_1655086	24.2311	0.154294	18.1512	0.398836	18.5811	0.358079
ILMN_1656373	18.4146	0.362445	15.6803	0.644833	17.224	0.455604
ILMN_1734410	301.435	0.00291121	257.584	0.00291121	213.936	0.00363901
ILMN_1770803	1542.25	0	1625.67	0	1352.19	0
ILMN_1724658	2663.78	0	2764.06	0	2414.24	0
ILMN_1718961	4162.56	0	4608.58	0	4333.59	0
ILMN_1699989	124.861	0.00727802	135.208	0.00727802	111.744	0.0101892
ILMN_1708513	14.6232	0.765648	15.2972	0.691412	14.3685	0.805677
ILMN_1711170	27.0421	0.112809	20.0971	0.273654	23.7415	0.187773
ILMN_1773997	24.6818	0.14556	24.1189	0.171034	22.238	0.224891
ILMN_1748384	27.7042	0.104076	33.4838	0.0553129	29.5762	0.0960699
ILMN_1730032	31.386	0.0713246	24.6215	0.160116	18.1161	0.398108
ILMN_1793966	236.776	0.00291121	213.699	0.00291121	210.208	0.00363901
ILMN_1652996	14.4038	0.793304	15.0355	0.72198	13.6355	0.884279
ILMN_1810680	335.191	0.00218341	389.406	0.00218341	304.174	0.00291121
ILMN_1659343	5775.12	0	5532.38	0	5306.67	0
ILMN_1786658	4179.74	0	3727.79	0	3575.49	0
ILMN_1670746	17.1148	0.473071	15.4039	0.674673	13.6633	0.879185
ILMN_1737751	49.8997	0.0138282	39.9049	0.0298399	69.2465	0.010917
ILMN_1781833	14.2179	0.820233	14.3244	0.812227	14.9146	0.739447
ILMN_1715583	3770.74	0	3495.62	0	3360.42	0
ILMN_1793049	38.3687	0.0371179	32.3204	0.0633188	36.4577	0.0480349
ILMN_1788764	121.991	0.00727802	122.36	0.00800582	178.8	0.00509461
ILMN_1734562	1436.2	0	1486.63	0	1567.53	0
ILMN_1657746	196.552	0.00363901	187.963	0.00363901	179.487	0.00509461
ILMN_1766736	1318.46	0	1480.73	0	1466.96	0
ILMN_1796928	16.5374	0.530568	19.072	0.328966	18.3723	0.379185
ILMN_1708152	26.1764	0.123726	26.0029	0.134643	24.9164	0.163028
ILMN_1670091	23.315	0.1754	32.115	0.0633188	22.7967	0.21179
ILMN_1712718	183.504	0.00363901	159.769	0.00582242	104.276	0.0101892
ILMN_1780082	18.1338	0.38064	16.7911	0.515284	18.0443	0.403202
ILMN_1655210	15.216	0.693595	15.5344	0.665939	13.5146	0.895924
ILMN_1652472	96.7778	0.00946143	84.4459	0.0101892	120.024	0.00946143
ILMN_1772034	24.8921	0.141194	20.105	0.273654	16.8841	0.487627
ILMN_1738027	898.063	0	1009.69	0	734.713	0
ILMN_1681500	59.0766	0.0116448	47.8109	0.0203785	45.664	0.0240175
ILMN_1666652	20.9011	0.24163	13.4373	0.907569	24.8006	0.166667
ILMN_1677794	27.9834	0.0997089	26.257	0.129549	20.5831	0.268559
ILMN_1744613	94.5154	0.00946143	63.2879	0.0116448	94.0205	0.0101892
ILMN_1700026	25.0905	0.137555	20.6141	0.248908	27.6776	0.112082
ILMN_1730019	368.112	0.0014556	394.349	0.00218341	467.028	0.0014556
ILMN_1758918	5232.81	0	4956.65	0	5301.8	0
ILMN_1785635	2381.29	0	2321.75	0	3051.54	0
ILMN_1728341	621.008	0	1008.21	0	1177.7	0
ILMN_1771061	30.3618	0.0793304	27.9187	0.104076	46.3821	0.0232897
ILMN_1774134	69.9208	0.010917	86.0218	0.0101892	85.8427	0.0101892
ILMN_1696420	1004.65	0	1104.86	0	1154.24	0
ILMN_1702335	23.3312	0.174673	26.1609	0.131004	26.1855	0.136827
ILMN_1701711	1261.44	0	1355.46	0	1471.82	0
ILMN_1651405	3592.39	0	3492.27	0	3927.03	0
ILMN_1811481	13.749	0.877729	14.0748	0.842795	13.794	0.865357
ILMN_1667675	195.969	0.00363901	163.563	0.00509461	105.616	0.0101892
ILMN_1656450	16.3384	0.553857	19.3513	0.310044	16.1021	0.584425
ILMN_1750821	19.8335	0.28821	19.8761	0.286026	18.8077	0.345706
ILMN_1667928	14.2812	0.812227	14.6307	0.774381	14.8716	0.744541
ILMN_1658805	47.5131	0.0152838	33.0083	0.0582242	67.2452	0.010917
ILMN_1778684	759.515	0	754.389	0	838.076	0
ILMN_1703686	159.583	0.00436681	118.962	0.00800582	173.595	0.00655022
ILMN_1800430	17.0246	0.482533	21.751	0.216157	16.7804	0.499272
ILMN_1736836	16.1784	0.572052	17.8214	0.42067	15.6979	0.634643
ILMN_1665554	554.145	0.000727802	504.422	0.000727802	550.534	0.000727802
ILMN_1781580	3484.48	0	3104.93	0	4245.76	0
ILMN_1800619	146.656	0.00509461	132.827	0.00800582	112.589	0.0101892
ILMN_1797693	179.908	0.00436681	182.923	0.00363901	172.878	0.00655022
ILMN_1803570	25.4806	0.131732	20.9167	0.240175	24.2693	0.174673
ILMN_1693410	500.813	0.000727802	419.642	0.0014556	488.282	0.0014556
ILMN_1760757	23.3687	0.173217	24.0232	0.171761	31.9575	0.0742358
ILMN_1673445	385.728	0.000727802	347.236	0.00218341	371.945	0.00291121
ILMN_1719165	443.674	0.000727802	448.523	0.0014556	541.894	0.000727802
[truncated: 14,384 more rows]
