# Supplementary material for: Characterization of the transcriptome profiles related to globin gene switching during in vitro erythroid maturation
Source: BMC Genomics. 2012 Apr 26;13:153. doi: 10.1186/1471-2164-13-153 (PMC3353202; doi:10.1186/1471-2164-13-153)
Supplement: Additional file 6 — Table S5. Differential gene expression generated by PCA. This file contains three tables listing genes with > 1.5-fold change in expression during erythroid maturation in our one-phase liquid culture system. PCA data show the log change; a positive value indicates decreased gene expression from day 7 to day 28 in contrast to increased gene expression indicated by a negative log change. The correlation score indicates the level of agreement between the specific globin gene profile curve and PCA values. [file 1471-2164-13-153-S6.XLSX]

## Sheet: Sheet1
Table S5. Differential gene expression generated by Principle Component Analysis (PCA)
Profile-1								Profile-2								Profile-3
Probe ID	SYMBOL	ACCESSION	DEFINITION	logChange	Correlation			Probe ID	SYMBOL	ACCESSION	DEFINITION	logChange	Correlation			Probe ID	SYMBOL	ACCESSION	DEFINITION	logChange	Correlation
ILMN_1745356	CXCL9	NM_002416.1	Homo sapiens chemokine (C-X-C motif) ligand 9 (CXCL9), mRNA.	2.321	0.972			ILMN_1746788	TRIM10	NM_052828.1	Homo sapiens tripartite motif-containing 10 (TRIM10), transcript variant 2, mRNA.	-2.57	-0.997			ILMN_1799887	CTSE	NM_001910.2	Homo sapiens cathepsin E (CTSE), transcript variant 1, mRNA.	4.83646	0.998
ILMN_1667224	SLAMF8	NM_020125.1	Homo sapiens SLAM family member 8 (SLAMF8), mRNA.	2.31	0.998			ILMN_1740996	CA3	NM_005181.2	Homo sapiens carbonic anhydrase III, muscle specific (CA3), mRNA.	-2.568	-0.999			ILMN_1712545	S100A3	NM_002960.1	Homo sapiens S100 calcium binding protein A3 (S100A3), mRNA.	3.86353	0.998
ILMN_1791534	LOC650946	XM_940876.1	PREDICTED: Homo sapiens similar to HLA class II histocompatibility antigen, DQ(1) alpha chain precursor (DC-4 alpha chain), transcript variant 1 (LOC650946), mRNA.	2.053	0.994			ILMN_1683093	GYPB	NM_002100.3	Homo sapiens glycophorin B (MNS blood group) (GYPB), mRNA.	-2.565	-0.975			ILMN_1787576	CLCNKA	NM_004070.2	Homo sapiens chloride channel Ka (CLCNKA), mRNA.	3.47323	0.998
ILMN_1764709	MAFB	NM_005461.3	Homo sapiens v-maf musculoaponeurotic fibrosarcoma oncogene homolog B (avian) (MAFB), mRNA.	2.037	0.993			ILMN_1695187	GYPE	NM_002102.2	Homo sapiens glycophorin E (GYPE), transcript variant 1, mRNA.	-2.462	-0.979			ILMN_1657766	TRIM29	NM_058193.1	Homo sapiens tripartite motif-containing 29 (TRIM29), transcript variant 2, mRNA.	3.43053	0.998
ILMN_1710186	CCL17	NM_002987.2	Homo sapiens chemokine (C-C motif) ligand 17 (CCL17), mRNA.	2.032	0.993			ILMN_1772809	SLC4A1	NM_000342.1	Homo sapiens solute carrier family 4, anion exchanger, member 1 (erythrocyte membrane protein band 3, Diego blood group) (SLC4A1), mRNA.	-2.444	-0.998			ILMN_1724658	BNIP3	NM_004052.2	Homo sapiens BCL2/adenovirus E1B 19kDa interacting protein 3 (BNIP3), nuclear gene encoding mitochondrial protein, mRNA.	3.41562	0.909
ILMN_1724040	C2orf26	NM_023016.2	Homo sapiens chromosome 2 open reading frame 26 (C2orf26), mRNA.	2.03	0.999			ILMN_1659645	PRG3	NM_006093.2	Homo sapiens proteoglycan 3 (PRG3), mRNA.	-2.44	-0.974			ILMN_1655842	LOC442597	XM_944534.1	PREDICTED: Homo sapiens hypothetical LOC442597 (LOC442597), mRNA.	3.36978	0.981
ILMN_1760982	ZNF187	NM_001023560.1	Homo sapiens zinc finger protein 187 (ZNF187), transcript variant 2, mRNA.	2.021	0.998			ILMN_1814397	EPB42	NM_000119.1	Homo sapiens erythrocyte membrane protein band 4.2 (EPB42), mRNA.	-2.392	-0.988			ILMN_1786041	ASB9	NM_024087.1	Homo sapiens ankyrin repeat and SOCS box-containing 9 (ASB9), transcript variant 2, mRNA.	3.17063	0.994
ILMN_1761464	CD74	NM_001025159.1	Homo sapiens CD74 molecule, major histocompatibility complex, class II invariant chain (CD74), transcript variant 1, mRNA.	2.009	0.998			ILMN_1738468	KEL	NM_000420.2	Homo sapiens Kell blood group, metallo-endopeptidase (KEL), mRNA.	-2.377	-0.985			ILMN_1892699		AK131003	Homo sapiens cDNA FLJ27493 fis, clone TST03808	3.11823	0.979
ILMN_1743199	EGR2	NM_000399.2	Homo sapiens early growth response 2 (Krox-20 homolog, Drosophila) (EGR2), mRNA.	1.9	0.998			ILMN_1694476	HMBS	NM_001024382.1	Homo sapiens hydroxymethylbilane synthase (HMBS), transcript variant 2, mRNA.	-2.367	-0.991			ILMN_1730828	LOC257358	NM_001025454.1	Homo sapiens hypothetical protein LOC257358 (LOC257358), mRNA.	3.09928	0.999
ILMN_1651354	SPP1	NM_000582.2	Homo sapiens secreted phosphoprotein 1 (SPP1), transcript variant 2, mRNA.	1.896	0.909			ILMN_1651373	RHD	NM_016124.3	Homo sapiens Rh blood group, D antigen (RHD), transcript variant 1, mRNA.	-2.351	-0.998			ILMN_1802642	TOM1L1	NM_005486.1	Homo sapiens target of myb1 (chicken)-like 1 (TOM1L1), mRNA.	3.08706	0.988
ILMN_1676372	CD209	NM_021155.2	Homo sapiens CD209 molecule (CD209), mRNA.	1.888	0.981			ILMN_1701603	ALPL	NM_000478.2	Homo sapiens alkaline phosphatase, liver/bone/kidney (ALPL), mRNA.	-2.296	-0.991			ILMN_1800573	RPS21	NM_001024.3	Homo sapiens ribosomal protein S21 (RPS21), mRNA.	3.07092	0.981
ILMN_1741727	QPCT	NM_012413.3	Homo sapiens glutaminyl-peptide cyclotransferase (QPCT), mRNA.	1.887	0.994			ILMN_1799708	GYPA	NM_002099.3	Homo sapiens glycophorin A (MNS blood group) (GYPA), mRNA.	-2.288	-0.998			ILMN_1866901		AI828729	tr12f11.x1 NCI_CGAP_Ov23 Homo sapiens cDNA clone IMAGE:2218125 3, mRNA sequence	2.99098	0.999
ILMN_1701195	PLA2G7	NM_005084.2	Homo sapiens phospholipase A2, group VII (platelet-activating factor acetylhydrolase, plasma) (PLA2G7), mRNA.	1.873	0.979			ILMN_1708323	ALAS2	NM_000032.1	Homo sapiens aminolevulinate, delta-, synthase 2 (sideroblastic/hypochromic anemia) (ALAS2), nuclear gene encoding mitochondrial protein, mRNA.	-2.261	-0.996			ILMN_1730049	C20orf127	NM_080757.1	Homo sapiens chromosome 20 open reading frame 127 (C20orf127), mRNA.	2.95975	0.937
ILMN_1758371	IL1R2	NM_004633.3	Homo sapiens interleukin 1 receptor, type II (IL1R2), transcript variant 1, mRNA.	1.873	0.999			ILMN_1708580	PDZK1IP1	NM_005764.3	Homo sapiens PDZK1 interacting protein 1 (PDZK1IP1), mRNA.	-2.233	-0.993			ILMN_1715401	MT1G	NM_005950.1	Homo sapiens metallothionein 1G (MT1G), mRNA.	2.91478	0.966
ILMN_1784884	LILRB3	NM_006864.1	Homo sapiens leukocyte immunoglobulin-like receptor, subfamily B (with TM and ITIM domains), member 3 (LILRB3), mRNA.	1.87	0.988			ILMN_1676609	ACSBG1	NM_015162.3	Homo sapiens acyl-CoA synthetase bubblegum family member 1 (ACSBG1), mRNA.	-2.189	-0.998			ILMN_1700081	FST	NM_013409.1	Homo sapiens follistatin (FST), transcript variant FST344, mRNA.	2.89332	0.993
ILMN_1733270	CD163	NM_004244.3	Homo sapiens CD163 molecule (CD163), transcript variant 1, mRNA.	1.868	0.981			ILMN_1723684	DARC	NM_002036.2	Homo sapiens Duffy blood group, chemokine receptor (DARC), transcript variant 2, mRNA.	-2.184	-0.999			ILMN_1705153	NEFH	NM_021076.2	Homo sapiens neurofilament, heavy polypeptide 200kDa (NEFH), mRNA.	2.84423	0.998
ILMN_1716909	ADAMDEC1	NM_014479.2	Homo sapiens ADAM-like, decysin 1 (ADAMDEC1), mRNA.	1.86	0.999			ILMN_1696512	ERAF	NM_016633.2	Homo sapiens erythroid associated factor (ERAF), mRNA.	-2.167	-0.944			ILMN_1715647	VANGL2	NM_020335.1	Homo sapiens vang-like 2 (van gogh, Drosophila) (VANGL2), mRNA.	2.7668	0.996
ILMN_1791759	CXCL10	NM_001565.1	Homo sapiens chemokine (C-X-C motif) ligand 10 (CXCL10), mRNA.	1.844	0.937			ILMN_1668313	SYNGR1	NM_145738.1	Homo sapiens synaptogyrin 1 (SYNGR1), transcript variant 1c, mRNA.	-2.165	-0.979			ILMN_1697189	PNCK	NM_198452.1	Homo sapiens pregnancy upregulated non-ubiquitously expressed CaM kinase (PNCK), mRNA.	2.76218	0.989
ILMN_1724449	CCL3	NM_002983.1	Homo sapiens chemokine (C-C motif) ligand 3 (CCL3), mRNA.	1.841	0.966			ILMN_1804993	FAM178B	NM_016490.3	Homo sapiens family with sequence similarity 178, member B (FAM178B), transcript variant B, mRNA.	-2.149	-0.998			ILMN_1730998	TSPAN6	NM_003270.2	Homo sapiens tetraspanin 6 (TSPAN6), mRNA.	2.75908	0.877
ILMN_1810289	FER1L3	NM_013451.2	Homo sapiens fer-1-like 3, myoferlin (C. elegans) (FER1L3), transcript variant 1, mRNA.	1.827	0.993			ILMN_1742947	SEC14L4	NM_174977.2	Homo sapiens SEC14-like 4 (S. cerevisiae) (SEC14L4), mRNA.	-2.146	-0.999			ILMN_1727315	DENND1A	NM_024820.2	Homo sapiens DENN/MADD domain containing 1A (DENND1A), transcript variant 2, mRNA.	2.72492	0.979
ILMN_1743932	MS4A7	NM_206939.1	Homo sapiens membrane-spanning 4-domains, subfamily A, member 7 (MS4A7), transcript variant 3, mRNA.	1.821	0.954			ILMN_1776519	RAP1GAP	NM_002885.1	Homo sapiens RAP1 GTPase activating protein (RAP1GAP), mRNA.	-2.113	-0.987			ILMN_1686082	C14orf79	NM_174891.2	Homo sapiens chromosome 14 open reading frame 79 (C14orf79), mRNA.	2.70276	0.962
ILMN_1678841	UBD	NM_006398.2	Homo sapiens ubiquitin D (UBD), mRNA.	1.818	0.973			ILMN_1684255	MYL4	NM_002476.2	Homo sapiens myosin, light chain 4, alkali; atrial, embryonic (MYL4), transcript variant 2, mRNA.	-2.085	-0.969			ILMN_1803005	MMACHC	NM_015506.1	Homo sapiens methylmalonic aciduria (cobalamin deficiency) cblC type, with homocystinuria (MMACHC), mRNA.	2.68956	0.968
ILMN_1657892	TLR8	NM_138636.2	Homo sapiens toll-like receptor 8 (TLR8), transcript variant 2, mRNA.	1.817	0.993			ILMN_1911047		AY358510	Homo sapiens clone DNA57836 GLPG464 (UNQ464) mRNA, complete cds	-2.054	-0.997			ILMN_1691807	RPS15	NM_001018.3	Homo sapiens ribosomal protein S15 (RPS15), mRNA.	2.63082	0.978
ILMN_1661631	LILRA3	NM_006865.2	Homo sapiens leukocyte immunoglobulin-like receptor, subfamily A (without TM domain), member 3 (LILRA3), mRNA.	1.796	0.989			ILMN_1815081	AQP1	NM_198098.1	Homo sapiens aquaporin 1 (Colton blood group) (AQP1), mRNA.	-2.042	-0.997			ILMN_1779679	CRYGD	NM_006891.2	Homo sapiens crystallin, gamma D (CRYGD), mRNA.	2.62788	0.976
ILMN_1749070	HLA-DPB1	NM_002121.4	Homo sapiens major histocompatibility complex, class II, DP beta 1 (HLA-DPB1), mRNA.	1.793	0.987			ILMN_1740250	NMU	NM_006681.1	Homo sapiens neuromedin U (NMU), mRNA.	-2.042	-0.997			ILMN_1746661	ERCC8	NM_001007234.1	Homo sapiens excision repair cross-complementing rodent repair deficiency, complementation group 8 (ERCC8), transcript variant 3, mRNA.	2.6196	0.954
ILMN_1736605	FLJ22662	NM_024829.4	Homo sapiens hypothetical protein FLJ22662 (FLJ22662), mRNA.	1.773	0.975			ILMN_1804652	PLEKHH3	NM_024927.3	Homo sapiens pleckstrin homology domain containing, family H (with MyTH4 domain) member 3 (PLEKHH3), mRNA.	-2.035	-0.989			ILMN_1661673	MATR3	NM_199189.1	Homo sapiens matrin 3 (MATR3), transcript variant 1, mRNA.	2.61245	0.973
ILMN_1720637	EPB41L3	NM_012307.2	Homo sapiens erythrocyte membrane protein band 4.1-like 3 (EPB41L3), mRNA.	1.77	0.997			ILMN_1716062	MYL4	NM_001002841.1	Homo sapiens myosin, light chain 4, alkali; atrial, embryonic (MYL4), transcript variant 1, mRNA.	-2.025	-0.996			ILMN_1795976	SFXN2	NM_178858.3	Homo sapiens sideroflexin 2 (SFXN2), mRNA.	2.50922	0.993
ILMN_1774570	LOC649143	XM_944822.1	PREDICTED: Homo sapiens similar to HLA class II histocompatibility antigen, DRB1-9 beta chain precursor (MHC class I antigen DRB1*9) (DR-9) (DR9), transcript variant 2 (LOC649143), mRNA.	1.769	0.996			ILMN_1842857		AV722865	AV722865 HTB Homo sapiens cDNA clone HTBAVF10 5, mRNA sequence	-2.014	-0.997			ILMN_1723709	C9orf116	NM_144654.1	Homo sapiens chromosome 9 open reading frame 116 (C9orf116), mRNA.	2.46586	0.98
ILMN_1689415	IGSF6	NM_005849.1	Homo sapiens immunoglobulin superfamily, member 6 (IGSF6), mRNA.	1.761	0.986			ILMN_1777031	PKLR	NM_181871.1	Homo sapiens pyruvate kinase, liver and RBC (PKLR), nuclear gene encoding mitochondrial protein, transcript variant 2, mRNA.	-1.998	-0.993			ILMN_1678949	HSPBP1	XM_938008.1	PREDICTED: Homo sapiens hsp70-interacting protein (HSPBP1), mRNA.	2.45891	0.994
ILMN_1796316	MMP9	NM_004994.2	Homo sapiens matrix metallopeptidase 9 (gelatinase B, 92kDa gelatinase, 92kDa type IV collagenase) (MMP9), mRNA.	1.749	0.971			ILMN_1663665	FLJ46082	NM_207417.1	Homo sapiens FLJ46082 protein (FLJ46082), mRNA.	-1.989	-0.991			ILMN_1714956	PLA2G12A	NM_030821.3	Homo sapiens phospholipase A2, group XIIA (PLA2G12A), mRNA.	2.44698	0.993
ILMN_1785493	FCER1G	NM_004106.1	Homo sapiens Fc fragment of IgE, high affinity I, receptor for; gamma polypeptide (FCER1G), mRNA.	1.739	0.992			ILMN_1721218	KRT13	NM_002274.2	Homo sapiens keratin 13 (KRT13), transcript variant 2, mRNA.	-1.979	-0.995			ILMN_1697703	HPDL	NM_032756.2	Homo sapiens 4-hydroxyphenylpyruvate dioxygenase-like (HPDL), mRNA.	2.37837	0.999
ILMN_1763000	CENTA2	NM_018404.1	Homo sapiens centaurin, alpha 2 (CENTA2), mRNA.	1.737	0.977			ILMN_1680652	SELENBP1	NM_003944.2	Homo sapiens selenium binding protein 1 (SELENBP1), mRNA.	-1.973	-0.999			ILMN_1760866	C9orf4	NM_014334.1	Homo sapiens chromosome 9 open reading frame 4 (C9orf4), mRNA.	2.37458	0.984
ILMN_1701114	GBP1	NM_002053.1	Homo sapiens guanylate binding protein 1, interferon-inducible, 67kDa (GBP1), mRNA.	1.724	0.97			ILMN_1693262	LOC653600	XM_928349.1	PREDICTED: Homo sapiens similar to Neutrophil defensin 1 precursor (HNP-1) (HP-1) (HP1) (Defensin, alpha 1) (LOC653600), mRNA.	-1.964	-0.958			ILMN_1750722	RPS7	NM_001011.3	Homo sapiens ribosomal protein S7 (RPS7), mRNA.	2.3685	0.993
ILMN_1661861	CSF2	NM_000758.2	Homo sapiens colony stimulating factor 2 (granulocyte-macrophage) (CSF2), mRNA.	1.718	0.92			ILMN_1742548	GFI1B	NM_004188.2	Homo sapiens growth factor independent 1B (potential regulator of CDKN1A, translocated in CML) (GFI1B), mRNA.	-1.954	-0.985			ILMN_1776582	PDK3	NM_005391.1	Homo sapiens pyruvate dehydrogenase kinase, isozyme 3 (PDK3), mRNA.	2.34924	0.993
ILMN_1722622	CD163	NM_203416.1	Homo sapiens CD163 molecule (CD163), transcript variant 2, mRNA.	1.711	0.981			ILMN_1712731	GAD1	NM_000817.2	Homo sapiens glutamate decarboxylase 1 (brain, 67kDa) (GAD1), transcript variant GAD67, mRNA.	-1.947	-0.997			ILMN_1713875	NME1	NM_198175.1	Homo sapiens non-metastatic cells 1, protein (NM23A) expressed in (NME1), transcript variant 1, mRNA.	2.34768	0.993
ILMN_1667232	KIR2DL3	NM_015868.2	Homo sapiens killer cell immunoglobulin-like receptor, two domains, long cytoplasmic tail, 3 (KIR2DL3), transcript variant 2, mRNA.	1.707	0.975			ILMN_1781966	OSBP2	NM_030758.3	Homo sapiens oxysterol binding protein 2 (OSBP2), transcript variant 1, mRNA.	-1.937	-0.998			ILMN_1673971	PPFIA4	NM_015053.1	Homo sapiens protein tyrosine phosphatase, receptor type, f polypeptide (PTPRF), interacting protein (liprin), alpha 4 (PPFIA4), mRNA.	2.34143	0.996
ILMN_1780334	KCNJ2	NM_000891.2	Homo sapiens potassium inwardly-rectifying channel, subfamily J, member 2 (KCNJ2), mRNA.	1.706	0.996			ILMN_1699206	KIAA1727	NM_033393.1	Homo sapiens KIAA1727 protein (KIAA1727), mRNA.	-1.933	-0.995			ILMN_1696186	LOC644889	XM_929985.1	PREDICTED: Homo sapiens similar to large subunit ribosomal protein L36a (LOC644889), mRNA.	2.31441	0.999
ILMN_1654398	RGL1	NM_015149.2	Homo sapiens ral guanine nucleotide dissociation stimulator-like 1 (RGL1), mRNA.	1.705	0.984			ILMN_1660973	GAD1	NM_013445.3	Homo sapiens glutamate decarboxylase 1 (brain, 67kDa) (GAD1), transcript variant GAD25, mRNA.	-1.89	-0.993			ILMN_1863738		BC080625	Homo sapiens cDNA clone IMAGE:6338670	2.29981	0.915
ILMN_1799848	ANKRD22	NM_144590.1	Homo sapiens ankyrin repeat domain 22 (ANKRD22), mRNA.	1.7	0.877			ILMN_1805773	ART4	NM_021071.2	Homo sapiens ADP-ribosyltransferase 4 (Dombrock blood group) (ART4), mRNA.	-1.881	-0.992			ILMN_1779353	PUS7	NM_019042.3	Homo sapiens pseudouridylate synthase 7 homolog (S. cerevisiae) (PUS7), mRNA.	2.28996	0.969
ILMN_1661266	HLA-DQB1	NM_002123.2	Homo sapiens major histocompatibility complex, class II, DQ beta 1 (HLA-DQB1), mRNA.	1.698	0.979			ILMN_1739987	KCNH2	NM_172056.1	Homo sapiens potassium voltage-gated channel, subfamily H (eag-related), member 2 (KCNH2), transcript variant 2, mRNA.	-1.877	-0.968			ILMN_1737517	RPL29	NM_000992.2	Homo sapiens ribosomal protein L29 (RPL29), mRNA.	2.28913	0.957
ILMN_1747355	CCL3L3	NM_001001437.2	Homo sapiens chemokine (C-C motif) ligand 3-like 3 (CCL3L3), mRNA.	1.693	0.962			ILMN_1744951	H19	NR_002196.1	Homo sapiens H19, imprinted maternally expressed transcript (non-protein coding) (H19), non-coding RNA.	-1.871	-0.981			ILMN_1793033	RBM28	NM_018077.1	Homo sapiens RNA binding motif protein 28 (RBM28), mRNA.	2.2883	0.88
ILMN_1686623	CSF1R	NM_005211.2	Homo sapiens colony stimulating factor 1 receptor, formerly McDonough feline sarcoma viral (v-fms) oncogene homolog (CSF1R), mRNA.	1.692	0.986			ILMN_1725661	DEFA3	NM_005217.2	Homo sapiens defensin, alpha 3, neutrophil-specific (DEFA3), mRNA.	-1.853	-0.958			ILMN_1756826	MORN2	NM_194270.1	Homo sapiens MORN repeat containing 2 (MORN2), mRNA.	2.28167	0.997
ILMN_1808405	HLA-DQA1	XM_936120.1	PREDICTED: Homo sapiens major histocompatibility complex, class II, DQ alpha 1, transcript variant 2 (HLA-DQA1), mRNA.	1.681	0.997			ILMN_1798327	PAQR9	NM_198504.1	Homo sapiens progestin and adipoQ receptor family member IX (PAQR9), mRNA.	-1.836	-0.999			ILMN_1750790	GSTM5	NM_000851.2	Homo sapiens glutathione S-transferase M5 (GSTM5), mRNA.	2.28167	0.915
ILMN_1758938	SLC31A2	NM_001860.1	Homo sapiens solute carrier family 31 (copper transporters), member 2 (SLC31A2), mRNA.	1.677	0.993			ILMN_1677253	EPX	NM_000502.2	Homo sapiens eosinophil peroxidase (EPX), mRNA.	-1.835	-0.965			ILMN_1669070	MIPEP	NM_005932.1	Homo sapiens mitochondrial intermediate peptidase (MIPEP), nuclear gene encoding mitochondrial protein, mRNA.	2.27666	0.974
ILMN_1746471	FGL2	NM_006682.1	Homo sapiens fibrinogen-like 2 (FGL2), mRNA.	1.676	0.988			ILMN_1753347	DEFA4	NM_001925.1	Homo sapiens defensin, alpha 4, corticostatin (DEFA4), mRNA.	-1.833	-0.954			ILMN_1775170	MT1X	NM_005952.2	Homo sapiens metallothionein 1X (MT1X), mRNA.	2.26742	0.993
ILMN_1779798	GBP5	NM_052942.2	Homo sapiens guanylate binding protein 5 (GBP5), mRNA.	1.659	0.964			ILMN_1782429	TMEM56	NM_152487.1	Homo sapiens transmembrane protein 56 (TMEM56), mRNA.	-1.83	-0.997			ILMN_1663921	TMEM141	NM_032928.2	Homo sapiens transmembrane protein 141 (TMEM141), mRNA.	2.2615	0.909
ILMN_1790881	HNMT	NM_001024074.1	Homo sapiens histamine N-methyltransferase (HNMT), transcript variant 2, mRNA.	1.656	0.986			ILMN_1679357	DEFA1	NM_004084.2	Homo sapiens defensin, alpha 1 (DEFA1), mRNA.	-1.827	-0.959			ILMN_1746029	SPATS2	NM_023071.1	Homo sapiens spermatogenesis associated, serine-rich 2 (SPATS2), mRNA.	2.25126	0.981
ILMN_1773650	LRRN3	NM_018334.3	Homo sapiens leucine rich repeat neuronal 3 (LRRN3), mRNA.	1.649	0.998			ILMN_1717935	SPTA1	NM_003126.1	Homo sapiens spectrin, alpha, erythrocytic 1 (elliptocytosis 2) (SPTA1), mRNA.	-1.819	-0.96			ILMN_1716838	C21orf56	NM_032261.3	Homo sapiens chromosome 21 open reading frame 56 (C21orf56), mRNA.	2.23395	0.991
ILMN_1696043	FLVCR2	NM_017791.1	Homo sapiens feline leukemia virus subgroup C cellular receptor family, member 2 (FLVCR2), mRNA.	1.636	0.987			ILMN_1760315	VWCE	NM_152718.1	Homo sapiens von Willebrand factor C and EGF domains (VWCE), mRNA.	-1.815	-0.997			ILMN_1717490	RPL6	NM_001024662.1	Homo sapiens ribosomal protein L6 (RPL6), transcript variant 1, mRNA.	2.22782	0.995
ILMN_1815205	LYZ	NM_000239.1	Homo sapiens lysozyme (renal amyloidosis) (LYZ), mRNA.	1.634	0.995			ILMN_1735045	A4GALT	NM_017436.4	Homo sapiens alpha 1,4-galactosyltransferase (A4GALT), mRNA.	-1.805	-0.99			ILMN_1696767	SERP2	NM_001010897.1	Homo sapiens stress-associated endoplasmic reticulum protein family member 2 (SERP2), mRNA.	2.22254	0.894
ILMN_1728478	CXCL16	NM_022059.1	Homo sapiens chemokine (C-X-C motif) ligand 16 (CXCL16), mRNA.	1.626	0.994			ILMN_1707304	KLF1	NM_006563.2	Homo sapiens Kruppel-like factor 1 (erythroid) (KLF1), mRNA.	-1.802	-0.987			ILMN_1685856	FAM92A1	XM_931185.1	PREDICTED: Homo sapiens family with sequence similarity 92, member A1, transcript variant 3 (FAM92A1), mRNA.	2.18476	0.999
ILMN_1801616	EMP1	NM_001423.1	Homo sapiens epithelial membrane protein 1 (EMP1), mRNA.	1.623	0.989			ILMN_1812163	GYPE	NM_002102.2	Homo sapiens glycophorin E (GYPE), transcript variant 1, mRNA.	-1.791	-0.999			ILMN_1724207	IVD	NM_002225.2	Homo sapiens isovaleryl Coenzyme A dehydrogenase (IVD), nuclear gene encoding mitochondrial protein, mRNA.	2.16252	0.994
ILMN_1751789	HNMT	NM_001024074.1	Homo sapiens histamine N-methyltransferase (HNMT), transcript variant 2, mRNA.	1.621	0.991			ILMN_1782845	SPTB	NM_000347.4	Homo sapiens spectrin, beta, erythrocytic (SPTB), transcript variant 2, mRNA.	-1.791	-0.999			ILMN_1805922	EBPL	NM_032565.1	Homo sapiens emopamil binding protein-like (EBPL), mRNA.	2.14836	0.995
ILMN_1659960	IL4I1	NM_152899.1	Homo sapiens interleukin 4 induced 1 (IL4I1), transcript variant 1, mRNA.	1.619	0.959			ILMN_1872457		W91949	zh47e08.r1 Soares_fetal_liver_spleen_1NFLS_S1 Homo sapiens cDNA clone IMAGE:415238 5, mRNA sequence	-1.777	-0.993			ILMN_1722481	COX15	NM_078470.2	Homo sapiens COX15 homolog, cytochrome c oxidase assembly protein (yeast) (COX15), nuclear gene encoding mitochondrial protein, transcript variant 1, mRNA.	2.13881	0.996
ILMN_1772131	IL1R2	NM_173343.1	Homo sapiens interleukin 1 receptor, type II (IL1R2), transcript variant 2, mRNA.	1.618	0.999			ILMN_1759117	XK	NM_021083.2	Homo sapiens X-linked Kx blood group (McLeod syndrome) (XK), mRNA.	-1.769	-0.996			ILMN_1689800	C1orf33	NM_016183.2	Homo sapiens chromosome 1 open reading frame 33 (C1orf33), mRNA.	2.13785	0.964
ILMN_1738552	SLC1A3	NM_004172.3	Homo sapiens solute carrier family 1 (glial high affinity glutamate transporter), member 3 (SLC1A3), mRNA.	1.618	0.943			ILMN_1797251	GATA1	NM_002049.2	Homo sapiens GATA binding protein 1 (globin transcription factor 1) (GATA1), mRNA.	-1.769	-0.99			ILMN_1659631	LOC440910	XM_928770.1	PREDICTED: Homo sapiens hypothetical protein LOC440910, transcript variant 2 (LOC440910), mRNA.	2.13014	0.991
ILMN_1693338	CYP1B1	NM_000104.2	Homo sapiens cytochrome P450, family 1, subfamily B, polypeptide 1 (CYP1B1), mRNA.	1.615	0.963			ILMN_1766675	CDH6	NM_004932.2	Homo sapiens cadherin 6, type 2, K-cadherin (fetal kidney) (CDH6), mRNA.	-1.753	-0.99			ILMN_1792107	ERCC8	NM_001007234.1	Homo sapiens excision repair cross-complementing rodent repair deficiency, complementation group 8 (ERCC8), transcript variant 3, mRNA.	2.11059	0.916
ILMN_1763207	BATF3	NM_018664.1	Homo sapiens basic leucine zipper transcription factor, ATF-like 3 (BATF3), mRNA.	1.612	0.969			ILMN_1669208	BZRPL1	NM_001010873.1	Homo sapiens benzodiazapine receptor (peripheral)-like 1 (BZRPL1), mRNA.	-1.748	-0.998			ILMN_1663383	GEMIN5	NM_015465.1	Homo sapiens gem (nuclear organelle) associated protein 5 (GEMIN5), mRNA.	2.10663	0.922
ILMN_1669409	VSIG4	NM_007268.1	Homo sapiens V-set and immunoglobulin domain containing 4 (VSIG4), mRNA.	1.609	0.988			ILMN_1760153	GATA5	NM_080473.3	Homo sapiens GATA binding protein 5 (GATA5), mRNA.	-1.739	-0.989			ILMN_1905324		BX110988	BX110988 Soares_testis_NHT Homo sapiens cDNA clone IMAGp998H104452, mRNA sequence	2.06722	0.94
ILMN_1704797	CLEC10A	NM_182906.2	Homo sapiens C-type lectin domain family 10, member A (CLEC10A), transcript variant 1, mRNA.	1.604	0.982			ILMN_1763658	GDF15	NM_004864.1	Homo sapiens growth differentiation factor 15 (GDF15), mRNA.	-1.738	-0.994			ILMN_1677314	MUC1	NM_002456.4	Homo sapiens mucin 1, cell surface associated (MUC1), transcript variant 1, mRNA.	2.05998	0.993
ILMN_1717261	HLA-DRB3	NM_022555.3	Homo sapiens major histocompatibility complex, class II, DR beta 3 (HLA-DRB3), mRNA.	1.593	0.994			ILMN_1752299	RAB6B	NM_016577.2	Homo sapiens RAB6B, member RAS oncogene family (RAB6B), mRNA.	-1.725	-0.99			ILMN_1819854		CR624627	full-length cDNA clone CS0DA009YB08 of Neuroblastoma of Homo sapiens (human)	2.04639	0.998
ILMN_1714602	CD86	NM_175862.2	Homo sapiens CD86 antigen (CD28 antigen ligand 2, B7-2 antigen) (CD86), transcript variant 1, mRNA.	1.584	0.998			ILMN_1696183	HBQ1	NM_005331.3	Homo sapiens hemoglobin, theta 1 (HBQ1), mRNA.	-1.723	-0.96			ILMN_1778160	PFAS	NM_012393.1	Homo sapiens phosphoribosylformylglycinamidine synthase (FGAR amidotransferase) (PFAS), mRNA.	2.04534	0.972
ILMN_1659075	HLA-DOA	NM_002119.3	Homo sapiens major histocompatibility complex, class II, DO alpha (HLA-DOA), mRNA.	1.584	0.984			ILMN_1731559	LOC643904	XM_927169.1	PREDICTED: Homo sapiens similar to rCG35065 (LOC643904), mRNA.	-1.723	-0.993			ILMN_1653292	PFKFB4	NM_004567.2	Homo sapiens 6-phosphofructo-2-kinase/fructose-2,6-biphosphatase 4 (PFKFB4), mRNA.	2.00118	0.868
ILMN_1791511	TMEM176A	NM_018487.2	Homo sapiens transmembrane protein 176A (TMEM176A), mRNA.	1.581	0.994			ILMN_1811410	RHAG	NM_000324.1	Homo sapiens Rh-associated glycoprotein (RHAG), mRNA.	-1.717	-0.953			ILMN_1738849	SLC9A2	NM_003048.3	Homo sapiens solute carrier family 9 (sodium/hydrogen exchanger), member 2 (SLC9A2), mRNA.	1.99898	0.995
ILMN_1674985	TMEM51	NM_018022.1	Homo sapiens transmembrane protein 51 (TMEM51), mRNA.	1.576	0.997			ILMN_1766165	SNCA	NM_000345.2	Homo sapiens synuclein, alpha (non A4 component of amyloid precursor) (SNCA), transcript variant NACP140, mRNA.	-1.709	-0.987			ILMN_1726064	PAK1IP1	NM_017906.2	Homo sapiens PAK1 interacting protein 1 (PAK1IP1), mRNA.	1.99456	0.982
ILMN_1716276	CCL4L1	NM_001001435.2	Homo sapiens chemokine (C-C motif) ligand 4-like 1 (CCL4L1), mRNA.	1.576	0.987			ILMN_1779182	TMEM98	NM_015544.2	Homo sapiens transmembrane protein 98 (TMEM98), transcript variant 1, mRNA.	-1.707	-0.992			ILMN_1915908		AV736391	AV736391 CB Homo sapiens cDNA clone CBMAGD02 5, mRNA sequence	1.99345	0.957
ILMN_1749327	MAPK13	NM_002754.3	Homo sapiens mitogen-activated protein kinase 13 (MAPK13), mRNA.	1.576	0.991			ILMN_1777853	OACT2	XM_938724.1	PREDICTED: Homo sapiens O-acyltransferase (membrane bound) domain containing 2 (OACT2), mRNA.	-1.706	-0.988			ILMN_1695763	PDIA5	NM_006810.1	Homo sapiens protein disulfide isomerase family A, member 5 (PDIA5), mRNA.	1.98341	0.972
ILMN_1728106	TNF	NM_000594.2	Homo sapiens tumor necrosis factor (TNF superfamily, member 2) (TNF), mRNA.	1.575	0.989			ILMN_1667154	SPRR2F	NM_001014450.1	Homo sapiens small proline-rich protein 2F (SPRR2F), mRNA.	-1.704	-0.998			ILMN_1744815	PVRL1	NM_203286.1	Homo sapiens poliovirus receptor-related 1 (herpesvirus entry mediator C) (PVRL1), transcript variant 3, mRNA.	1.98341	0.98
ILMN_1711899	ANXA2	NM_001002857.1	Homo sapiens annexin A2 (ANXA2), transcript variant 2, mRNA.	1.571	0.986			ILMN_1729216	CRYAB	NM_001885.1	Homo sapiens crystallin, alpha B (CRYAB), mRNA.	-1.702	-0.978			ILMN_1794882	DTWD2	NM_173666.1	Homo sapiens DTW domain containing 2 (DTWD2), mRNA.	1.97214	0.982
ILMN_1752592	HLA-DRB4	NM_021983.4	Homo sapiens major histocompatibility complex, class II, DR beta 4 (HLA-DRB4), mRNA.	1.563	0.997			ILMN_1712291	MICALL2	NM_182924.1	Homo sapiens MICAL-like 2 (MICALL2), transcript variant 1, mRNA.	-1.701	-0.999			ILMN_1838522		BI759100	603042504F1 NIH_MGC_116 Homo sapiens cDNA clone IMAGE:5182897 5, mRNA sequence	1.96532	0.993
ILMN_1663866	TGFBI	NM_000358.1	Homo sapiens transforming growth factor, beta-induced, 68kDa (TGFBI), mRNA.	1.557	0.959			ILMN_1815908	GYPE	NM_198682.1	Homo sapiens glycophorin E (GYPE), transcript variant 2, mRNA.	-1.694	-0.998			ILMN_1787762	HEATR1	NM_018072.4	Homo sapiens HEAT repeat containing 1 (HEATR1), mRNA.	1.95037	0.994
ILMN_1663704	CIITA	NM_000246.2	Homo sapiens class II, major histocompatibility complex, transactivator (CIITA), mRNA.	1.557	0.992			ILMN_1728742	C5orf4	NM_016348.1	Homo sapiens chromosome 5 open reading frame 4 (C5orf4), transcript variant 1, mRNA.	-1.68	-0.994			ILMN_1745513	MT	NM_173467.3	Homo sapiens malonyl-CoA:acyl carrier protein transacylase, mitochondrial (MT), nuclear gene encoding mitochondrial protein, transcript variant 1, mRNA.	1.9352	0.993
ILMN_1688392	ZBED2	NM_024508.3	Homo sapiens zinc finger, BED-type containing 2 (ZBED2), mRNA.	1.551	0.893			ILMN_1729487	GMPR	NM_006877.2	Homo sapiens guanosine monophosphate reductase (GMPR), mRNA.	-1.666	-0.974			ILMN_1657862	AHCY	NM_000687.1	Homo sapiens S-adenosylhomocysteine hydrolase (AHCY), mRNA.	1.9352	0.986
ILMN_1704985	CYP27A1	NM_000784.2	Homo sapiens cytochrome P450, family 27, subfamily A, polypeptide 1 (CYP27A1), nuclear gene encoding mitochondrial protein, mRNA.	1.545	0.945			ILMN_1684694	ANK1	NM_020480.2	Homo sapiens ankyrin 1, erythrocytic (ANK1), transcript variant 7, mRNA.	-1.666	-0.988			ILMN_1790271	EEF1B2	NM_021121.2	Homo sapiens eukaryotic translation elongation factor 1 beta 2 (EEF1B2), transcript variant 2, mRNA.	1.9102	0.997
ILMN_1653166	CLEC10A	NM_006344.2	Homo sapiens C-type lectin domain family 10, member A (CLEC10A), transcript variant 2, mRNA.	1.532	0.979			ILMN_1748450	TAL1	NM_003189.1	Homo sapiens T-cell acute lymphocytic leukemia 1 (TAL1), mRNA.	-1.653	-0.988			ILMN_1701966	LOC644239	XM_932066.1	PREDICTED: Homo sapiens similar to hypothetical protein LOC286467 (LOC644239), mRNA.	1.90537	0.993
ILMN_1761733	HLA-DMB	NM_002118.3	Homo sapiens major histocompatibility complex, class II, DM beta (HLA-DMB), mRNA.	1.526	0.984			ILMN_1747499	EMID1	NM_133455.2	Homo sapiens EMI domain containing 1 (EMID1), mRNA.	-1.64	-0.991			ILMN_1790315	FLJ21062	NM_024788.2	Homo sapiens hypothetical protein FLJ21062 (FLJ21062), mRNA.	1.89563	0.988
ILMN_1659529	SLC15A3	NM_016582.1	Homo sapiens solute carrier family 15, member 3 (SLC15A3), mRNA.	1.523	0.978			ILMN_1673871	TACSTD1	NM_002354.1	Homo sapiens tumor-associated calcium signal transducer 1 (TACSTD1), mRNA.	-1.639	-0.983			ILMN_1808260	KIAA0564	NM_001009814.1	Homo sapiens KIAA0564 (KIAA0564), transcript variant 2, mRNA.	1.88579	0.964
ILMN_1778010	IL32	NM_001012632.1	Homo sapiens interleukin 32 (IL32), transcript variant 3, mRNA.	1.522	0.98			ILMN_1723123	FGFR3	NM_000142.2	Homo sapiens fibroblast growth factor receptor 3 (achondroplasia, thanatophoric dwarfism) (FGFR3), transcript variant 1, mRNA.	-1.631	-0.996			ILMN_1783583	TMEM17	NM_198276.1	Homo sapiens transmembrane protein 17 (TMEM17), mRNA.	1.87211	0.986
ILMN_1679162	TNFAIP2	NM_006291.2	Homo sapiens tumor necrosis factor, alpha-induced protein 2 (TNFAIP2), mRNA.	1.52	0.973			ILMN_1741632	RAB3IL1	NM_013401.2	Homo sapiens RAB3A interacting protein (rabin3)-like 1 (RAB3IL1), mRNA.	-1.629	-0.95			ILMN_1700817	KIAA0774	NM_015233.3	Homo sapiens KIAA0774 (KIAA0774), transcript variant 2, mRNA.	1.86457	0.998
ILMN_1799134	KLRD1	NM_007334.1	Homo sapiens killer cell lectin-like receptor subfamily D, member 1 (KLRD1), transcript variant 2, mRNA.	1.514	0.976			ILMN_1729314	PRG2	NM_002728.4	Homo sapiens proteoglycan 2, bone marrow (natural killer cell activator, eosinophil granule major basic protein) (PRG2), mRNA.	-1.618	-0.844			ILMN_1783598	CAB39L	NM_001031724.1	Homo sapiens calcium binding protein 39-like (CAB39L), transcript variant 1, mRNA.	1.86331	0.987
ILMN_1656310	INDO	NM_002164.3	Homo sapiens indoleamine-pyrrole 2,3 dioxygenase (INDO), mRNA.	1.511	0.718			ILMN_1701933	SNCA	NM_007308.1	Homo sapiens synuclein, alpha (non A4 component of amyloid precursor) (SNCA), transcript variant NACP112, mRNA.	-1.617	-0.974			ILMN_1747870	CD3EAP	NM_012099.1	Homo sapiens CD3e molecule, epsilon associated protein (CD3EAP), mRNA.	1.8557	0.995
ILMN_1712673	SASH1	NM_015278.3	Homo sapiens SAM and SH3 domain containing 1 (SASH1), mRNA.	1.509	0.997			ILMN_1730628	RNASE2	NM_002934.2	Homo sapiens ribonuclease, RNase A family, 2 (liver, eosinophil-derived neurotoxin) (RNASE2), mRNA.	-1.612	-0.815			ILMN_1767542	THAP10	NM_020147.2	Homo sapiens THAP domain containing 10 (THAP10), mRNA.	1.85315	0.994
ILMN_1740875	FPR2	NM_001462.3	Homo sapiens formyl peptide receptor 2 (FPR2), transcript variant 1, mRNA.	1.505	0.989			ILMN_1763609	SLC22A16	NM_033125.2	Homo sapiens solute carrier family 22 (organic cation/carnitine transporter), member 16 (SLC22A16), mRNA.	-1.606	-0.971			ILMN_1798838	CTTN	NM_005231.2	Homo sapiens cortactin (CTTN), transcript variant 1, mRNA.	1.85315	0.989
ILMN_1709204	CLEC4A	NM_194448.1	Homo sapiens C-type lectin domain family 4, member A (CLEC4A), transcript variant 4, mRNA.	1.503	0.972			ILMN_1812859	GAD1	NM_013445.3	Homo sapiens glutamate decarboxylase 1 (brain, 67kDa) (GAD1), transcript variant GAD25, mRNA.	-1.59	-0.998			ILMN_1704055	HSPC111	NM_016391.2	Homo sapiens hypothetical protein HSPC111 (HSPC111), mRNA.	1.84546	0.991
ILMN_1778321	SLC2A6	NM_017585.2	Homo sapiens solute carrier family 2 (facilitated glucose transporter), member 6 (SLC2A6), mRNA.	1.503	0.997			ILMN_1719599	SYTL4	NM_080737.1	Homo sapiens synaptotagmin-like 4 (granuphilin-a) (SYTL4), mRNA.	-1.586	-0.993			ILMN_1777483	CXorf33	NM_198450.1	Homo sapiens chromosome X open reading frame 33 (CXorf33), mRNA.	1.82598	0.959
ILMN_1785902	C1QC	NM_172369.2	Homo sapiens complement component 1, q subcomponent, C chain (C1QC), mRNA.	1.502	0.942			ILMN_1724738	TFR2	NM_003227.2	Homo sapiens transferrin receptor 2 (TFR2), mRNA.	-1.585	-0.995			ILMN_1713935	C3orf33	NM_173657.1	Homo sapiens chromosome 3 open reading frame 33 (C3orf33), mRNA.	1.82335	0.908
ILMN_1733259	ADORA3	NM_020683.5	Homo sapiens adenosine A3 receptor (ADORA3), transcript variant 1, mRNA.	1.502	0.973			ILMN_1671686	EPB49	NM_001978.1	Homo sapiens erythrocyte membrane protein band 4.9 (dematin) (EPB49), mRNA.	-1.584	-0.993			ILMN_1743753	IFT81	NM_031473.2	Homo sapiens intraflagellar transport 81 homolog (Chlamydomonas) (IFT81), transcript variant 2, mRNA.	1.79129	0.94
ILMN_1715169	HLA-DRB1	NM_002124.1	Homo sapiens major histocompatibility complex, class II, DR beta 1 (HLA-DRB1), mRNA.	1.498	0.988			ILMN_1809813	PGF	NM_002632.4	Homo sapiens placental growth factor (PGF), mRNA.	-1.58	-0.997			ILMN_1728049	S100A16	NM_080388.1	Homo sapiens S100 calcium binding protein A16 (S100A16), mRNA.	1.75536	0.994
ILMN_1805410	C15orf48	NM_032413.2	Homo sapiens chromosome 15 open reading frame 48 (C15orf48), transcript variant 2, mRNA.	1.492	0.928			ILMN_1756715	RUNDC3A	NM_006695.3	Homo sapiens RUN domain containing 3A (RUNDC3A), mRNA.	-1.567	-0.988			ILMN_1675626	PRPF38A	NM_032284.2	Homo sapiens PRP38 pre-mRNA processing factor 38 (yeast) domain containing A (PRPF38A), transcript variant 1, mRNA.	1.75395	0.996
ILMN_1761945	FGFBP2	NM_031950.2	Homo sapiens fibroblast growth factor binding protein 2 (FGFBP2), mRNA.	1.491	0.98			ILMN_1732410	SLC16A9	NM_194298.1	Homo sapiens solute carrier family 16, member 9 (monocarboxylic acid transporter 9) (SLC16A9), mRNA.	-1.56	-0.987			ILMN_1775470	LOC388122	XM_370865.3	PREDICTED: Homo sapiens similar to 40S ribosomal protein SA (p40) (34/67 kDa laminin receptor) (LOC388122), mRNA.	1.74546	0.966
ILMN_1697499	HLA-DRB5	NM_002125.3	Homo sapiens major histocompatibility complex, class II, DR beta 5 (HLA-DRB5), mRNA.	1.484	0.988			ILMN_1704446	FLJ43855	NM_198857.1	Homo sapiens similar to sodium- and chloride-dependent creatine transporter (FLJ43855), mRNA.	-1.558	-0.998			ILMN_1655722	C1orf178	NM_001029946.1	Homo sapiens chromosome 1 open reading frame 178 (C1orf178), transcript variant d, mRNA.	1.71076	0.985
ILMN_1739756	KIR2DL4	NM_002255.3	Homo sapiens killer cell immunoglobulin-like receptor, two domains, long cytoplasmic tail, 4 (KIR2DL4), mRNA.	1.484	0.967			ILMN_1795257	GPT	NM_005309.1	Homo sapiens glutamic-pyruvate transaminase (alanine aminotransferase) (GPT), mRNA.	-1.55	-0.98			ILMN_1771586	NOC3L	NM_022451.9	Homo sapiens nucleolar complex associated 3 homolog (S. cerevisiae) (NOC3L), mRNA.	1.70041	0.989
ILMN_1740572	TCN2	NM_000355.2	Homo sapiens transcobalamin II; macrocytic anemia (TCN2), mRNA.	1.482	0.883			ILMN_1809256	SLC2A1	NM_006516.1	Homo sapiens solute carrier family 2 (facilitated glucose transporter), member 1 (SLC2A1), mRNA.	-1.548	-0.996			ILMN_1758750	EARS2	NM_133451.1	Homo sapiens glutamyl-tRNA synthetase 2, mitochondrial (putative) (EARS2), mRNA.	1.69145	0.987
ILMN_1705047	TLR8	NM_016610.2	Homo sapiens toll-like receptor 8 (TLR8), transcript variant 1, mRNA.	1.482	0.992			ILMN_1792304	MBOAT2	NM_138799.2	Homo sapiens membrane bound O-acyltransferase domain containing 2 (MBOAT2), mRNA.	-1.547	-0.991			ILMN_1686920	CCDC58	NM_001017928.2	Homo sapiens coiled-coil domain containing 58 (CCDC58), mRNA.	1.69145	0.975
ILMN_1768505	IL13RA1	NM_001560.2	Homo sapiens interleukin 13 receptor, alpha 1 (IL13RA1), mRNA.	1.48	0.991			ILMN_1695880	LOX	NM_002317.3	Homo sapiens lysyl oxidase (LOX), mRNA.	-1.536	-0.972			ILMN_1759766	CTXN1	NM_206833.1	Homo sapiens cortexin 1 (CTXN1), mRNA.	1.69145	0.999
ILMN_1677814	ABCC3	NM_020037.1	Homo sapiens ATP-binding cassette, sub-family C (CFTR/MRP), member 3 (ABCC3), transcript variant MRP3A, mRNA.	1.48	0.984			ILMN_1757338	PLSCR4	NM_020353.1	Homo sapiens phospholipid scramblase 4 (PLSCR4), mRNA.	-1.534	-0.996			ILMN_1803647	FAM162A	NM_014367.3	Homo sapiens family with sequence similarity 162, member A (FAM162A), mRNA.	1.68241	0.997
ILMN_1693552	CD300A	NM_007261.2	Homo sapiens CD300a molecule (CD300A), mRNA.	1.474	0.999			ILMN_1856484		AK091765	Homo sapiens cDNA FLJ34446 fis, clone HLUNG2002050	-1.53	-0.998			ILMN_1664772	ATP2B4	NM_001001396.1	Homo sapiens ATPase, Ca++ transporting, plasma membrane 4 (ATP2B4), transcript variant 1, mRNA.	1.67786	0.987
ILMN_1652237	CBR3	NM_001236.3	Homo sapiens carbonyl reductase 3 (CBR3), mRNA.	1.473	0.999			ILMN_1764571	ARHGAP23	XM_930977.1	PREDICTED: Homo sapiens Rho GTPase activating protein 23, transcript variant 2 (ARHGAP23), mRNA.	-1.528	-0.997			ILMN_1735592	LACE1	NM_145315.3	Homo sapiens lactation elevated 1 (LACE1), mRNA.	1.67023	0.994
ILMN_1740015	CD14	NM_000591.1	Homo sapiens CD14 antigen (CD14), mRNA.	1.472	0.979			ILMN_1812281	ARG1	NM_000045.2	Homo sapiens arginase, liver (ARG1), mRNA.	-1.528	-0.979			ILMN_1668861	LOC388642	XM_934933.1	PREDICTED: Homo sapiens similar to Triosephosphate isomerase (TIM) (Triose-phosphate isomerase), transcript variant 3 (LOC388642), mRNA.	1.66716	0.974
ILMN_1661196	CSF2RA	XM_942501.1	PREDICTED: Homo sapiens colony stimulating factor 2 receptor, alpha, low-affinity (granulocyte-macrophage) (CSF2RA), mRNA.	1.467	0.992			ILMN_1698038	FLJ22374	NM_032222.1	Homo sapiens hypothetical protein FLJ22374 (FLJ22374), mRNA.	-1.526	-0.998			ILMN_1788955	PDLIM1	NM_020992.2	Homo sapiens PDZ and LIM domain 1 (PDLIM1), mRNA.	1.66562	0.996
ILMN_1745961	SERPINA1	NM_001002236.1	Homo sapiens serpin peptidase inhibitor, clade A (alpha-1 antiproteinase, antitrypsin), member 1 (SERPINA1), transcript variant 2, mRNA.	1.465	0.992			ILMN_1766736	BPI	NM_001725.1	Homo sapiens bactericidal/permeability-increasing protein (BPI), mRNA.	-1.511	-0.972			ILMN_1751471	MLC1	NM_015166.2	Homo sapiens megalencephalic leukoencephalopathy with subcortical cysts 1 (MLC1), transcript variant 1, mRNA.	1.65945	0.994
ILMN_1712684	FAM20C	NM_020223.1	Homo sapiens family with sequence similarity 20, member C (FAM20C), mRNA.	1.464	0.991			ILMN_1736412	AMHR2	NM_020547.1	Homo sapiens anti-Mullerian hormone receptor, type II (AMHR2), mRNA.	-1.51	-0.98			ILMN_1696316	CPT1A	NM_001876.2	Homo sapiens carnitine palmitoyltransferase 1A (liver) (CPT1A), nuclear gene encoding mitochondrial protein, transcript variant 1, mRNA.	1.65479	0.997
ILMN_1663753	PILRA	NM_013439.2	Homo sapiens paired immunoglobin-like type 2 receptor alpha (PILRA), transcript variant 1, mRNA.	1.456	0.994			ILMN_1730867	AZU1	NM_001700.3	Homo sapiens azurocidin 1 (AZU1), mRNA.	-1.51	-0.869			ILMN_1691760	FAM45A	NM_207009.2	Homo sapiens family with sequence similarity 45, member A (FAM45A), mRNA.	1.63911	0.983
ILMN_1734387	DUSP4	NM_057158.2	Homo sapiens dual specificity phosphatase 4 (DUSP4), transcript variant 2, mRNA.	1.452	0.953			ILMN_1714445	SLC6A9	NM_006934.2	Homo sapiens solute carrier family 6 (neurotransmitter transporter, glycine), member 9 (SLC6A9), transcript variant 1, mRNA.	-1.509	-0.967			ILMN_1652677	FAM89A	NM_198552.1	Homo sapiens family with sequence similarity 89, member A (FAM89A), mRNA.	1.63753	0.992
ILMN_1779324	GZMA	NM_006144.2	Homo sapiens granzyme A (granzyme 1, cytotoxic T-lymphocyte-associated serine esterase 3) (GZMA), mRNA.	1.451	0.985			ILMN_1794829	C6orf117	NM_138409.1	Homo sapiens chromosome 6 open reading frame 117 (C6orf117), mRNA.	-1.508	-0.999			ILMN_1679275	ZNF323	NM_030899.2	Homo sapiens zinc finger protein 323 (ZNF323), transcript variant 1, mRNA.	1.62799	0.827
ILMN_1730621	IL8RBP	XR_001023.1	PREDICTED: Homo sapiens interleukin 8 receptor, beta pseudogene (IL8RBP), misc RNA.	1.449	0.999			ILMN_1686362	CRYBA4	NM_001886.1	Homo sapiens crystallin, beta A4 (CRYBA4), mRNA.	-1.504	-0.998			ILMN_1699737	TRAP1	NM_016292.1	Homo sapiens TNF receptor-associated protein 1 (TRAP1), mRNA.	1.62639	0.955
ILMN_1674696	OLAH	NM_018324.1	Homo sapiens oleoyl-ACP hydrolase (OLAH), transcript variant 1, mRNA.	1.444	0.99			ILMN_1662795	CA2	NM_000067.1	Homo sapiens carbonic anhydrase II (CA2), mRNA.	-1.501	-0.983			ILMN_1743579	WDR4	NM_033661.3	Homo sapiens WD repeat domain 4 (WDR4), transcript variant 2, mRNA.	1.62158	0.999
ILMN_1689088	COLEC12	NM_130386.1	Homo sapiens collectin sub-family member 12 (COLEC12), mRNA.	1.444	0.857			ILMN_1676727	TMPRSS4	NM_183247.1	Homo sapiens transmembrane protease, serine 4 (TMPRSS4), transcript variant 2, mRNA.	-1.501	-0.996			ILMN_1809291	TSPAN7	NM_004615.2	Homo sapiens tetraspanin 7 (TSPAN7), mRNA.	1.62158	0.998
ILMN_1741021	CH25H	NM_003956.2	Homo sapiens cholesterol 25-hydroxylase (CH25H), mRNA.	1.441	0.95			ILMN_1795300	FLJ41603	NM_001001669.1	Homo sapiens FLJ41603 protein (FLJ41603), mRNA.	-1.498	-0.999			ILMN_1768751	MTA3	NM_020744.2	Homo sapiens metastasis associated 1 family, member 3 (MTA3), mRNA.	1.61997	0.814
ILMN_1759326	P2RX7	NM_002562.4	Homo sapiens purinergic receptor P2X, ligand-gated ion channel, 7 (P2RX7), mRNA.	1.441	0.991			ILMN_1701052	TUBG2	NM_016437.1	Homo sapiens tubulin, gamma 2 (TUBG2), mRNA.	-1.495	-0.994			ILMN_1679577	SETD3	NM_199123.1	Homo sapiens SET domain containing 3 (SETD3), transcript variant 2, mRNA.	1.61836	0.968
ILMN_1802653	EBI3	NM_005755.2	Homo sapiens Epstein-Barr virus induced 3 (EBI3), mRNA.	1.439	0.964			ILMN_1705458	TRIM58	NM_015431.2	Homo sapiens tripartite motif-containing 58 (TRIM58), mRNA.	-1.494	-0.995			ILMN_1676833	LOC606495	NM_001031672.1	Homo sapiens hypothetical protein LOC606495 (LOC606495), mRNA.	1.61512	0.995
ILMN_1772218	HLA-DPA1	NM_033554.2	Homo sapiens major histocompatibility complex, class II, DP alpha 1 (HLA-DPA1), mRNA.	1.436	0.997			ILMN_1713458	HBZ	NM_005332.2	Homo sapiens hemoglobin, zeta (HBZ), mRNA.	-1.49	-0.831			ILMN_1723042	CLDN3	NM_001306.2	Homo sapiens claudin 3 (CLDN3), mRNA.	1.60373	0.973
ILMN_1795158	FGR	NM_005248.1	Homo sapiens Gardner-Rasheed feline sarcoma viral (v-fgr) oncogene homolog (FGR), mRNA.	1.436	0.956			ILMN_1736911	TMOD1	NM_003275.1	Homo sapiens tropomodulin 1 (TMOD1), mRNA.	-1.48	-0.994			ILMN_1743397	PIGW	NM_178517.3	Homo sapiens phosphatidylinositol glycan anchor biosynthesis, class W (PIGW), mRNA.	1.59386	0.994
ILMN_1674640	CXCR6	NM_006564.1	Homo sapiens chemokine (C-X-C motif) receptor 6 (CXCR6), mRNA.	1.436	0.972			ILMN_1715013	ERMAP	NM_001017922.1	Homo sapiens erythroblast membrane-associated protein (Scianna blood group) (ERMAP), transcript variant 1, mRNA.	-1.476	-0.99			ILMN_1659156	ANKRD16	NM_001009941.1	Homo sapiens ankyrin repeat domain 16 (ANKRD16), transcript variant 2, mRNA.	1.59055	0.999
ILMN_1657417	FAM26F	NM_001010919.1	Homo sapiens family with sequence similarity 26, member F (FAM26F), mRNA.	1.435	0.966			ILMN_1695935	SORCS2	NM_020777.1	Homo sapiens sortilin-related VPS10 domain containing receptor 2 (SORCS2), mRNA.	-1.476	-0.989			ILMN_1719938	FGF11	NM_004112.2	Homo sapiens fibroblast growth factor 11 (FGF11), mRNA.	1.59055	0.978
ILMN_1731233	GZMH	NM_033423.2	Homo sapiens granzyme H (cathepsin G-like 2, protein h-CCPX) (GZMH), mRNA.	1.432	0.953			ILMN_1675617	NT5M	NM_020201.3	Homo sapiens 5',3'-nucleotidase, mitochondrial (NT5M), nuclear gene encoding mitochondrial protein, mRNA.	-1.475	-0.997			ILMN_1693523	LOC441046	NM_001011539.1	Homo sapiens hypothetical LOC 441046 (LOC441046), mRNA.	1.58556	0.868
ILMN_1797988	KLRD1	NM_002262.2	Homo sapiens killer cell lectin-like receptor subfamily D, member 1 (KLRD1), transcript variant 1, mRNA.	1.426	0.969			ILMN_1747271	ATP1B2	NM_001678.3	Homo sapiens ATPase, Na+/K+ transporting, beta 2 polypeptide (ATP1B2), mRNA.	-1.47	-0.995			ILMN_1747248	ITGA2B	NM_000419.2	Homo sapiens integrin, alpha 2b (platelet glycoprotein IIb of IIb/IIIa complex, antigen CD41B) (ITGA2B), mRNA.	1.58222	0.993
ILMN_1810275	SLC7A7	NM_003982.2	Homo sapiens solute carrier family 7 (cationic amino acid transporter, y+ system), member 7 (SLC7A7), mRNA.	1.424	0.983			ILMN_1719579	LOC441081	XM_496754.2	PREDICTED: Homo sapiens similar to nuclear pore membrane protein 121 (LOC441081), mRNA.	-1.466	-0.996			ILMN_1716847	FADS3	NM_021727.3	Homo sapiens fatty acid desaturase 3 (FADS3), mRNA.	1.58054	0.819
ILMN_1704776	FCGR2A	XM_938849.1	PREDICTED: Homo sapiens Fc fragment of IgG, low affinity IIa, receptor (CD32) (FCGR2A), mRNA.	1.422	0.999			ILMN_1794742	HES5	NM_001010926.1	Homo sapiens hairy and enhancer of split 5 (Drosophila) (HES5), mRNA.	-1.466	-0.999			ILMN_1770692	WDR12	NM_018256.2	Homo sapiens WD repeat domain 12 (WDR12), mRNA.	1.57887	0.988
ILMN_1821975		M97723	Human T-cell receptor (V beta 4.1-variant, J beta 2.1, C beta 2) mRNA	1.421	0.999			ILMN_1684620	SPAG4	NM_003116.1	Homo sapiens sperm associated antigen 4 (SPAG4), mRNA.	-1.464	-0.997			ILMN_1768772	DEGS2	NM_206918.1	Homo sapiens degenerative spermatocyte homolog 2, lipid desaturase (Drosophila) (DEGS2), mRNA.	1.57551	0.836
ILMN_1670305	SERPING1	NM_000062.2	Homo sapiens serpin peptidase inhibitor, clade G (C1 inhibitor), member 1 (SERPING1), transcript variant 1, mRNA.	1.42	0.989			ILMN_1780417	SLC25A21	NM_030631.1	Homo sapiens solute carrier family 25 (mitochondrial oxodicarboxylate carrier), member 21 (SLC25A21), mRNA.	-1.463	-0.999			ILMN_1678435	SRD5A2L	NM_024592.1	Homo sapiens steroid 5 alpha-reductase 2-like (SRD5A2L), mRNA.	1.57551	0.999
ILMN_1706217	TLR4	NM_138557.1	Homo sapiens toll-like receptor 4 (TLR4), transcript variant 4, mRNA.	1.42	0.983			ILMN_1712522	CEACAM6	NM_002483.3	Homo sapiens carcinoembryonic antigen-related cell adhesion molecule 6 (non-specific cross reacting antigen) (CEACAM6), mRNA.	-1.457	-0.946			ILMN_1769532	LOC653726	XM_929235.1	PREDICTED: Homo sapiens similar to family with sequence similarity 86, member B1 (LOC653726), mRNA.	1.56875	0.955
ILMN_1658628	C14orf72	XM_944937.1	PREDICTED: Homo sapiens chromosome 14 open reading frame 72 (C14orf72), mRNA.	1.418	0.996			ILMN_1726153	MGC4677	XM_939115.1	PREDICTED: Homo sapiens hypothetical protein MGC4677 (MGC4677), mRNA.	-1.456	-0.999			ILMN_1756402	TMEM177	NM_030577.1	Homo sapiens transmembrane protein 177 (TMEM177), mRNA.	1.56194	0.991
ILMN_1703538	AIF1	NM_001623.3	Homo sapiens allograft inflammatory factor 1 (AIF1), transcript variant 3, mRNA.	1.417	0.982			ILMN_1744912	CTTN	NM_138565.1	Homo sapiens cortactin (CTTN), transcript variant 2, mRNA.	-1.454	-0.999			ILMN_1672659	RAB27B	NM_004163.3	Homo sapiens RAB27B, member RAS oncogene family (RAB27B), mRNA.	1.55509	0.998
ILMN_1743032	CTSS	NM_004079.3	Homo sapiens cathepsin S (CTSS), mRNA.	1.417	0.983			ILMN_1807919	TNS1	NM_022648.3	Homo sapiens tensin 1 (TNS1), mRNA.	-1.45	-0.985			ILMN_1654452	LOC441378	XM_944135.1	PREDICTED: Homo sapiens hypothetical LOC441378 (LOC441378), mRNA.	1.55165	0.964
ILMN_1810191	PLA2G4C	NM_003706.1	Homo sapiens phospholipase A2, group IVC (cytosolic, calcium-independent) (PLA2G4C), mRNA.	1.413	0.995			ILMN_1680424	CTSG	NM_001911.2	Homo sapiens cathepsin G (CTSG), mRNA.	-1.439	-0.806			ILMN_1656424	LOC645472	XM_928498.1	PREDICTED: Homo sapiens similar to small nuclear ribonucleoprotein E (LOC645472), mRNA.	1.54646	0.998
ILMN_1800225	PPARG	NM_138712.2	Homo sapiens peroxisome proliferative activated receptor, gamma (PPARG), transcript variant 1, mRNA.	1.403	0.976			ILMN_1777691	ARL9	NM_206919.1	Homo sapiens ADP-ribosylation factor-like 9 (ARL9), mRNA.	-1.428	-0.991			ILMN_1658437	SFXN4	NM_178867.3	Homo sapiens sideroflexin 4 (SFXN4), transcript variant 2, mRNA.	1.53426	0.947
ILMN_1778136	ZMYND15	NM_032265.1	Homo sapiens zinc finger, MYND-type containing 15 (ZMYND15), mRNA.	1.402	0.995			ILMN_1806056	CEACAM8	NM_001816.2	Homo sapiens carcinoembryonic antigen-related cell adhesion molecule 8 (CEACAM8), mRNA.	-1.425	-0.932			ILMN_1861685		BE552200	hy04c12.x1 NCI_CGAP_GC6 Homo sapiens cDNA clone IMAGE:3196342 3, mRNA sequence	1.5219	0.996
ILMN_1778977	TYROBP	NM_003332.2	Homo sapiens TYRO protein tyrosine kinase binding protein (TYROBP), transcript variant 1, mRNA.	1.4	0.979			ILMN_1673409	MGC16121	XM_927600.1	PREDICTED: Homo sapiens hypothetical protein MGC16121 (MGC16121), mRNA.	-1.423	-0.989			ILMN_1706275	C8orf33	NM_023080.1	Homo sapiens chromosome 8 open reading frame 33 (C8orf33), mRNA.	1.52012	0.995
ILMN_1853006		AA286970	zs56c05.r1 NCI_CGAP_GCB1 Homo sapiens cDNA clone IMAGE:701480 5, mRNA sequence	1.395	0.997			ILMN_1733226	KANK2	NM_015493.4	Homo sapiens KN motif and ankyrin repeat domains 2 (KANK2), mRNA.	-1.423	-0.993			ILMN_1753110	ZMYND11	NM_212479.1	Homo sapiens zinc finger, MYND domain containing 11 (ZMYND11), transcript variant 2, mRNA.	1.51834	0.852
ILMN_1652650	SH3KBP1	NM_001024666.1	Homo sapiens SH3-domain kinase binding protein 1 (SH3KBP1), transcript variant 2, mRNA.	1.395	0.991			ILMN_1758912	DYRK3	NM_003582.2	Homo sapiens dual-specificity tyrosine-(Y)-phosphorylation regulated kinase 3 (DYRK3), transcript variant 1, mRNA.	-1.422	-0.998			ILMN_1710668	LETM1	NM_012318.1	Homo sapiens leucine zipper-EF-hand containing transmembrane protein 1 (LETM1), nuclear gene encoding mitochondrial protein, mRNA.	1.51477	0.997
ILMN_1722981	TLR5	NM_003268.3	Homo sapiens toll-like receptor 5 (TLR5), mRNA.	1.393	0.965			ILMN_1705183	MPO	NM_000250.1	Homo sapiens myeloperoxidase (MPO), nuclear gene encoding mitochondrial protein, mRNA.	-1.422	-0.826			ILMN_1735822	FLJ13946	NM_152275.2	Homo sapiens hypothetical protein FLJ13946 (FLJ13946), mRNA.	1.50759	0.934
ILMN_1710734	GZMK	NM_002104.2	Homo sapiens granzyme K (granzyme 3; tryptase II) (GZMK), mRNA.	1.388	0.989			ILMN_1705116	C6orf85	NM_021945.4	Homo sapiens chromosome 6 open reading frame 85 (C6orf85), mRNA.	-1.42	-0.997			ILMN_1684755	KAZALD1	NM_030929.3	Homo sapiens Kazal-type serine peptidase inhibitor domain 1 (KAZALD1), mRNA.	1.50759	0.997
ILMN_1672398	RAB20	NM_017817.1	Homo sapiens RAB20, member RAS oncogene family (RAB20), mRNA.	1.386	0.979			ILMN_1728024	LOC649418	XM_938498.1	PREDICTED: Homo sapiens similar to Tubulin gamma-1 chain (Gamma-1 tubulin) (Gamma-tubulin complex component 1) (GCP-1) (LOC649418), mRNA.	-1.415	-0.999			ILMN_1903731		BU588146	AGENCOURT_8951941 NIH_MGC_141 Homo sapiens cDNA clone IMAGE:6386285 5, mRNA sequence	1.50578	0.99
ILMN_1739751	SLC26A11	NM_173626.1	Homo sapiens solute carrier family 26, member 11 (SLC26A11), mRNA.	1.385	0.994			ILMN_1719143	APOBEC2	NM_006789.2	Homo sapiens apolipoprotein B mRNA editing enzyme, catalytic polypeptide-like 2 (APOBEC2), mRNA.	-1.415	-0.991			ILMN_1684114	LOC286016	NR_002187.1	Homo sapiens hypothetical protein LOC286016 (LOC286016) on chromosome 7.	1.50578	0.983
ILMN_1764228	DAB2	NM_001343.1	Homo sapiens disabled homolog 2, mitogen-responsive phosphoprotein (Drosophila) (DAB2), mRNA.	1.384	0.908			ILMN_1755548	HK1	NM_033496.1	Homo sapiens hexokinase 1 (HK1), nuclear gene encoding mitochondrial protein, transcript variant 2, mRNA.	-1.407	-0.977			ILMN_1662158	LOC653147	XM_926208.1	PREDICTED: Homo sapiens similar to 60S ribosomal protein L26-like 1 (LOC653147), mRNA.	1.50035	0.996
ILMN_1654319	HAPLN3	NM_178232.2	Homo sapiens hyaluronan and proteoglycan link protein 3 (HAPLN3), mRNA.	1.379	0.961			ILMN_1758049	NFIA	NM_005595.1	Homo sapiens nuclear factor I/A (NFIA), mRNA.	-1.402	-0.993			ILMN_1741056	CXXC6	NM_030625.1	Homo sapiens CXXC finger 6 (CXXC6), mRNA.	1.49489	0.998
ILMN_1690939	ECGF1	NM_001953.2	Homo sapiens endothelial cell growth factor 1 (platelet-derived) (ECGF1), mRNA.	1.377	0.983			ILMN_1668460	PRTN3	NM_002777.3	Homo sapiens proteinase 3 (serine proteinase, neutrophil, Wegener granulomatosis autoantigen) (PRTN3), mRNA.	-1.395	-0.861			ILMN_1730464	DNAL1	NM_031427.1	Homo sapiens dynein, axonemal, light chain 1 (DNAL1), mRNA.	1.49489	0.984
ILMN_1724533	LY96	NM_015364.2	Homo sapiens lymphocyte antigen 96 (LY96), mRNA.	1.373	0.994			ILMN_1698646	TUBG1	XM_944510.1	PREDICTED: Homo sapiens tubulin, gamma 1, transcript variant 4 (TUBG1), mRNA.	-1.393	-0.997			ILMN_1797950	EXTL2	NM_001439.2	Homo sapiens exostoses (multiple)-like 2 (EXTL2), transcript variant 1, mRNA.	1.48573	0.97
ILMN_1798270	C11orf75	NM_020179.1	Homo sapiens chromosome 11 open reading frame 75 (C11orf75), mRNA.	1.371	0.997			ILMN_1856634		BX537823	Homo sapiens mRNA; cDNA DKFZp686J23256 (from clone DKFZp686J23256)	-1.39	-0.988			ILMN_1780758	POLR1A	NM_015425.1	Homo sapiens polymerase (RNA) I polypeptide A, 194kDa (POLR1A), mRNA.	1.48388	0.996
ILMN_1666594	IRF8	NM_002163.2	Homo sapiens interferon regulatory factor 8 (IRF8), mRNA.	1.362	0.99			ILMN_1796479	FAM83A	NM_032899.4	Homo sapiens family with sequence similarity 83, member A (FAM83A), transcript variant 1, mRNA.	-1.388	-0.859			ILMN_1740161	ANKRD26	NM_014915.1	Homo sapiens ankyrin repeat domain 26 (ANKRD26), mRNA.	1.48204	0.987
ILMN_1720282	NQO1	NM_000903.2	Homo sapiens NAD(P)H dehydrogenase, quinone 1 (NQO1), transcript variant 1, mRNA.	1.36	0.938			ILMN_1740426	RASD1	NM_016084.3	Homo sapiens RAS, dexamethasone-induced 1 (RASD1), mRNA.	-1.373	-0.995			ILMN_1732537	FLJ20397	XM_935818.1	PREDICTED: Homo sapiens hypothetical protein FLJ20397, transcript variant 4 (FLJ20397), mRNA.	1.48019	0.998
ILMN_1710740	C2	NM_000063.3	Homo sapiens complement component 2 (C2), mRNA.	1.358	0.959			ILMN_1700183	AGTRL1	NM_005161.2	Homo sapiens angiotensin II receptor-like 1 (AGTRL1), mRNA.	-1.371	-0.998			ILMN_1761247	PIR	NM_001018109.1	Homo sapiens pirin (iron-binding nuclear protein) (PIR), transcript variant 2, mRNA.	1.47833	0.999
ILMN_1720113	PTPRO	NM_030670.1	Homo sapiens protein tyrosine phosphatase, receptor type, O (PTPRO), transcript variant 6, mRNA.	1.358	0.957			ILMN_1800898	ARG2	NM_001172.3	Homo sapiens arginase, type II (ARG2), nuclear gene encoding mitochondrial protein, mRNA.	-1.37	-0.891			ILMN_1722065	COPG2	NM_012133.2	Homo sapiens coatomer protein complex, subunit gamma 2 (COPG2), mRNA.	1.47275	0.99
ILMN_1709486	SRPX	NM_006307.2	Homo sapiens sushi-repeat-containing protein, X-linked (SRPX), mRNA.	1.356	0.857			ILMN_1736190	CYP4F3	NM_000896.1	Homo sapiens cytochrome P450, family 4, subfamily F, polypeptide 3 (CYP4F3), mRNA.	-1.368	-0.997			ILMN_1873621		BC092429	Homo sapiens cDNA clone IMAGE:30530513	1.47275	0.943
ILMN_1736567	CD74	NM_001025158.1	Homo sapiens CD74 molecule, major histocompatibility complex, class II invariant chain (CD74), transcript variant 3, mRNA.	1.351	0.995			ILMN_1781472	CDC42BPA	NM_014826.3	Homo sapiens CDC42 binding protein kinase alpha (DMPK-like) (CDC42BPA), transcript variant A, mRNA.	-1.354	-0.991			ILMN_1734149	LOC650654	XM_939739.1	PREDICTED: Homo sapiens similar to 40S ribosomal protein SA (p40) (34/67 kDa laminin receptor) (LOC650654), mRNA.	1.47275	0.987
ILMN_1725338	CLDN23	NM_194284.1	Homo sapiens claudin 23 (CLDN23), mRNA.	1.35	0.99			ILMN_1805561	SLC14A1	NM_015865.1	Homo sapiens solute carrier family 14 (urea transporter), member 1 (Kidd blood group) (SLC14A1), mRNA.	-1.354	-0.933			ILMN_1803367	EVI1	NM_005241.1	Homo sapiens ecotropic viral integration site 1 (EVI1), mRNA.	1.46338	0.996
ILMN_1726666	GPX3	NM_002084.2	Homo sapiens glutathione peroxidase 3 (plasma) (GPX3), mRNA.	1.348	0.963			ILMN_1802162	RFESD	NM_173362.2	Homo sapiens Rieske (Fe-S) domain containing (RFESD), mRNA.	-1.352	-0.999			ILMN_1712859	FAM89A	NM_198552.1	Homo sapiens family with sequence similarity 89, member A (FAM89A), mRNA.	1.46149	0.935
ILMN_1786257	SNX10	NM_013322.2	Homo sapiens sorting nexin 10 (SNX10), mRNA.	1.346	0.994			ILMN_1736356	STK32B	NM_018401.1	Homo sapiens serine/threonine kinase 32B (STK32B), mRNA.	-1.35	-0.975			ILMN_1736130	C18orf22	NM_024805.1	Homo sapiens chromosome 18 open reading frame 22 (C18orf22), mRNA.	1.45961	0.996
ILMN_1719543	MAF	NM_005360.3	Homo sapiens v-maf musculoaponeurotic fibrosarcoma oncogene homolog (avian) (MAF), transcript variant 1, mRNA.	1.343	0.997			ILMN_1652431	CA1	NM_001738.1	Homo sapiens carbonic anhydrase I (CA1), mRNA.	-1.349	-0.948			ILMN_1718706	ERAL1	NM_005702.2	Homo sapiens Era G-protein-like 1 (E. coli) (ERAL1), mRNA.	1.45961	0.984
ILMN_1762713	MCEMP1	NM_174918.1	Homo sapiens mast cell-expressed membrane protein 1 (MCEMP1), mRNA.	1.34	0.971			ILMN_1686895	LGR4	NM_018490.1	Homo sapiens leucine-rich repeat-containing G protein-coupled receptor 4 (LGR4), mRNA.	-1.348	-0.978			ILMN_1690371	MRPL11	NM_016050.2	Homo sapiens mitochondrial ribosomal protein L11 (MRPL11), nuclear gene encoding mitochondrial protein, transcript variant 1, mRNA.	1.45771	0.999
ILMN_1758418	TNFSF13B	NM_006573.3	Homo sapiens tumor necrosis factor (ligand) superfamily, member 13b (TNFSF13B), mRNA.	1.338	0.987			ILMN_1711611	LOC653907	XM_936496.1	PREDICTED: Homo sapiens similar to complement component (3b/4b) receptor 1 isoform F precursor (LOC653907), mRNA.	-1.348	-0.965			ILMN_1676191	DARS2	NM_018122.3	Homo sapiens aspartyl-tRNA synthetase 2, mitochondrial (DARS2), nuclear gene encoding mitochondrial protein, mRNA.	1.45392	0.981
ILMN_1670926	GALNAC4S-6ST	NM_015892.2	Homo sapiens B cell RAG associated protein (GALNAC4S-6ST), mRNA.	1.338	0.998			ILMN_1667295	SLITL2	NM_138440.1	Homo sapiens slit-like 2 (Drosophila) (SLITL2), mRNA.	-1.348	-0.996			ILMN_1768515	SEC22C	NM_032970.2	Homo sapiens SEC22 vesicle trafficking protein homolog C (S. cerevisiae) (SEC22C), transcript variant 1, mRNA.	1.45392	0.992
ILMN_1689655	HLA-DRA	NM_019111.3	Homo sapiens major histocompatibility complex, class II, DR alpha (HLA-DRA), mRNA.	1.332	0.998			ILMN_1815154	MYH10	NM_005964.1	Homo sapiens myosin, heavy chain 10, non-muscle (MYH10), mRNA.	-1.343	-0.997			ILMN_1872633		BX114070	BX114070 Soares_testis_NHT Homo sapiens cDNA clone IMAGp998B021864, mRNA sequence	1.45202	0.998
ILMN_1714253	AGRP	NM_007316.1	Homo sapiens agouti related protein homolog (mouse) (AGRP), transcript variant 2, mRNA.	1.332	0.998			ILMN_1748610	HEMGN	NM_018437.3	Homo sapiens hemogen (HEMGN), transcript variant 1, mRNA.	-1.341	-0.998			ILMN_1744949	RHOBTB3	NM_014899.2	Homo sapiens Rho-related BTB domain containing 3 (RHOBTB3), mRNA.	1.44628	0.894
ILMN_1684943	TRAT1	NM_016388.2	Homo sapiens T cell receptor associated transmembrane adaptor 1 (TRAT1), mRNA.	1.331	0.992			ILMN_1773095	LOC283755	NM_001024682.1	Homo sapiens hypothetical protein LOC283755 (LOC283755), mRNA.	-1.341	-0.994			ILMN_1672988	LMNB1	NM_005573.2	Homo sapiens lamin B1 (LMNB1), mRNA.	1.44245	0.953
ILMN_1742026	PYHIN1	NM_152501.2	Homo sapiens pyrin and HIN domain family, member 1 (PYHIN1), transcript variant a1, mRNA.	1.33	0.999			ILMN_1665123	NMNAT3	NM_178177.2	Homo sapiens nicotinamide nucleotide adenylyltransferase 3 (NMNAT3), mRNA.	-1.337	-0.981			ILMN_1693108	RUVBL1	XM_939707.1	PREDICTED: Homo sapiens RuvB-like 1 (E. coli) (RUVBL1), mRNA.	1.43859	0.977
ILMN_1742270	CASP1	NM_033294.2	Homo sapiens caspase 1, apoptosis-related cysteine peptidase (interleukin 1, beta, convertase) (CASP1), transcript variant delta, mRNA.	1.327	0.975			ILMN_1757288	KLHDC8A	NM_018203.1	Homo sapiens kelch domain containing 8A (KLHDC8A), mRNA.	-1.334	-0.982			ILMN_1813704	KIAA1199	NM_018689.1	Homo sapiens KIAA1199 (KIAA1199), mRNA.	1.43084	0.973
ILMN_1726809	BHLHB3	NM_030762.1	Homo sapiens basic helix-loop-helix domain containing, class B, 3 (BHLHB3), mRNA.	1.327	0.996			ILMN_1754241	C16orf73	NM_152764.1	Homo sapiens chromosome 16 open reading frame 73 (C16orf73), mRNA.	-1.33	-0.997			ILMN_1663592	BBS5	XM_939889.1	PREDICTED: Homo sapiens Bardet-Biedl syndrome 5, transcript variant 2 (BBS5), mRNA.	1.42107	0.981
ILMN_1737441	CD79B	NM_000626.1	Homo sapiens CD79B antigen (immunoglobulin-associated beta) (CD79B), transcript variant 1, mRNA.	1.326	0.996			ILMN_1736654	PIP5K1B	NM_001031687.1	Homo sapiens phosphatidylinositol-4-phosphate 5-kinase, type I, beta (PIP5K1B), transcript variant 1, mRNA.	-1.329	-0.996			ILMN_1812898	ZNF132	NM_003433.2	Homo sapiens zinc finger protein 132 (ZNF132), mRNA.	1.4191	0.974
ILMN_1753312	PLXDC2	NM_032812.7	Homo sapiens plexin domain containing 2 (PLXDC2), mRNA.	1.325	0.958			ILMN_1810875	SYNGR1	NM_145738.1	Homo sapiens synaptogyrin 1 (SYNGR1), transcript variant 1c, mRNA.	-1.327	-0.954			ILMN_1757162	LOC654085	XM_942123.1	PREDICTED: Homo sapiens similar to Glycine cleavage system H protein, mitochondrial precursor, transcript variant 1 (LOC654085), mRNA.	1.40722	0.997
ILMN_1815941	SMAD7	NM_005904.2	Homo sapiens SMAD family member 7 (SMAD7), mRNA.	1.322	0.998			ILMN_1673637	SLC10A4	NM_152679.2	Homo sapiens solute carrier family 10 (sodium/bile acid cotransporter family), member 4 (SLC10A4), mRNA.	-1.326	-0.948			ILMN_1711462	MNS1	NM_018365.1	Homo sapiens meiosis-specific nuclear structural 1 (MNS1), mRNA.	1.40722	0.97
ILMN_1728799	FBP1	NM_000507.2	Homo sapiens fructose-1,6-bisphosphatase 1 (FBP1), mRNA.	1.321	0.969			ILMN_1736184	GSTM3	NM_000849.3	Homo sapiens glutathione S-transferase M3 (brain) (GSTM3), mRNA.	-1.314	-0.986			ILMN_1661337	SRM	NM_003132.2	Homo sapiens spermidine synthase (SRM), mRNA.	1.40323	0.984
ILMN_1660732	PPP2R2B	NM_181676.1	Homo sapiens protein phosphatase 2 (formerly 2A), regulatory subunit B, beta isoform (PPP2R2B), transcript variant 4, mRNA.	1.321	0.995			ILMN_1781943	C20orf129	NM_030919.1	Homo sapiens chromosome 20 open reading frame 129 (C20orf129), mRNA.	-1.311	-0.994			ILMN_1717263	PRELID2	NM_182960.2	Homo sapiens PRELI domain containing 2 (PRELID2), transcript variant 1, mRNA.	1.40123	0.958
ILMN_1812070	ABCB1	NM_000927.3	Homo sapiens ATP-binding cassette, sub-family B (MDR/TAP), member 1 (ABCB1), mRNA.	1.319	0.995			ILMN_1725260	CDC25C	NM_001790.2	Homo sapiens cell division cycle 25C (CDC25C), transcript variant 1, mRNA.	-1.309	-0.983			ILMN_1680757	LOC389816	XM_939320.1	PREDICTED: Homo sapiens similar to CDNA sequence BC004853 (LOC389816), mRNA.	1.39922	0.944
ILMN_1725090	CTHRC1	NM_138455.2	Homo sapiens collagen triple helix repeat containing 1 (CTHRC1), mRNA.	1.318	0.994			ILMN_1722831	KCNH2	NM_172056.1	Homo sapiens potassium voltage-gated channel, subfamily H (eag-related), member 2 (KCNH2), transcript variant 2, mRNA.	-1.308	-0.979			ILMN_1761083	HNRPA3	NM_194247.1	Homo sapiens heterogeneous nuclear ribonucleoprotein A3 (HNRPA3), mRNA.	1.39116	0.964
ILMN_1773352	CCL5	NM_002985.2	Homo sapiens chemokine (C-C motif) ligand 5 (CCL5), mRNA.	1.314	0.991			ILMN_1880052		BG496257	602538216F1 NIH_MGC_59 Homo sapiens cDNA clone IMAGE:4659674 5, mRNA sequence	-1.307	-0.982			ILMN_1676458	MRPL11	NM_170739.1	Homo sapiens mitochondrial ribosomal protein L11 (MRPL11), nuclear gene encoding mitochondrial protein, transcript variant 3, mRNA.	1.39116	0.99
ILMN_1807825	LY86	NM_004271.3	Homo sapiens lymphocyte antigen 86 (LY86), mRNA.	1.314	0.964			ILMN_1713829	PTGES	NM_004878.3	Homo sapiens prostaglandin E synthase (PTGES), mRNA.	-1.306	-0.994			ILMN_1786658	BOLA3	NM_212552.1	Homo sapiens bolA-like 3 (E. coli) (BOLA3), mRNA.	1.3871	0.944
ILMN_1811171	GPR132	NM_013345.2	Homo sapiens G protein-coupled receptor 132 (GPR132), mRNA.	1.314	0.995			ILMN_1734478	PIP5K1B	NM_003558.1	Homo sapiens phosphatidylinositol-4-phosphate 5-kinase, type I, beta (PIP5K1B), transcript variant 2, mRNA.	-1.305	-0.998			ILMN_1679450	LOC645001	XM_928068.1	PREDICTED: Homo sapiens similar to Heterogeneous nuclear ribonucleoprotein A1 (Helix-destabilizing protein) (Single-strand binding protein) (hnRNP core protein A1) (HDP-1) (Topoisomerase-inhibitor suppressed) (LOC645001), mRNA.	1.38507	0.981
ILMN_1683700	TNFSF12	NM_003809.2	Homo sapiens tumor necrosis factor (ligand) superfamily, member 12 (TNFSF12), mRNA.	1.313	0.993			ILMN_1745665	SNX22	NM_024798.2	Homo sapiens sorting nexin 22 (SNX22), mRNA.	-1.303	-0.996			ILMN_1693471	FLJ33790	NM_173583.1	Homo sapiens hypothetical protein FLJ33790 (FLJ33790), mRNA.	1.38303	0.986
ILMN_1789628	KLRB1	NM_002258.2	Homo sapiens killer cell lectin-like receptor subfamily B, member 1 (KLRB1), mRNA.	1.311	0.995			ILMN_1718863	KCNK1	NM_002245.2	Homo sapiens potassium channel, subfamily K, member 1 (KCNK1), mRNA.	-1.3	-0.969			ILMN_1808707	FSCN1	NM_003088.2	Homo sapiens fascin homolog 1, actin-bundling protein (Strongylocentrotus purpuratus) (FSCN1), mRNA.	1.38099	0.838
ILMN_1807491	LAIR2	NM_002288.3	Homo sapiens leukocyte-associated immunoglobulin-like receptor 2 (LAIR2), transcript variant 1, mRNA.	1.311	0.979			ILMN_1673073	WDR62	NM_173636.3	Homo sapiens WD repeat domain 62 (WDR62), mRNA.	-1.299	-0.989			ILMN_1681925	NOLA1	NM_032993.1	Homo sapiens nucleolar protein family A, member 1 (H/ACA small nucleolar RNPs) (NOLA1), transcript variant 2, mRNA.	1.37689	0.986
ILMN_1752451	CTSH	NM_004390.2	Homo sapiens cathepsin H (CTSH), transcript variant 1, mRNA.	1.304	0.984			ILMN_1683133	KLF15	NM_014079.2	Homo sapiens Kruppel-like factor 15 (KLF15), mRNA.	-1.299	-0.986			ILMN_1705769	IL7	NM_000880.2	Homo sapiens interleukin 7 (IL7), mRNA.	1.37483	0.881
ILMN_1689836	C5AR1	NM_001736.2	Homo sapiens complement component 5a receptor 1 (C5AR1), mRNA.	1.304	0.967			ILMN_1775175	RPL3L	NM_005061.2	Homo sapiens ribosomal protein L3-like (RPL3L), mRNA.	-1.293	-0.95			ILMN_1777971	RNF126P1	XR_000572.1	PREDICTED: Homo sapiens ring finger protein 126 pseudogene 1 (RNF126P1), misc RNA.	1.36864	0.997
ILMN_1760727	ANG	NM_001145.2	Homo sapiens angiogenin, ribonuclease, RNase A family, 5 (ANG), mRNA.	1.302	0.993			ILMN_1775380	SMOX	NM_019025.2	Homo sapiens spermine oxidase (SMOX), transcript variant 5, mRNA.	-1.291	-0.991			ILMN_1802174	WT1	NM_024425.2	Homo sapiens Wilms tumor 1 (WT1), transcript variant C, mRNA.	1.36864	0.966
ILMN_1668063	FCN1	NM_002003.2	Homo sapiens ficolin (collagen/fibrinogen domain containing) 1 (FCN1), mRNA.	1.299	0.948			ILMN_1774091	FECH	NM_000140.2	Homo sapiens ferrochelatase (protoporphyria) (FECH), nuclear gene encoding mitochondrial protein, transcript variant 2, mRNA.	-1.286	-0.99			ILMN_1715684	LAMB3	NM_000228.2	Homo sapiens laminin, beta 3 (LAMB3), transcript variant 1, mRNA.	1.36864	0.997
ILMN_1681101	2011-03-01	NM_017923.2	Homo sapiens membrane-associated ring finger (C3HC4) 1 (MARCH1), mRNA.	1.297	0.985			ILMN_1731858	TUBG1	NM_001070.3	Homo sapiens tubulin, gamma 1 (TUBG1), mRNA.	-1.284	-0.994			ILMN_1656792	FLYWCH1	NM_020912.1	Homo sapiens FLYWCH-type zinc finger 1 (FLYWCH1), transcript variant 2, mRNA.	1.36657	0.842
ILMN_1761199	SLCO2B1	NM_007256.2	Homo sapiens solute carrier organic anion transporter family, member 2B1 (SLCO2B1), mRNA.	1.296	0.825			ILMN_1706635	ELA2	NM_001972.2	Homo sapiens elastase 2, neutrophil (ELA2), mRNA.	-1.282	-0.842			ILMN_1796138	BMX	NM_001721.4	Homo sapiens BMX non-receptor tyrosine kinase (BMX), mRNA.	1.36657	0.965
ILMN_1697309	NCF1	NM_000265.1	Homo sapiens neutrophil cytosolic factor 1 (47kDa, chronic granulomatous disease, autosomal 1) (NCF1), mRNA.	1.295	0.919			ILMN_1787280	C1orf135	NM_024037.1	Homo sapiens chromosome 1 open reading frame 135 (C1orf135), mRNA.	-1.282	-0.983			ILMN_1768273	POP1	NM_015029.1	Homo sapiens processing of precursor 1, ribonuclease P/MRP subunit (S. cerevisiae) (POP1), mRNA.	1.36241	0.995
ILMN_1769546	RIN2	NM_018993.2	Homo sapiens Ras and Rab interactor 2 (RIN2), mRNA.	1.294	0.951			ILMN_1674662	C15orf42	NM_152259.2	Homo sapiens chromosome 15 open reading frame 42 (C15orf42), mRNA.	-1.278	-0.99			ILMN_1676938	LOC649214	XM_945231.1	PREDICTED: Homo sapiens similar to High mobility group protein 1-like 10 (HMG-1L10), transcript variant 4 (LOC649214), mRNA.	1.36033	0.999
ILMN_1727652	GATA3	NM_002051.2	Homo sapiens GATA binding protein 3 (GATA3), transcript variant 2, mRNA.	1.292	0.996			ILMN_1720844	SSX2IP	NM_014021.2	Homo sapiens synovial sarcoma, X breakpoint 2 interacting protein (SSX2IP), mRNA.	-1.274	-0.982			ILMN_1667670	SLC25A15	NM_014252.1	Homo sapiens solute carrier family 25 (mitochondrial carrier; ornithine transporter) member 15 (SLC25A15), nuclear gene encoding mitochondrial protein, mRNA.	1.35405	0.997
ILMN_1668675	PAPSS2	NM_001015880.1	Homo sapiens 3'-phosphoadenosine 5'-phosphosulfate synthase 2 (PAPSS2), transcript variant 2, mRNA.	1.292	0.92			ILMN_1784863	CD36	NM_001001548.1	Homo sapiens CD36 molecule (thrombospondin receptor) (CD36), transcript variant 1, mRNA.	-1.268	-0.89			ILMN_1662026	BTK	NM_000061.1	Homo sapiens Bruton agammaglobulinemia tyrosine kinase (BTK), mRNA.	1.35405	0.961
ILMN_1731610	ABLIM1	NM_006720.3	Homo sapiens actin binding LIM protein 1 (ABLIM1), transcript variant 4, mRNA.	1.291	0.992			ILMN_1700337	TROAP	NM_005480.2	Homo sapiens trophinin associated protein (tastin) (TROAP), mRNA.	-1.268	-0.982			ILMN_1656540	RUVBL1	NM_003707.1	Homo sapiens RuvB-like 1 (E. coli) (RUVBL1), mRNA.	1.3371	0.998
ILMN_1852343		AK090870	Homo sapiens cDNA FLJ33551 fis, clone BRAMY2009105	1.285	0.937			ILMN_1672922	CYTL1	NM_018659.2	Homo sapiens cytokine-like 1 (CYTL1), mRNA.	-1.267	-0.925			ILMN_1766154	MRPL30	NM_145213.1	Homo sapiens mitochondrial ribosomal protein L30 (MRPL30), nuclear gene encoding mitochondrial protein, transcript variant 3, mRNA.	1.33282	0.981
ILMN_1772627	D4S234E	NM_014392.2	Homo sapiens DNA segment on chromosome 4 (unique) 234 expressed sequence (D4S234E), mRNA.	1.284	0.978			ILMN_1798210	E2F7	NM_203394.1	Homo sapiens E2F transcription factor 7 (E2F7), mRNA.	-1.263	-0.978			ILMN_1698659	ST6GALNAC1	NM_018414.2	Homo sapiens ST6 (alpha-N-acetyl-neuraminyl-2,3-beta-galactosyl-1, 3)-N-acetylgalactosaminide alpha-2,6-sialyltransferase 1 (ST6GALNAC1), mRNA.	1.33282	0.984
ILMN_1707475	UBE2E2	NM_152653.1	Homo sapiens ubiquitin-conjugating enzyme E2E 2 (UBC4/5 homolog, yeast) (UBE2E2), mRNA.	1.283	0.994			ILMN_1654917	FLJ43855	XM_941923.1	PREDICTED: Homo sapiens similar to sodium- and chloride-dependent creatine transporter (FLJ43855), mRNA.	-1.262	-0.991			ILMN_1898692		BI254341	602976638F1 NIH_MGC_12 Homo sapiens cDNA clone IMAGE:5115800 5, mRNA sequence	1.33067	0.998
ILMN_1701441	LPAR1	NM_001401.3	Homo sapiens lysophosphatidic acid receptor 1 (LPAR1), transcript variant 1, mRNA.	1.283	0.929			ILMN_1751744	ANKRD41	NM_152363.2	Homo sapiens ankyrin repeat domain 41 (ANKRD41), mRNA.	-1.261	-0.993			ILMN_1837428		AF131784	Homo sapiens clone 25194 mRNA sequence	1.3242	0.929
ILMN_1723035	OLR1	NM_002543.2	Homo sapiens oxidised low density lipoprotein (lectin-like) receptor 1 (OLR1), mRNA.	1.282	0.911			ILMN_1653814	HBBP1	NR_001589.1	Homo sapiens hemoglobin, beta pseudogene 1 (HBBP1), non-coding RNA.	-1.26	-0.979			ILMN_1712505	KDELC1	NM_024089.1	Homo sapiens KDEL (Lys-Asp-Glu-Leu) containing 1 (KDELC1), mRNA.	1.31769	0.981
ILMN_1701906	CD300C	NM_006678.2	Homo sapiens CD300c molecule (CD300C), mRNA.	1.28	0.977			ILMN_1687757	LOC648517	XM_940680.1	PREDICTED: Homo sapiens similar to Aldo-keto reductase family 1 member C1 (20-alpha-hydroxysteroid dehydrogenase) (20-alpha-HSD) (Trans-1,2-dihydrobenzene-1,2-diol dehydrogenase) (High-affinity hepatic bile acid-binding protein) (HBAB) (Chlordecone reductase homolog HAKRC..., transcript variant 1 (LOC648517), mRNA.	-1.257	-0.97			ILMN_1740294	MAP1D	NM_199227.1	Homo sapiens methionine aminopeptidase 1D (MAP1D), mRNA.	1.31551	0.997
ILMN_1659158	SAMD3	NM_001017373.1	Homo sapiens sterile alpha motif domain containing 3 (SAMD3), transcript variant 1, mRNA.	1.278	0.99			ILMN_1734827	MKI67	NM_002417.2	Homo sapiens antigen identified by monoclonal antibody Ki-67 (MKI67), mRNA.	-1.25	-0.976			ILMN_1680738	C5orf13	NM_004772.1	Homo sapiens chromosome 5 open reading frame 13 (C5orf13), mRNA.	1.30894	0.95
ILMN_1690970	LOC642233	XM_942795.1	PREDICTED: Homo sapiens hypothetical protein LOC642233 (LOC642233), mRNA.	1.276	0.985			ILMN_1806733	COL18A1	NM_030582.2	Homo sapiens collagen, type XVIII, alpha 1 (COL18A1), transcript variant 1, mRNA.	-1.248	-0.993			ILMN_1771966	BCCIP	NM_078468.1	Homo sapiens BRCA2 and CDKN1A interacting protein (BCCIP), transcript variant B, mRNA.	1.30894	0.993
ILMN_1751975	ALOX15B	NM_001141.1	Homo sapiens arachidonate 15-lipoxygenase, second type (ALOX15B), mRNA.	1.276	0.979			ILMN_1662379	EPOR	NM_000121.2	Homo sapiens erythropoietin receptor (EPOR), mRNA.	-1.246	-0.995			ILMN_1716583	NME7	NM_013330.3	Homo sapiens non-metastatic cells 7, protein expressed in (nucleoside-diphosphate kinase) (NME7), transcript variant 1, mRNA.	1.30454	0.969
ILMN_1750678	TIMD4	NM_138379.1	Homo sapiens T-cell immunoglobulin and mucin domain containing 4 (TIMD4), mRNA.	1.272	0.978			ILMN_1676689	PPT2	NM_138717.1	Homo sapiens palmitoyl-protein thioesterase 2 (PPT2), transcript variant 2, mRNA.	-1.246	-0.997			ILMN_1751075	SETD4	NM_001007260.1	Homo sapiens SET domain containing 4 (SETD4), transcript variant 4, mRNA.	1.30233	0.991
ILMN_1664843	FPR1	NM_002029.3	Homo sapiens formyl peptide receptor 1 (FPR1), mRNA.	1.271	0.986			ILMN_1690616	LOC643008	XM_928053.1	PREDICTED: Homo sapiens hypothetical protein LOC643008, transcript variant 1 (LOC643008), mRNA.	-1.243	-0.998			ILMN_1747725	LOC653417	XM_927326.1	PREDICTED: Homo sapiens similar to megalencephalic leukoencephalopathy with subcortical cysts 1 (LOC653417), mRNA.	1.30011	0.937
ILMN_1656931	GIMAP6	NM_024711.3	Homo sapiens GTPase, IMAP family member 6 (GIMAP6), transcript variant 1, mRNA.	1.271	0.996			ILMN_1749834	LOC388588	XM_946205.1	PREDICTED: Homo sapiens hypothetical LOC388588, transcript variant 3 (LOC388588), mRNA.	-1.242	-0.982			ILMN_1813837	C9orf9	NM_018956.3	Homo sapiens chromosome 9 open reading frame 9 (C9orf9), mRNA.	1.29789	0.943
ILMN_1653280	GZMB	NM_004131.3	Homo sapiens granzyme B (granzyme 2, cytotoxic T-lymphocyte-associated serine esterase 1) (GZMB), mRNA.	1.271	0.832			ILMN_1705750	TGM2	NM_004613.2	Homo sapiens transglutaminase 2 (C polypeptide, protein-glutamine-gamma-glutamyltransferase) (TGM2), transcript variant 1, mRNA.	-1.24	-0.999			ILMN_1748916	C18orf55	NM_014177.1	Homo sapiens chromosome 18 open reading frame 55 (C18orf55), mRNA.	1.29344	0.961
ILMN_1699574	NRP1	NM_003873.3	Homo sapiens neuropilin 1 (NRP1), transcript variant 1, mRNA.	1.27	0.956			ILMN_1749878	FAM124B	NM_024785.2	Homo sapiens family with sequence similarity 124B (FAM124B), transcript variant 2, mRNA.	-1.24	-0.966			ILMN_1790971	LOC652324	XM_941748.1	PREDICTED: Homo sapiens similar to anaphase promoting complex subunit 1 (LOC652324), mRNA.	1.29344	0.98
ILMN_1708645	GNLY	NM_012483.1	Homo sapiens granulysin (GNLY), transcript variant 519, mRNA.	1.269	0.981			ILMN_1793065	TUBB1	NM_030773.2	Homo sapiens tubulin, beta 1 (TUBB1), mRNA.	-1.24	-0.998			ILMN_1657347	PODXL2	NM_015720.1	Homo sapiens podocalyxin-like 2 (PODXL2), mRNA.	1.29344	0.971
ILMN_1906437		BX337332	BX337332 Homo sapiens PLACENTA COT 25-NORMALIZED Homo sapiens cDNA clone CS0DI040YE21 5-PRIME, mRNA sequence	1.269	0.99			ILMN_1757406	HIST1H1C	NM_005319.3	Homo sapiens histone cluster 1, H1c (HIST1H1C), mRNA.	-1.238	-0.961			ILMN_1787648	GPR125	XM_944791.1	PREDICTED: Homo sapiens G protein-coupled receptor 125, transcript variant 4 (GPR125), mRNA.	1.29121	0.994
ILMN_1813338	LAG3	NM_002286.4	Homo sapiens lymphocyte-activation gene 3 (LAG3), mRNA.	1.267	0.979			ILMN_1753422	E2F8	NM_024680.2	Homo sapiens E2F transcription factor 8 (E2F8), mRNA.	-1.237	-0.988			ILMN_1764166	BCKDHB	NM_183050.1	Homo sapiens branched chain keto acid dehydrogenase E1, beta polypeptide (maple syrup urine disease) (BCKDHB), nuclear gene encoding mitochondrial protein, transcript variant 1, mRNA.	1.28672	0.997
ILMN_1769245	GLIPR1	NM_006851.1	Homo sapiens GLI pathogenesis-related 1 (glioma) (GLIPR1), mRNA.	1.266	0.975			ILMN_1658702	HIST1H2BJ	NM_021058.3	Homo sapiens histone cluster 1, H2bj (HIST1H2BJ), mRNA.	-1.237	-0.952			ILMN_1702125	HOXB7	NM_004502.2	Homo sapiens homeo box B7 (HOXB7), mRNA.	1.28448	0.954
ILMN_1772387	TLR2	NM_003264.3	Homo sapiens toll-like receptor 2 (TLR2), mRNA.	1.266	0.986			ILMN_1715969	SLC25A37	NM_016612.1	Homo sapiens solute carrier family 25, member 37 (SLC25A37), transcript variant 1, mRNA.	-1.236	-0.997			ILMN_1670542	AK2	NM_001625.2	Homo sapiens adenylate kinase 2 (AK2), transcript variant AK2A, mRNA.	1.28222	0.997
ILMN_1693826	HAVCR2	NM_032782.3	Homo sapiens hepatitis A virus cellular receptor 2 (HAVCR2), mRNA.	1.264	0.987			ILMN_1668411	FHL2	NM_001450.3	Homo sapiens four and a half LIM domains 2 (FHL2), transcript variant 1, mRNA.	-1.235	-0.991			ILMN_1718968	MT1E	NM_175617.2	Homo sapiens metallothionein 1E (functional) (MT1E), mRNA.	1.27996	0.999
ILMN_1785170	ARMCX2	NM_177949.1	Homo sapiens armadillo repeat containing, X-linked 2 (ARMCX2), mRNA.	1.264	0.992			ILMN_1900520		BG698090	602659965F1 NCI_CGAP_Skn3 Homo sapiens cDNA clone IMAGE:4802969 5, mRNA sequence	-1.234	-0.97			ILMN_1706824	HEATR2	NM_017802.2	Homo sapiens HEAT repeat containing 2 (HEATR2), mRNA. XM_935824 XM_935825	1.27543	0.996
ILMN_1786429	P2RY5	NM_005767.3	Homo sapiens purinergic receptor P2Y, G-protein coupled, 5 (P2RY5), mRNA.	1.262	0.996			ILMN_1694268	HES6	NM_018645.3	Homo sapiens hairy and enhancer of split 6 (Drosophila) (HES6), mRNA.	-1.233	-0.991			ILMN_1799113	CCDC41	NM_016122.1	Homo sapiens coiled-coil domain containing 41 (CCDC41), mRNA.	1.27543	0.994
ILMN_1695812	KRT72	NM_080747.1	Homo sapiens keratin 72 (KRT72), mRNA.	1.261	0.987			ILMN_1653933	ABCB6	NM_005689.1	Homo sapiens ATP-binding cassette, sub-family B (MDR/TAP), member 6 (ABCB6), nuclear gene encoding mitochondrial protein, mRNA.	-1.231	-0.998			ILMN_1729599	GDPD1	NM_182569.1	Homo sapiens glycerophosphodiester phosphodiesterase domain containing 1 (GDPD1), mRNA.	1.26859	0.994
ILMN_1684349	IL2RB	NM_000878.2	Homo sapiens interleukin 2 receptor, beta (IL2RB), mRNA.	1.26	0.987			ILMN_1724059	GAS2L1	NM_152236.1	Homo sapiens growth arrest-specific 2 like 1 (GAS2L1), transcript variant 2, mRNA.	-1.224	-0.991			ILMN_1753755	B4GALT2	NM_001005417.1	Homo sapiens UDP-Gal:betaGlcNAc beta 1,4- galactosyltransferase, polypeptide 2 (B4GALT2), transcript variant 3, mRNA.	1.26859	0.977
ILMN_1733579	EVI2A	NM_014210.2	Homo sapiens ecotropic viral integration site 2A (EVI2A), transcript variant 2, mRNA.	1.255	0.995			ILMN_1749368	HIST1H3H	NM_003536.2	Homo sapiens histone cluster 1, H3h (HIST1H3H), mRNA.	-1.223	-0.96			ILMN_1814106	C9orf169	NM_199001.1	Homo sapiens chromosome 9 open reading frame 169 (C9orf169), mRNA.	1.2663	0.982
ILMN_1691717	RHBDF2	NM_024599.2	Homo sapiens rhomboid 5 homolog 2 (Drosophila) (RHBDF2), transcript variant 1, mRNA.	1.254	0.998			ILMN_1748352	CTSL2	NM_001333.2	Homo sapiens cathepsin L2 (CTSL2), mRNA.	-1.221	-0.98			ILMN_1710979	ANKRD39	NM_016466.4	Homo sapiens ankyrin repeat domain 39 (ANKRD39), mRNA.	1.2617	0.998
ILMN_1782125	DSC2	NM_004949.2	Homo sapiens desmocollin 2 (DSC2), transcript variant Dsc2b, mRNA.	1.254	0.98			ILMN_1722056	ATP7B	NM_000053.2	Homo sapiens ATPase, Cu++ transporting, beta polypeptide (ATP7B), transcript variant 1, mRNA.	-1.219	-0.959			ILMN_1660477	LOC652608	XM_942140.1	PREDICTED: Homo sapiens similar to 60S ribosomal protein L6 (TAX-responsive enhancer element-binding protein 107) (TAXREB107) (Neoplasm-related protein C140) (LOC652608), mRNA.	1.25477	0.84
ILMN_1662451	FCER2	NM_002002.3	Homo sapiens Fc fragment of IgE, low affinity II, receptor for (CD23) (FCER2), mRNA.	1.252	0.945			ILMN_1749722	RNF213	NM_020914.3	Homo sapiens ring finger protein 213 (RNF213), mRNA.	-1.212	-0.988			ILMN_1670925	CYB5D1	NM_144607.2	Homo sapiens cytochrome b5 domain containing 1 (CYB5D1), mRNA.	1.25477	0.719
ILMN_1694966	ASGR2	NM_080914.1	Homo sapiens asialoglycoprotein receptor 2 (ASGR2), transcript variant 3, mRNA.	1.246	0.914			ILMN_1664071	TNNT2	NM_001001432.1	Homo sapiens troponin T type 2 (cardiac) (TNNT2), transcript variant 4, mRNA.	-1.212	-0.998			ILMN_1674307	ARHGAP22	NM_021226.2	Homo sapiens Rho GTPase activating protein 22 (ARHGAP22), mRNA.	1.25245	0.999
ILMN_1748601	CD8B1	NM_172213.1	Homo sapiens CD8 antigen, beta polypeptide 1 (p37) (CD8B1), transcript variant 2, mRNA.	1.244	0.991			ILMN_1656934	REPS2	XM_942570.1	PREDICTED: Homo sapiens RALBP1 associated Eps domain containing 2 (REPS2), mRNA.	-1.211	-0.936			ILMN_1893000		AI241537	qh74h03.x1 Soares_fetal_liver_spleen_1NFLS_S1 Homo sapiens cDNA clone IMAGE:1850453 3, mRNA sequence	1.24779	0.986
ILMN_1829914		BG220230	RST40003 Athersys RAGE Library Homo sapiens cDNA, mRNA sequence	1.239	0.996			ILMN_1746755	ST8SIA6	NM_001004470.1	Homo sapiens ST8 alpha-N-acetyl-neuraminide alpha-2,8-sialyltransferase 6 (ST8SIA6), mRNA.	-1.211	-0.967			ILMN_1656372	PES1	NM_014303.2	Homo sapiens pescadillo homolog 1, containing BRCT domain (zebrafish) (PES1), mRNA.	1.24545	0.992
ILMN_1721626	ARID5B	NM_032199.1	Homo sapiens AT rich interactive domain 5B (MRF1-like) (ARID5B), mRNA.	1.237	0.99			ILMN_1853411		BF116173	7n78e04.x1 NCI_CGAP_Ov18 Homo sapiens cDNA clone IMAGE:3570894 3, mRNA sequence	-1.21	-0.996			ILMN_1658526	RYK	XM_940269.1	PREDICTED: Homo sapiens RYK receptor-like tyrosine kinase (RYK), mRNA.	1.24545	0.999
ILMN_1724480	AXIN2	NM_004655.2	Homo sapiens axin 2 (conductin, axil) (AXIN2), mRNA.	1.235	0.986			ILMN_1653822	NEK2	NM_002497.2	Homo sapiens NIMA (never in mitosis gene a)-related kinase 2 (NEK2), mRNA.	-1.209	-0.959			ILMN_1764851	TP53RK	NM_033550.3	Homo sapiens TP53 regulating kinase (TP53RK), mRNA.	1.24545	0.986
ILMN_1755937	ANXA2	NM_001002857.1	Homo sapiens annexin A2 (ANXA2), transcript variant 2, mRNA.	1.235	0.985			ILMN_1796074	C18orf56	NM_001012716.1	Homo sapiens chromosome 18 open reading frame 56 (C18orf56), mRNA.	-1.208	-0.989			ILMN_1804597	FLJ13096	NM_025000.1	Homo sapiens hypothetical protein FLJ13096 (FLJ13096), mRNA.	1.24311	0.988
ILMN_1700610	CLEC7A	NM_197953.1	Homo sapiens C-type lectin domain family 7, member A (CLEC7A), transcript variant 8, mRNA.	1.235	0.924			ILMN_1809636	MGC13057	NM_032321.1	Homo sapiens hypothetical protein MGC13057 (MGC13057), mRNA.	-1.208	-0.994			ILMN_1706149	PDCD2L	NM_032346.1	Homo sapiens programmed cell death 2-like (PDCD2L), mRNA.	1.24311	0.995
ILMN_1656011	RGS1	NM_002922.3	Homo sapiens regulator of G-protein signaling 1 (RGS1), mRNA.	1.234	0.982			ILMN_1854349		AK023584	Homo sapiens cDNA FLJ13522 fis, clone PLACE1005884	-1.207	-0.977			ILMN_1802252	GAPDH	NM_002046.2	Homo sapiens glyceraldehyde-3-phosphate dehydrogenase (GAPDH), mRNA.	1.24311	0.961
ILMN_1652280	FBXO32	NM_058229.2	Homo sapiens F-box protein 32 (FBXO32), transcript variant 1, mRNA.	1.234	0.983			ILMN_1780357	PRRT1	NM_030651.2	Homo sapiens proline-rich transmembrane protein 1 (PRRT1), mRNA.	-1.205	-0.989			ILMN_1772055	VARS	NM_006295.1	Homo sapiens valyl-tRNA synthetase (VARS), mRNA.	1.24311	0.984
ILMN_1812278	LY9	NM_001033667.1	Homo sapiens lymphocyte antigen 9 (LY9), transcript variant 2, mRNA.	1.233	0.998			ILMN_1767349	ABCB4	NM_000443.2	Homo sapiens ATP-binding cassette, sub-family B (MDR/TAP), member 4 (ABCB4), transcript variant A, mRNA.	-1.205	-0.997			ILMN_1726840	B3GALT3	NM_033169.1	Homo sapiens UDP-Gal:betaGlcNAc beta 1,3-galactosyltransferase, polypeptide 3 (B3GALT3), transcript variant 4, mRNA.	1.24076	0.988
ILMN_1703263	SP140	NM_001005176.1	Homo sapiens SP140 nuclear body protein (SP140), transcript variant 2, mRNA.	1.233	0.97			ILMN_1675937	ANKRD9	NM_152326.2	Homo sapiens ankyrin repeat domain 9 (ANKRD9), mRNA.	-1.202	-0.999			ILMN_1700168	LARS2	NM_015340.3	Homo sapiens leucyl-tRNA synthetase 2, mitochondrial (LARS2), nuclear gene encoding mitochondrial protein, mRNA.	1.2384	0.997
ILMN_1730995	AFAP1L2	NM_001001936.1	Homo sapiens actin filament associated protein 1-like 2 (AFAP1L2), transcript variant 1, mRNA.	1.233	0.995			ILMN_1802867	RNASE3	NM_002935.2	Homo sapiens ribonuclease, RNase A family, 3 (eosinophil cationic protein) (RNASE3), mRNA.	-1.201	-0.78			ILMN_1710075	FAM89A	XM_939093.1	PREDICTED: Homo sapiens family with sequence similarity 89, member A (FAM89A), mRNA.	1.2384	0.999
ILMN_1717197	CD3G	NM_000073.1	Homo sapiens CD3g molecule, gamma (CD3-TCR complex) (CD3G), mRNA.	1.232	0.987			ILMN_1659024	TMCC2	NM_014858.2	Homo sapiens transmembrane and coiled-coil domain family 2 (TMCC2), mRNA.	-1.201	-0.997			ILMN_1719835	C1orf102	NM_206837.1	Homo sapiens chromosome 1 open reading frame 102 (C1orf102), transcript variant 2, mRNA.	1.23604	0.992
ILMN_1743933	ZNF537	NM_020856.1	Homo sapiens zinc finger protein 537 (ZNF537), mRNA.	1.232	0.997			ILMN_1828066		BC039678	Homo sapiens, clone IMAGE:5189615, mRNA	-1.199	-0.972			ILMN_1727692	TRIT1	NM_017646.3	Homo sapiens tRNA isopentenyltransferase 1 (TRIT1), mRNA.	1.23604	0.997
ILMN_1786444	LPL	NM_000237.1	Homo sapiens lipoprotein lipase (LPL), mRNA.	1.231	0.968			ILMN_1806349	SLC6A8	NM_005629.1	Homo sapiens solute carrier family 6 (neurotransmitter transporter, creatine), member 8 (SLC6A8), mRNA.	-1.198	-0.996			ILMN_1683120	UNG	NM_080911.1	Homo sapiens uracil-DNA glycosylase (UNG), transcript variant 2, mRNA.	1.22655	0.968
ILMN_1776157	2011-09-04	NM_080417.1	Homo sapiens septin 4 (SEPT4), transcript variant 4, mRNA.	1.229	0.998			ILMN_1792494	TPX2	NM_012112.4	Homo sapiens TPX2, microtubule-associated, homolog (Xenopus laevis) (TPX2), mRNA.	-1.196	-0.99			ILMN_1713450	MLC1SA	NM_002475.2	Homo sapiens myosin light chain 1 slow a (MLC1SA), mRNA.	1.22655	0.964
ILMN_1715068	AQP9	NM_020980.2	Homo sapiens aquaporin 9 (AQP9), mRNA.	1.227	0.997			ILMN_1664516	CENPF	NM_016343.3	Homo sapiens centromere protein F, 350/400ka (mitosin) (CENPF), mRNA.	-1.196	-0.99			ILMN_1744118	ASTN2	NM_014010.3	Homo sapiens astrotactin 2 (ASTN2), transcript variant 1, mRNA.	1.22416	0.719
ILMN_1762594	NOD2	NM_022162.1	Homo sapiens nucleotide-binding oligomerization domain containing 2 (NOD2), mRNA.	1.224	0.996			ILMN_1731966	LEPR	NM_001003679.1	Homo sapiens leptin receptor (LEPR), transcript variant 2, mRNA.	-1.192	-0.992			ILMN_1738830	ARHGAP11A	NM_199357.1	Homo sapiens Rho GTPase activating protein 11A (ARHGAP11A), transcript variant 2, mRNA.	1.22177	0.832
ILMN_1706523	FCGR2A	NM_021642.2	Homo sapiens Fc fragment of IgG, low affinity IIa, receptor (CD32) (FCGR2A), mRNA.	1.219	0.998			ILMN_1802524	ICAM5	NM_003259.2	Homo sapiens intercellular adhesion molecule 5, telencephalin (ICAM5), mRNA.	-1.184	-0.991			ILMN_1766169	BCAT1	NM_005504.4	Homo sapiens branched chain aminotransferase 1, cytosolic (BCAT1), mRNA.	1.21937	0.954
ILMN_1703891	TBC1D9	NM_015130.1	Homo sapiens TBC1 domain family, member 9 (with GRAM domain) (TBC1D9), mRNA.	1.216	0.993			ILMN_1751228	C20orf46	NM_018354.1	Homo sapiens chromosome 20 open reading frame 46 (C20orf46), mRNA.	-1.184	-0.997			ILMN_1787326	SNORA65	NR_002449.1	Homo sapiens small nucleolar RNA, H/ACA box 65 (SNORA65), non-coding RNA.	1.21455	0.992
ILMN_1730917	KMO	NM_003679.2	Homo sapiens kynurenine 3-monooxygenase (kynurenine 3-hydroxylase) (KMO), mRNA.	1.215	0.954			ILMN_1726306	HMBS	NM_001024382.1	Homo sapiens hydroxymethylbilane synthase (HMBS), transcript variant 2, mRNA.	-1.176	-0.997			ILMN_1696468	LOC644544	XM_927666.1	PREDICTED: Homo sapiens hypothetical protein LOC644544 (LOC644544), mRNA.	1.20971	0.997
ILMN_1732923	SIPA1L2	NM_020808.1	Homo sapiens signal-induced proliferation-associated 1 like 2 (SIPA1L2), mRNA.	1.212	0.999			ILMN_1775073	ZNF273	NM_021148.1	Homo sapiens zinc finger protein 273 (ZNF273), mRNA.	-1.173	-0.999			ILMN_1720485	CST9L	NM_080610.1	Homo sapiens cystatin 9-like (mouse) (CST9L), mRNA.	1.20728	0.991
ILMN_1760526	CD86	NM_175862.2	Homo sapiens CD86 antigen (CD28 antigen ligand 2, B7-2 antigen) (CD86), transcript variant 1, mRNA.	1.21	0.999			ILMN_1679267	TGM2	NM_198951.1	Homo sapiens transglutaminase 2 (C polypeptide, protein-glutamine-gamma-glutamyltransferase) (TGM2), transcript variant 2, mRNA.	-1.168	-0.966			ILMN_1753010	PET112L	NM_004564.1	Homo sapiens PET112-like (yeast) (PET112L), mRNA.	1.19996	0.997
ILMN_1704554	LOC648470	XM_937514.1	PREDICTED: Homo sapiens similar to Caspase-4 precursor (CASP-4) (ICH-2 protease) (TX protease) (ICE(rel)-II) (LOC648470), mRNA.	1.207	0.993			ILMN_1750664	PPT2	NM_138717.1	Homo sapiens palmitoyl-protein thioesterase 2 (PPT2), transcript variant 2, mRNA.	-1.167	-0.997			ILMN_1758640	NDUFA10	NM_004544.2	Homo sapiens NADH dehydrogenase (ubiquinone) 1 alpha subcomplex, 10, 42kDa (NDUFA10), nuclear gene encoding mitochondrial protein, mRNA.	1.19996	0.984
ILMN_1761728	ACP5	NM_001611.2	Homo sapiens acid phosphatase 5, tartrate resistant (ACP5), mRNA.	1.207	0.902			ILMN_2038775	TUBB	NM_001069.1	Homo sapiens tubulin, beta polypeptide (TUBB), mRNA.	-1.165	-0.995			ILMN_1673185	CPSF2	NM_017437.1	Homo sapiens cleavage and polyadenylation specific factor 2, 100kDa (CPSF2), mRNA.	1.19258	0.961
ILMN_1713496	ST3GAL5	NM_003896.2	Homo sapiens ST3 beta-galactoside alpha-2,3-sialyltransferase 5 (ST3GAL5), mRNA.	1.206	0.999			ILMN_1749792	SORBS1	NM_015385.1	Homo sapiens sorbin and SH3 domain containing 1 (SORBS1), transcript variant 2, mRNA.	-1.159	-0.973			ILMN_1798465	RYK	NM_001005861.1	Homo sapiens RYK receptor-like tyrosine kinase (RYK), transcript variant 1, mRNA.	1.19011	0.94
ILMN_1761166	GPR171	NM_013308.2	Homo sapiens G protein-coupled receptor 171 (GPR171), mRNA.	1.205	0.99			ILMN_1726624	YPEL4	NM_145008.1	Homo sapiens yippee-like 4 (Drosophila) (YPEL4), mRNA.	-1.158	-0.985			ILMN_1750711	MYO19	NM_001033580.1	Homo sapiens myosin XIX (MYO19), transcript variant 3, mRNA.	1.18763	0.969
ILMN_1751559	C16orf30	NM_024600.1	Homo sapiens chromosome 16 open reading frame 30 (C16orf30), mRNA.	1.202	0.995			ILMN_1700546	ELOVL6	NM_024090.1	Homo sapiens ELOVL family member 6, elongation of long chain fatty acids (FEN1/Elo2, SUR4/Elo3-like, yeast) (ELOVL6), mRNA.	-1.158	-0.992			ILMN_1801378	COQ3	NM_017421.2	Homo sapiens coenzyme Q3 homolog, methyltransferase (yeast) (COQ3), mRNA.	1.18763	0.944
ILMN_1751133	NCR3	NM_147130.1	Homo sapiens natural cytotoxicity triggering receptor 3 (NCR3), mRNA.	1.201	0.981			ILMN_1721712	SYNGR1	NM_145731.2	Homo sapiens synaptogyrin 1 (SYNGR1), transcript variant 1b, mRNA.	-1.158	-0.994			ILMN_1705594	NAT10	NM_024662.1	Homo sapiens N-acetyltransferase 10 (GCN5-related) (NAT10), mRNA.	1.17767	0.979
ILMN_1654560	LOC649986	XM_939071.1	PREDICTED: Homo sapiens similar to toll-like receptor 1 (LOC649986), mRNA.	1.201	0.988			ILMN_1874530		BC041395	Homo sapiens cDNA clone IMAGE:5277415, partial cds	-1.157	-0.989			ILMN_1732750	CHCHD8	NM_016565.2	Homo sapiens coiled-coil-helix-coiled-coil-helix domain containing 8 (CHCHD8), mRNA.	1.17767	0.995
ILMN_1747305	GIMAP8	NM_175571.2	Homo sapiens GTPase, IMAP family member 8 (GIMAP8), mRNA.	1.2	0.998			ILMN_1707717	BAALC	NM_024812.2	Homo sapiens brain and acute leukemia, cytoplasmic (BAALC), transcript variant 1, mRNA.	-1.157	-0.999			ILMN_1791002	SKP2	NM_032637.2	Homo sapiens S-phase kinase-associated protein 2 (p45) (SKP2), transcript variant 2, mRNA.	1.17516	0.959
ILMN_1778901	KIR3DL2	NM_006737.1	Homo sapiens killer cell immunoglobulin-like receptor, three domains, long cytoplasmic tail, 2 (KIR3DL2), mRNA.	1.2	0.977			ILMN_1736176	PLK1	NM_005030.3	Homo sapiens polo-like kinase 1 (Drosophila) (PLK1), mRNA.	-1.156	-0.978			ILMN_1800224	NOLC1	NM_004741.1	Homo sapiens nucleolar and coiled-body phosphoprotein 1 (NOLC1), mRNA.	1.17516	0.943
ILMN_1748992	RHOU	NM_021205.4	Homo sapiens ras homolog gene family, member U (RHOU), mRNA.	1.199	0.946			ILMN_1696615	CA8	NM_004056.4	Homo sapiens carbonic anhydrase VIII (CA8), mRNA.	-1.156	-0.998			ILMN_1712430	ATP5G1	NM_005175.2	Homo sapiens ATP synthase, H+ transporting, mitochondrial F0 complex, subunit C1 (subunit 9) (ATP5G1), nuclear gene encoding mitochondrial protein, transcript variant 1, mRNA.	1.17264	0.983
ILMN_1780368	GPR18	NM_005292.2	Homo sapiens G protein-coupled receptor 18 (GPR18), mRNA.	1.198	0.996			ILMN_1694133	ADD2	NM_001617.1	Homo sapiens adducin 2 (beta) (ADD2), transcript variant beta-1, mRNA.	-1.154	-0.998			ILMN_1765257	CINP	NM_032630.2	Homo sapiens cyclin-dependent kinase 2-interacting protein (CINP), mRNA.	1.17012	0.966
ILMN_1798233	PSMB9	NM_002800.4	Homo sapiens proteasome (prosome, macropain) subunit, beta type, 9 (large multifunctional peptidase 2) (PSMB9), transcript variant 1, mRNA.	1.196	0.977			ILMN_1818487		AF289562	Homo sapiens clone pp6337 unknown mRNA	-1.15	-0.971			ILMN_1779356	TP53	NM_000546.2	Homo sapiens tumor protein p53 (Li-Fraumeni syndrome) (TP53), mRNA.	1.17012	0.987
ILMN_1745994	GAS7	NM_201432.1	Homo sapiens growth arrest-specific 7 (GAS7), transcript variant b, mRNA.	1.196	0.983			ILMN_1815519	EPN2	NM_014964.3	Homo sapiens epsin 2 (EPN2), transcript variant 2, mRNA.	-1.15	-0.999			ILMN_1796438	NENF	NM_013349.3	Homo sapiens neuron derived neurotrophic factor (NENF), mRNA.	1.1676	0.981
ILMN_1747347	C17orf60	XM_945975.1	PREDICTED: Homo sapiens chromosome 17 open reading frame 60, transcript variant 4 (C17orf60), mRNA.	1.196	0.977			ILMN_1725718	ZSCAN4	NM_152677.1	Homo sapiens zinc finger and SCAN domain containing 4 (ZSCAN4), mRNA.	-1.15	-0.944			ILMN_1681641	DLEU1	XR_001515.1	PREDICTED: Homo sapiens deleted in lymphocytic leukemia, 1 (DLEU1), misc RNA.	1.1676	0.992
ILMN_1652198	CCM2	NM_001029835.1	Homo sapiens cerebral cavernous malformation 2 (CCM2), transcript variant 1, mRNA.	1.195	0.983			ILMN_1667077	BSPRY	NM_017688.1	Homo sapiens B-box and SPRY domain containing (BSPRY), mRNA.	-1.147	-0.998			ILMN_1682494	RSRC1	NM_016625.2	Homo sapiens arginine/serine-rich coiled-coil 1 (RSRC1), mRNA.	1.16506	0.856
ILMN_1797731	MS4A6A	NM_022349.2	Homo sapiens membrane-spanning 4-domains, subfamily A, member 6A (MS4A6A), transcript variant 2, mRNA.	1.195	0.717			ILMN_1680649	CIT	NM_007174.1	Homo sapiens citron (rho-interacting, serine/threonine kinase 21) (CIT), mRNA.	-1.141	-0.986			ILMN_1749243	BANF1	NM_003860.2	Homo sapiens barrier to autointegration factor 1 (BANF1), mRNA.	1.15743	0.999
ILMN_1796409	C1QB	NM_000491.2	Homo sapiens complement component 1, q subcomponent, beta polypeptide (C1QB), mRNA.	1.194	0.919			ILMN_1759590	WNK3	NM_001002838.1	Homo sapiens WNK lysine deficient protein kinase 3 (WNK3), transcript variant 2, mRNA.	-1.141	-0.968			ILMN_1753286	MYO19	NM_001033580.1	Homo sapiens myosin XIX (MYO19), transcript variant 3, mRNA.	1.15743	0.983
ILMN_1682312	CYBB	NM_000397.2	Homo sapiens cytochrome b-245, beta polypeptide (chronic granulomatous disease) (CYBB), mRNA.	1.194	0.965			ILMN_1719709	DNAJC5	NM_025219.1	Homo sapiens DnaJ (Hsp40) homolog, subfamily C, member 5 (DNAJC5), mRNA.	-1.14	-0.997			ILMN_1700606	RNF43	NM_017763.3	Homo sapiens ring finger protein 43 (RNF43), mRNA.	1.15743	0.976
ILMN_1784264	TNFSF13	NM_172088.1	Homo sapiens tumor necrosis factor (ligand) superfamily, member 13 (TNFSF13), transcript variant gamma, mRNA.	1.193	0.985			ILMN_1745686	MFHAS1	NM_004225.1	Homo sapiens malignant fibrous histiocytoma amplified sequence 1 (MFHAS1), mRNA.	-1.137	-0.995			ILMN_1656934	REPS2	XM_942570.1	PREDICTED: Homo sapiens RALBP1 associated Eps domain containing 2 (REPS2), mRNA.	1.1523	0.991
ILMN_1748473	GIMAP4	NM_018326.2	Homo sapiens GTPase, IMAP family member 4 (GIMAP4), mRNA.	1.188	0.999			ILMN_1684352	TRIM45	NM_025188.2	Homo sapiens tripartite motif-containing 45 (TRIM45), mRNA.	-1.135	-0.999			ILMN_1897358		CR748262	CR748262 Soares_testis_NHT Homo sapiens cDNA clone IMAGp971F2169 ; IMAGE:1644831 5, mRNA sequence	1.14973	0.993
ILMN_1732198	UTS2	NM_021995.1	Homo sapiens urotensin 2 (UTS2), transcript variant 1, mRNA.	1.188	0.988			ILMN_1723962	LXN	NM_020169.2	Homo sapiens latexin (LXN), mRNA.	-1.134	-0.966			ILMN_1745282	RAGE	NM_014226.1	Homo sapiens renal tumor antigen (RAGE), mRNA.	1.14973	0.984
ILMN_1901616		CR743148	CR743148 NCI_CGAP_GC4 Homo sapiens cDNA clone IMAGp971L0563 ; IMAGE:1550800 5, mRNA sequence	1.188	0.998			ILMN_1791052	FKBPL	NM_022110.3	Homo sapiens FK506 binding protein like (FKBPL), mRNA.	-1.129	-0.993			ILMN_1774256	PRSS21	NM_006799.2	Homo sapiens protease, serine, 21 (testisin) (PRSS21), transcript variant 1, mRNA.	1.14715	0.988
ILMN_1721035	MS4A6A	NM_152851.1	Homo sapiens membrane-spanning 4-domains, subfamily A, member 6A (MS4A6A), transcript variant 3, mRNA.	1.188	0.709			ILMN_1766658	PKMYT1	NM_182687.1	Homo sapiens protein kinase, membrane associated tyrosine/threonine 1 (PKMYT1), transcript variant 2, mRNA.	-1.128	-0.936			ILMN_1683992	OXSM	NM_017897.1	Homo sapiens 3-oxoacyl-ACP synthase, mitochondrial (OXSM), nuclear gene encoding mitochondrial protein, mRNA.	1.14197	0.998
ILMN_1725417	NELL2	NM_006159.1	Homo sapiens NEL-like 2 (chicken) (NELL2), mRNA.	1.187	0.993			ILMN_1657932	LOC642724	XM_932177.1	PREDICTED: Homo sapiens similar to mucin 6, gastric, transcript variant 2 (LOC642724), mRNA.	-1.128	-0.988			ILMN_1755664	RPS26	NM_001029.3	Homo sapiens ribosomal protein S26 (RPS26), mRNA.	1.13937	0.998
ILMN_1871233		BF375676	RC5-ST0300-150200-013-D12 ST0300 Homo sapiens cDNA, mRNA sequence	1.187	0.997			ILMN_1698224	BCL11A	NM_022893.2	Homo sapiens B-cell CLL/lymphoma 11A (zinc finger protein) (BCL11A), transcript variant 1, mRNA.	-1.127	-0.989			ILMN_1753683	SOCS7	NM_014598.1	Homo sapiens suppressor of cytokine signaling 7 (SOCS7), mRNA.	1.13937	0.936
ILMN_1796642	NCF2	NM_000433.2	Homo sapiens neutrophil cytosolic factor 2 (65kDa, chronic granulomatous disease, autosomal 2) (NCF2), mRNA.	1.186	0.982			ILMN_1668426	SPESP1	NM_145658.1	Homo sapiens sperm equatorial segment protein 1 (SPESP1), mRNA.	-1.124	-0.999			ILMN_1657718	LDHD	NM_194436.1	Homo sapiens lactate dehydrogenase D (LDHD), nuclear gene encoding mitochondrial protein, transcript variant 2, mRNA.	1.13937	0.912
ILMN_1752914	CDGAP	NM_020754.1	Homo sapiens Cdc42 GTPase-activating protein (CDGAP), mRNA.	1.186	0.968			ILMN_1796094	CD36	NM_001001548.1	Homo sapiens CD36 molecule (thrombospondin receptor) (CD36), transcript variant 1, mRNA.	-1.122	-0.878			ILMN_1683475	TOMM40	NM_006114.1	Homo sapiens translocase of outer mitochondrial membrane 40 homolog (yeast) (TOMM40), nuclear gene encoding mitochondrial protein, mRNA.	1.13416	0.985
ILMN_1660691	RAB31	NM_006868.2	Homo sapiens RAB31, member RAS oncogene family (RAB31), mRNA.	1.184	0.942			ILMN_1707434	LOC653778	XM_929667.1	PREDICTED: Homo sapiens similar to solute carrier family 25, member 37 (LOC653778), mRNA.	-1.118	-0.978			ILMN_1864372		BX097797	BX097797 Soares_pregnant_uterus_NbHPU Homo sapiens cDNA clone IMAGp998N171164, mRNA sequence	1.13416	0.998
ILMN_1762568	RBMS1	NM_002897.3	Homo sapiens RNA binding motif, single stranded interacting protein 1 (RBMS1), transcript variant 3, mRNA.	1.183	0.996			ILMN_1679438	MLF1IP	NM_024629.2	Homo sapiens MLF1 interacting protein (MLF1IP), mRNA.	-1.116	-0.998			ILMN_1768721	DPPA4	NM_018189.2	Homo sapiens developmental pluripotency associated 4 (DPPA4), mRNA.	1.13416	0.977
ILMN_1658121	CFP	NM_002621.1	Homo sapiens complement factor properdin (CFP), mRNA.	1.182	0.976			ILMN_1736670	PPP1R3C	NM_005398.3	Homo sapiens protein phosphatase 1, regulatory (inhibitor) subunit 3C (PPP1R3C), mRNA.	-1.116	-0.999			ILMN_1779032	LOC642502	XM_926594.1	PREDICTED: Homo sapiens similar to succinate dehydrogenase complex, subunit C isoform 3 precursor (LOC642502), mRNA.	1.13154	0.933
ILMN_1697561	FBXL16	NM_153350.2	Homo sapiens F-box and leucine-rich repeat protein 16 (FBXL16), mRNA.	1.18	0.993			ILMN_1816384		AK023568	Homo sapiens cDNA FLJ13506 fis, clone PLACE1004985	-1.114	-0.995			ILMN_1714623	TOMM22	NM_020243.4	Homo sapiens translocase of outer mitochondrial membrane 22 homolog (yeast) (TOMM22), nuclear gene encoding mitochondrial protein, mRNA.	1.12891	0.895
ILMN_1798256	UPP1	NM_181597.1	Homo sapiens uridine phosphorylase 1 (UPP1), transcript variant 2, mRNA.	1.179	0.98			ILMN_1709634	LOC134147	NM_138809.2	Homo sapiens similar to mouse 2310016A09Rik gene (LOC134147), mRNA.	-1.11	-0.886			ILMN_1675398	ALDH1B1	NM_000692.3	Homo sapiens aldehyde dehydrogenase 1 family, member B1 (ALDH1B1), nuclear gene encoding mitochondrial protein, mRNA.	1.12364	0.971
ILMN_1678833	CCR1	NM_001295.2	Homo sapiens chemokine (C-C motif) receptor 1 (CCR1), mRNA.	1.179	0.991			ILMN_1699275	FLJ14712	XM_371878.4	PREDICTED: Homo sapiens hypothetical protein FLJ14712 (FLJ14712), mRNA.	-1.109	-0.995			ILMN_1770784	LOC647916	XM_939016.1	PREDICTED: Homo sapiens similar to succinate dehydrogenase complex, subunit C isoform 3 precursor (LOC647916), mRNA.	1.12099	0.995
ILMN_1657770	IFNG	NM_000619.2	Homo sapiens interferon, gamma (IFNG), mRNA.	1.179	0.916			ILMN_1673673	PBK	NM_018492.2	Homo sapiens PDZ binding kinase (PBK), mRNA.	-1.106	-0.959			ILMN_1679978	LOC653375	XM_933544.1	PREDICTED: Homo sapiens similar to RCC1-like G exchanging factor-like isoform 1, transcript variant 4 (LOC653375), mRNA.	1.11834	0.995
ILMN_1741917	OSCAR	NM_130771.2	Homo sapiens osteoclast-associated receptor (OSCAR), transcript variant 3, mRNA.	1.178	0.922			ILMN_1756784	FREQ	NM_014286.2	Homo sapiens frequenin homolog (Drosophila) (FREQ), mRNA.	-1.105	-0.977			ILMN_1711414	MRPS27	NM_015084.1	Homo sapiens mitochondrial ribosomal protein S27 (MRPS27), nuclear gene encoding mitochondrial protein, mRNA.	1.11834	0.991
ILMN_1791771	HCK	NM_002110.2	Homo sapiens hemopoietic cell kinase (HCK), mRNA.	1.176	0.94			ILMN_1703906	DKFZp762E1312	NM_018410.2	Homo sapiens hypothetical protein DKFZp762E1312 (DKFZp762E1312), mRNA.	-1.102	-0.983			ILMN_1662065	LOC116143	NM_138458.1	Homo sapiens hypothetical protein BC014022 (LOC116143), mRNA.	1.11567	0.991
ILMN_1651403	LOC642161	XM_936316.1	PREDICTED: Homo sapiens similar to T-cell receptor beta chain V region CTL-L17 precursor (LOC642161), mRNA.	1.176	0.998			ILMN_1656285	METTL7A	NM_014033.2	Homo sapiens methyltransferase like 7A (METTL7A), mRNA.	-1.101	-0.933			ILMN_1749930	TMEM48	NM_018087.3	Homo sapiens transmembrane protein 48 (TMEM48), mRNA.	1.11301	0.97
ILMN_1715436	LOC650799	XM_939885.1	PREDICTED: Homo sapiens similar to Ig lambda chain V-I region BL2 precursor (LOC650799), mRNA.	1.176	0.999			ILMN_1790485	C21orf58	NM_199071.2	Homo sapiens chromosome 21 open reading frame 58 (C21orf58), transcript variant 2, mRNA.	-1.097	-0.988			ILMN_1700229	LOC442511	XM_496855.2	PREDICTED: Homo sapiens similar to notch1-induced protein (LOC442511), mRNA.	1.11301	0.996
ILMN_1676780	SIRPB2	NM_018556.2	Homo sapiens signal-regulatory protein beta 2 (SIRPB2), transcript variant 1, mRNA.	1.176	0.997			ILMN_1739645	ANLN	NM_018685.2	Homo sapiens anillin, actin binding protein (ANLN), mRNA.	-1.096	-0.993			ILMN_1708023	LOC399706	NM_001010910.1	Homo sapiens hypothetical LOC399706 (LOC399706), mRNA.	1.11301	0.993
ILMN_1726928	TCEA3	NM_003196.1	Homo sapiens transcription elongation factor A (SII), 3 (TCEA3), mRNA.	1.174	0.974			ILMN_1738913	RARRES1	NM_002888.2	Homo sapiens retinoic acid receptor responder (tazarotene induced) 1 (RARRES1), transcript variant 2, mRNA.	-1.096	-0.954			ILMN_1713990	TRIP6	NM_003302.1	Homo sapiens thyroid hormone receptor interactor 6 (TRIP6), mRNA.	1.10765	0.994
ILMN_1862909		AL832164	Homo sapiens mRNA; cDNA DKFZp686M2414 (from clone DKFZp686M2414)	1.174	0.996			ILMN_1797236	TGM2	NM_198951.1	Homo sapiens transglutaminase 2 (C polypeptide, protein-glutamine-gamma-glutamyltransferase) (TGM2), transcript variant 2, mRNA.	-1.092	-0.984			ILMN_1686194	SDCCAG10	NM_005869.2	Homo sapiens serologically defined colon cancer antigen 10 (SDCCAG10), mRNA.	1.10765	0.995
ILMN_1671237	GNGT2	NM_031498.1	Homo sapiens guanine nucleotide binding protein (G protein), gamma transducing activity polypeptide 2 (GNGT2), mRNA.	1.172	0.996			ILMN_1894053		BU852331	AGENCOURT_10402005 NIH_MGC_82 Homo sapiens cDNA clone IMAGE:6617860 5, mRNA sequence	-1.092	-0.987			ILMN_1673804	ZNF426	NM_024106.1	Homo sapiens zinc finger protein 426 (ZNF426), mRNA.	1.10765	0.964
ILMN_1754538	C10orf58	NM_032333.2	Homo sapiens chromosome 10 open reading frame 58 (C10orf58), mRNA.	1.168	0.998			ILMN_1806059	SPRR2B	NM_001017418.1	Homo sapiens small proline-rich protein 2B (SPRR2B), mRNA.	-1.091	-0.985			ILMN_1831850		BX116161	BX116161 Soares_fetal_liver_spleen_1NFLS_S1 Homo sapiens cDNA clone IMAGp998L154247, mRNA sequence	1.10496	0.803
ILMN_1668605	ASAHL	NM_014435.2	Homo sapiens N-acylsphingosine amidohydrolase (acid ceramidase)-like (ASAHL), mRNA.	1.167	0.984			ILMN_1797359	TRIM5	NM_033092.1	Homo sapiens tripartite motif-containing 5 (TRIM5), transcript variant gamma, mRNA.	-1.09	-0.979			ILMN_1763824	PTGES2	NM_198938.1	Homo sapiens prostaglandin E synthase 2 (PTGES2), transcript variant 2, mRNA.	1.10496	0.99
ILMN_1664176	FBLN5	NM_006329.2	Homo sapiens fibulin 5 (FBLN5), mRNA.	1.167	0.97			ILMN_1695731	TUBG1	NM_001070.3	Homo sapiens tubulin, gamma 1 (TUBG1), mRNA.	-1.088	-0.999			ILMN_1806757	MYBBP1A	NM_014520.1	Homo sapiens MYB binding protein (P160) 1a (MYBBP1A), mRNA.	1.09685	0.988
ILMN_1873034		BC070337	Homo sapiens T cell receptor alpha locus, mRNA (cDNA clone MGC:88342 IMAGE:30352166), complete cds	1.165	0.996			ILMN_1686835	C17orf41	XM_942426.1	PREDICTED: Homo sapiens chromosome 17 open reading frame 41, transcript variant 2 (C17orf41), mRNA.	-1.088	-0.985			ILMN_1664993	GIYD1	NM_001014999.1	Homo sapiens GIY-YIG domain containing 1 (GIYD1), transcript variant 1, mRNA.	1.09685	0.995
ILMN_1730816	GPR162	NM_014449.1	Homo sapiens G protein-coupled receptor 162 (GPR162), transcript variant A-1, mRNA.	1.162	0.987			ILMN_1722034	KIAA1586	NM_020931.1	Homo sapiens KIAA1586 (KIAA1586), mRNA.	-1.088	-0.999			ILMN_1755051	EFHC1	NM_018100.1	Homo sapiens EF-hand domain (C-terminal) containing 1 (EFHC1), mRNA.	1.09685	0.999
ILMN_1691693	FCRL3	NM_001024667.1	Homo sapiens Fc receptor-like 3 (FCRL3), transcript variant 2, mRNA.	1.16	0.998			ILMN_1726815	HIST1H3G	NM_003534.2	Homo sapiens histone cluster 1, H3g (HIST1H3G), mRNA.	-1.087	-0.897			ILMN_1678619	DAK	NM_015533.2	Homo sapiens dihydroxyacetone kinase 2 homolog (yeast) (DAK), mRNA.	1.08867	0.979
ILMN_1669927	ICOS	NM_012092.2	Homo sapiens inducible T-cell co-stimulator (ICOS), mRNA.	1.159	0.999			ILMN_1673798	PPOX	NM_000309.2	Homo sapiens protoporphyrinogen oxidase (PPOX), nuclear gene encoding mitochondrial protein, mRNA.	-1.086	-0.997			ILMN_1724304	NLE1	NM_001014445.1	Homo sapiens notchless homolog 1 (Drosophila) (NLE1), transcript variant 2, mRNA.	1.08867	0.979
ILMN_1704730	C1QR1	NM_012072.2	Homo sapiens complement component 1, q subcomponent, receptor 1 (C1QR1), mRNA.	1.159	0.99			ILMN_1721901	CTNNAL1	NM_003798.1	Homo sapiens catenin (cadherin-associated protein), alpha-like 1 (CTNNAL1), mRNA.	-1.086	-0.992			ILMN_1756358	FBXO36	NM_174899.3	Homo sapiens F-box protein 36 (FBXO36), mRNA.	1.08593	0.993
ILMN_1686116	THBS1	NM_003246.2	Homo sapiens thrombospondin 1 (THBS1), mRNA.	1.158	0.943			ILMN_1795852	CCNE1	NM_001238.1	Homo sapiens cyclin E1 (CCNE1), transcript variant 1, mRNA.	-1.086	-0.993			ILMN_1698365	NHLRC3	NM_001012754.2	Homo sapiens NHL repeat containing 3 (NHLRC3), transcript variant 1, mRNA.	1.08593	0.968
ILMN_1776602	RNASE4	NM_002937.3	Homo sapiens ribonuclease, RNase A family, 4 (RNASE4), transcript variant 2, mRNA.	1.158	0.987			ILMN_1803882	VEGFA	NM_001025366.1	Homo sapiens vascular endothelial growth factor A (VEGFA), transcript variant 1, mRNA.	-1.084	-0.971			ILMN_1665094	SPTLC1	NM_178324.1	Homo sapiens serine palmitoyltransferase, long chain base subunit 1 (SPTLC1), transcript variant 2, mRNA.	1.08042	0.971
ILMN_1776678	GIMAP7	NM_153236.3	Homo sapiens GTPase, IMAP family member 7 (GIMAP7), mRNA.	1.156	0.996			ILMN_1671478	CKB	NM_001823.3	Homo sapiens creatine kinase, brain (CKB), mRNA.	-1.083	-0.994			ILMN_1917289		T05117	EST03005 Fetal brain, Stratagene (cat#936206) Homo sapiens cDNA clone HFBCR86, mRNA sequence	1.07766	0.994
ILMN_1687301	VCAN	NM_004385.2	Homo sapiens versican (VCAN), mRNA.	1.155	0.935			ILMN_1811470	PLEK2	NM_016445.1	Homo sapiens pleckstrin 2 (PLEK2), mRNA.	-1.082	-0.999			ILMN_1673871	TACSTD1	NM_002354.1	Homo sapiens tumor-associated calcium signal transducer 1 (TACSTD1), mRNA.	1.07489	0.943
ILMN_1775542	FAIM3	NM_005449.3	Homo sapiens Fas apoptotic inhibitory molecule 3 (FAIM3), mRNA.	1.154	0.996			ILMN_1810712	ARHGEF12	NM_015313.1	Homo sapiens Rho guanine nucleotide exchange factor (GEF) 12 (ARHGEF12), mRNA.	-1.082	-0.986			ILMN_1757552	PTRF	NM_012232.2	Homo sapiens polymerase I and transcript release factor (PTRF), mRNA.	1.06932	0.975
ILMN_1721762	IL18RAP	NM_003853.2	Homo sapiens interleukin 18 receptor accessory protein (IL18RAP), mRNA.	1.154	0.984			ILMN_1701032	TFPI	NM_001032281.1	Homo sapiens tissue factor pathway inhibitor (lipoprotein-associated coagulation inhibitor) (TFPI), transcript variant 2, mRNA.	-1.08	-0.981			ILMN_1794349	XYLB	NM_005108.2	Homo sapiens xylulokinase homolog (H. influenzae) (XYLB), mRNA.	1.06653	0.975
ILMN_1658016	C20orf174	XM_940057.1	PREDICTED: Homo sapiens chromosome 20 open reading frame 174 (C20orf174), mRNA.	1.154	0.999			ILMN_1847415		BX102278	BX102278 Soares_fetal_liver_spleen_1NFLS_S1 Homo sapiens cDNA clone IMAGp998B211073, mRNA sequence	-1.08	-0.999			ILMN_1753482	FAM86C	NM_152563.1	Homo sapiens family with sequence similarity 86, member C (FAM86C), transcript variant 2, mRNA.	1.06653	0.86
ILMN_1708779	GNLY	NM_006433.2	Homo sapiens granulysin (GNLY), transcript variant NKG5, mRNA.	1.153	0.981			ILMN_1707502	WDR51A	NM_015426.2	Homo sapiens WD repeat domain 51A (WDR51A), mRNA.	-1.079	-0.991			ILMN_1716564	INTU	NM_015693.2	Homo sapiens inturned planar cell polarity effector homolog (Drosophila) (INTU), mRNA.	1.06372	0.994
ILMN_1742350	CRIP1	NM_001311.3	Homo sapiens cysteine-rich protein 1 (intestinal) (CRIP1), mRNA.	1.152	0.992			ILMN_1664994	MINPP1	NM_004897.2	Homo sapiens multiple inositol polyphosphate histidine phosphatase, 1 (MINPP1), mRNA.	-1.078	-0.98			ILMN_1716053	AK2	NM_001625.2	Homo sapiens adenylate kinase 2 (AK2), transcript variant AK2A, mRNA.	1.06372	0.997
ILMN_1657234	CCL20	NM_004591.1	Homo sapiens chemokine (C-C motif) ligand 20 (CCL20), mRNA.	1.152	0.953			ILMN_1660654	CDCA2	NM_152562.2	Homo sapiens cell division cycle associated 2 (CDCA2), mRNA.	-1.075	-0.992			ILMN_1802553	MRPS24	NM_032014.1	Homo sapiens mitochondrial ribosomal protein S24 (MRPS24), nuclear gene encoding mitochondrial protein, mRNA.	1.0581	0.976
ILMN_1749078	TIMP2	NM_003255.4	Homo sapiens TIMP metallopeptidase inhibitor 2 (TIMP2), mRNA.	1.152	0.977			ILMN_1799667	KIF4A	NM_012310.2	Homo sapiens kinesin family member 4A (KIF4A), mRNA.	-1.072	-0.983			ILMN_1769072	THOC3	XM_942099.1	PREDICTED: Homo sapiens THO complex 3 (THOC3), mRNA.	1.05527	0.987
ILMN_1705403	CYP2S1	NM_030622.6	Homo sapiens cytochrome P450, family 2, subfamily S, polypeptide 1 (CYP2S1), mRNA.	1.152	0.973			ILMN_1716400	FOXM1	NM_202002.1	Homo sapiens forkhead box M1 (FOXM1), transcript variant 1, mRNA.	-1.072	-0.973			ILMN_1828066		BC039678	Homo sapiens, clone IMAGE:5189615, mRNA	1.05527	0.847
ILMN_1762861	HLA-F	NM_018950.1	Homo sapiens major histocompatibility complex, class I, F (HLA-F), mRNA.	1.151	0.981			ILMN_1743046	SERPINA13	NM_207378.1	Homo sapiens serpin peptidase inhibitor, clade A (alpha-1 antiproteinase, antitrypsin), member 13 (SERPINA13), mRNA.	-1.069	-0.991			ILMN_1703228	HRBL	NM_006076.3	Homo sapiens HIV-1 Rev binding protein-like (HRBL), mRNA.	1.05527	0.998
ILMN_1764723	SH3PXD2B	NM_001017995.1	Homo sapiens SH3 and PX domains 2B (SH3PXD2B), mRNA.	1.15	0.964			ILMN_1765993	DMBX1	NM_172225.1	Homo sapiens diencephalon/mesencephalon homeobox 1 (DMBX1), transcript variant 1, mRNA.	-1.069	-0.999			ILMN_1773760	PAICS	NM_006452.2	Homo sapiens phosphoribosylaminoimidazole carboxylase, phosphoribosylaminoimidazole succinocarboxamide synthetase (PAICS), mRNA.	1.05244	0.982
ILMN_1916256		CR592039	full-length cDNA clone CS0CAP005YH21 of Thymus of Homo sapiens (human)	1.149	0.99			ILMN_1789007	APOC1	NM_001645.3	Homo sapiens apolipoprotein C-I (APOC1), mRNA.	-1.069	-0.761			ILMN_1730523	C16orf14	NM_138418.2	Homo sapiens chromosome 16 open reading frame 14 (C16orf14), mRNA.	1.05244	0.953
ILMN_1654429	PMCH	NM_002674.2	Homo sapiens pro-melanin-concentrating hormone (PMCH), mRNA.	1.149	0.944			ILMN_1676265	LEPR	NM_001003680.1	Homo sapiens leptin receptor (LEPR), transcript variant 3, mRNA.	-1.069	-0.988			ILMN_1761010	PCCB	NM_000532.2	Homo sapiens propionyl Coenzyme A carboxylase, beta polypeptide (PCCB), mRNA.	1.05244	0.959
ILMN_1663399	TIMP4	NM_003256.2	Homo sapiens TIMP metallopeptidase inhibitor 4 (TIMP4), mRNA.	1.149	0.981			ILMN_1669881	TSPAN13	NM_014399.3	Homo sapiens tetraspanin 13 (TSPAN13), mRNA.	-1.069	-0.992			ILMN_1809477	CARHSP1	NM_014316.1	Homo sapiens calcium regulated heat stable protein 1, 24kDa (CARHSP1), mRNA.	1.05244	0.979
ILMN_1713807	MAN1C1	NM_020379.1	Homo sapiens mannosidase, alpha, class 1C, member 1 (MAN1C1), mRNA.	1.147	0.986			ILMN_1685057	SLC22A4	NM_003059.2	Homo sapiens solute carrier family 22 (organic cation/ergothioneine transporter), member 4 (SLC22A4), mRNA.	-1.069	-0.99			ILMN_1741133	NME1	NM_198175.1	Homo sapiens non-metastatic cells 1, protein (NM23A) expressed in (NME1), transcript variant 1, mRNA.	1.04959	0.917
ILMN_1723978	LGALS1	NM_002305.2	Homo sapiens lectin, galactoside-binding, soluble, 1 (galectin 1) (LGALS1), mRNA.	1.146	0.981			ILMN_1699996	ITLN1	NM_017625.2	Homo sapiens intelectin 1 (galactofuranose binding) (ITLN1), mRNA.	-1.069	-0.796			ILMN_1698770	C5orf33	NM_153013.2	Homo sapiens chromosome 5 open reading frame 33 (C5orf33), mRNA.	1.04674	0.965
ILMN_1756928	RTN1	NM_206857.1	Homo sapiens reticulon 1 (RTN1), transcript variant 2, mRNA.	1.144	0.984			ILMN_1685916	KIF2C	NM_006845.2	Homo sapiens kinesin family member 2C (KIF2C), mRNA.	-1.069	-0.975			ILMN_1343295	GAPDH	NM_002046.2	Homo sapiens glyceraldehyde-3-phosphate dehydrogenase (GAPDH), mRNA.	1.04674	0.995
ILMN_1808552	CCDC65	NM_033124.2	Homo sapiens coiled-coil domain containing 65 (CCDC65), mRNA.	1.143	0.998			ILMN_1701413	PIGQ	NM_004204.2	Homo sapiens phosphatidylinositol glycan anchor biosynthesis, class Q (PIGQ), transcript variant 2, mRNA.	-1.069	-0.994			ILMN_1696627	LHFP	NM_005780.1	Homo sapiens lipoma HMGIC fusion partner (LHFP), mRNA.	1.04674	0.985
ILMN_1742332	KCTD12	NM_138444.2	Homo sapiens potassium channel tetramerisation domain containing 12 (KCTD12), mRNA.	1.142	0.929			ILMN_1786492	PLVAP	NM_031310.1	Homo sapiens plasmalemma vesicle associated protein (PLVAP), mRNA.	-1.069	-0.999			ILMN_1667626	EGLN3	NM_022073.2	Homo sapiens egl nine homolog 3 (C. elegans) (EGLN3), mRNA.	1.04674	0.843
ILMN_1757186	GIMAP1	NM_130759.2	Homo sapiens GTPase, IMAP family member 1 (GIMAP1), mRNA.	1.141	0.994			ILMN_1813638	IQGAP3	NM_178229.3	Homo sapiens IQ motif containing GTPase activating protein 3 (IQGAP3), mRNA.	-1.069	-0.985			ILMN_1772988	IPO4	NM_024658.3	Homo sapiens importin 4 (IPO4), mRNA.	1.04674	0.994
ILMN_1669447	PYHIN1	NM_198929.2	Homo sapiens pyrin and HIN domain family, member 1 (PYHIN1), transcript variant b1, mRNA.	1.139	0.997			ILMN_1766405	GOLM1	NM_016548.2	Homo sapiens golgi membrane protein 1 (GOLM1), transcript variant 1, mRNA.	-1.069	-0.996			ILMN_1665538	SKP2	NM_032637.2	Homo sapiens S-phase kinase-associated protein 2 (p45) (SKP2), transcript variant 2, mRNA.	1.04102	0.998
ILMN_1656938	SLC37A2	NM_198277.1	Homo sapiens solute carrier family 37 (glycerol-3-phosphate transporter), member 2 (SLC37A2), mRNA.	1.139	0.954			ILMN_1788166	TTK	NM_003318.3	Homo sapiens TTK protein kinase (TTK), mRNA.	-1.069	-0.989			ILMN_1753249	DDX10	NM_004398.2	Homo sapiens DEAD (Asp-Glu-Ala-Asp) box polypeptide 10 (DDX10), mRNA.	1.04102	0.997
ILMN_1791792	C12orf5	NM_020375.1	Homo sapiens chromosome 12 open reading frame 5 (C12orf5), mRNA.	1.138	0.997			ILMN_1657871	RSAD2	NM_080657.3	Homo sapiens radical S-adenosyl methionine domain containing 2 (RSAD2), mRNA.	-1.069	-0.881			ILMN_1888894		DN997246	TC125227 Human breast cancer tissue, large insert, pCMV expression library Homo sapiens cDNA clone TC125227 5 similar to Homo sapiens LOC399828 (LOC387724), mRNA sequence	1.04102	0.987
ILMN_1699160	ITK	NM_005546.3	Homo sapiens IL2-inducible T-cell kinase (ITK), mRNA.	1.137	0.996			ILMN_1724437	GCAT	NM_014291.2	Homo sapiens glycine C-acetyltransferase (2-amino-3-ketobutyrate coenzyme A ligase) (GCAT), nuclear gene encoding mitochondrial protein, mRNA.	-1.069	-0.997			ILMN_1663447	HNRPA1	NM_002136.1	Homo sapiens heterogeneous nuclear ribonucleoprotein A1 (HNRPA1), transcript variant 1, mRNA.	1.03814	0.975
ILMN_1715715	CEBPA	NM_004364.2	Homo sapiens CCAAT/enhancer binding protein (C/EBP), alpha (CEBPA), mRNA.	1.137	0.994			ILMN_1757697	NEIL3	NM_018248.1	Homo sapiens nei endonuclease VIII-like 3 (E. coli) (NEIL3), mRNA.	-1.069	-0.96			ILMN_1785324	MTHFD1	NM_005956.2	Homo sapiens methylenetetrahydrofolate dehydrogenase (NADP+ dependent) 1, methenyltetrahydrofolate cyclohydrolase, formyltetrahydrofolate synthetase (MTHFD1), mRNA.	1.03526	0.94
ILMN_1671766	F12	NM_000505.2	Homo sapiens coagulation factor XII (Hageman factor) (F12), mRNA.	1.136	0.994			ILMN_1696391	LEPR	NM_002303.3	Homo sapiens leptin receptor (LEPR), transcript variant 1, mRNA.	-1.069	-0.998			ILMN_1793543	C1orf51	NM_144697.2	Homo sapiens chromosome 1 open reading frame 51 (C1orf51), mRNA.	1.03237	0.994
ILMN_1896381		BC040064	Homo sapiens, clone IMAGE:5205388, mRNA	1.134	0.977			ILMN_1744830	ARHGAP11A	NM_014783.2	Homo sapiens Rho GTPase activating protein 11A (ARHGAP11A), transcript variant 1, mRNA.	-1.069	-0.993			ILMN_1668313	SYNGR1	NM_145738.1	Homo sapiens synaptogyrin 1 (SYNGR1), transcript variant 1c, mRNA.	1.03237	0.982
ILMN_1653573	LOC644846	XM_932442.1	PREDICTED: Homo sapiens hypothetical protein LOC644846 (LOC644846), mRNA.	1.134	0.969			ILMN_1711786	NFE2	NM_006163.1	Homo sapiens nuclear factor (erythroid-derived 2), 45kDa (NFE2), mRNA.	-1.069	-0.981			ILMN_1789944	MGC5352	XM_945649.1	PREDICTED: Homo sapiens Bcl-XL-binding protein v68, transcript variant 3 (MGC5352), mRNA.	1.03237	0.994
ILMN_1758146	PTPNS1	NM_080792.1	Homo sapiens protein tyrosine phosphatase, non-receptor type substrate 1 (PTPNS1), mRNA.	1.133	0.944			ILMN_1800091	RARRES1	NM_206963.1	Homo sapiens retinoic acid receptor responder (tazarotene induced) 1 (RARRES1), transcript variant 1, mRNA.	-1.069	-0.894			ILMN_1685194	CLDN10	NM_006984.3	Homo sapiens claudin 10 (CLDN10), transcript variant 2, mRNA.	1.02947	0.988
ILMN_1780533	RNASE6	NM_005615.2	Homo sapiens ribonuclease, RNase A family, k6 (RNASE6), mRNA.	1.133	0.936			ILMN_1694208	TRIM10	NM_006778.2	Homo sapiens tripartite motif-containing 10 (TRIM10), transcript variant 1, mRNA.	-1.069	-0.998			ILMN_1779399	SNRPA	NM_004596.3	Homo sapiens small nuclear ribonucleoprotein polypeptide A (SNRPA), mRNA.	1.02656	0.993
ILMN_1657181	C1QA	NM_015991.1	Homo sapiens complement component 1, q subcomponent, alpha polypeptide (C1QA), mRNA.	1.132	0.912			ILMN_1713124	AKR1C3	NM_003739.4	Homo sapiens aldo-keto reductase family 1, member C3 (3-alpha hydroxysteroid dehydrogenase, type II) (AKR1C3), mRNA.	-1.069	-0.972			ILMN_1806752	PLEKHH2	NM_172069.1	Homo sapiens pleckstrin homology domain containing, family H (with MyTH4 domain) member 2 (PLEKHH2), mRNA.	1.02072	0.923
ILMN_1750101	S100A11	NM_005620.1	Homo sapiens S100 calcium binding protein A11 (S100A11), mRNA.	1.132	0.995			ILMN_1748272	TAB3	NM_198312.1	Homo sapiens TAK1-binding protein 3 (TAB3), transcript variant 2, mRNA.	-1.069	-0.926			ILMN_1689955	C19orf40	NM_152266.1	Homo sapiens chromosome 19 open reading frame 40 (C19orf40), mRNA.	1.02072	0.902
ILMN_1734543	PTPRE	NM_130435.2	Homo sapiens protein tyrosine phosphatase, receptor type, E (PTPRE), transcript variant 2, mRNA.	1.131	0.995			ILMN_1694126	C9orf48	NM_194313.1	Homo sapiens chromosome 9 open reading frame 48 (C9orf48), mRNA.	-1.069	-0.992			ILMN_1733164	FBXO11	NM_018693.2	Homo sapiens F-box protein 11 (FBXO11), transcript variant 2, mRNA.	1.01779	0.998
ILMN_1666733	IL8	NM_000584.2	Homo sapiens interleukin 8 (IL8), mRNA.	1.131	0.803			ILMN_1752755	VWF	NM_000552.2	Homo sapiens von Willebrand factor (VWF), mRNA.	-1.069	-0.987			ILMN_1743635	ALG14	NM_144988.2	Homo sapiens asparagine-linked glycosylation 14 homolog (S. cerevisiae) (ALG14), mRNA.	1.01189	0.971
ILMN_1681252	C17orf44	NM_173621.1	Homo sapiens chromosome 17 open reading frame 44 (C17orf44), mRNA.	1.129	0.99			ILMN_1754078	CABP7	NM_182527.1	Homo sapiens calcium binding protein 7 (CABP7), mRNA.	-1.069	-0.958			ILMN_1696601	VARS	NM_006295.1	Homo sapiens valyl-tRNA synthetase (VARS), mRNA.	1.00596	0.992
ILMN_1732296	ID3	NM_002167.2	Homo sapiens inhibitor of DNA binding 3, dominant negative helix-loop-helix protein (ID3), mRNA.	1.129	0.975			ILMN_1751471	MLC1	NM_015166.2	Homo sapiens megalencephalic leukoencephalopathy with subcortical cysts 1 (MLC1), transcript variant 1, mRNA.	-1.069	-0.957			ILMN_1651253	LOC644150	XM_933686.1	PREDICTED: Homo sapiens similar to SH3 domain binding protein CR16, transcript variant 2 (LOC644150), mRNA.	1.00596	0.931
ILMN_1683774	IL2RA	NM_000417.1	Homo sapiens interleukin 2 receptor, alpha (IL2RA), mRNA.	1.129	0.86			ILMN_1766425	REPS2	NM_004726.1	Homo sapiens RALBP1 associated Eps domain containing 2 (REPS2), mRNA.	-1.069	-0.93			ILMN_1819233		AV760463	AV760463 MDS Homo sapiens cDNA clone MDSEEH11 5, mRNA sequence	1	0.992
ILMN_1682929	SYTL2	NM_206930.1	Homo sapiens synaptotagmin-like 2 (SYTL2), transcript variant f, mRNA.	1.129	0.994			ILMN_1800834	RGS16	NM_002928.2	Homo sapiens regulator of G-protein signalling 16 (RGS16), mRNA.	-1.069	-0.888			ILMN_1676091	LOC388275	XM_928429.1	PREDICTED: Homo sapiens similar to Heterogeneous nuclear ribonucleoprotein A1 (Helix-destabilizing protein) (Single-strand binding protein) (hnRNP core protein A1) (HDP-1) (Topoisomerase-inhibitor suppressed) (LOC388275), mRNA.	1	0.871
ILMN_1740604	RAB11FIP5	NM_015470.1	Homo sapiens RAB11 family interacting protein 5 (class I) (RAB11FIP5), mRNA.	1.126	0.995			ILMN_1653125	PER1	NM_002616.1	Homo sapiens period homolog 1 (Drosophila) (PER1), mRNA.	-1.069	-0.978			ILMN_1711894	MYB	NM_005375.2	Homo sapiens v-myb myeloblastosis viral oncogene homolog (avian) (MYB), transcript variant 2, mRNA.	0.998814	0.975
ILMN_1682761	C17orf87	NM_207103.1	Homo sapiens chromosome 17 open reading frame 87 (C17orf87), mRNA.	1.125	0.985			ILMN_1658695	CDCA1	NM_031423.2	Homo sapiens cell division cycle associated 1 (CDCA1), transcript variant 2, mRNA.	-1.069	-0.966			ILMN_1786665	ZNF519	XM_940357.1	PREDICTED: Homo sapiens zinc finger protein 519 (ZNF519), mRNA.	0.998814	0.947
ILMN_1910908		BG205162	RST24587 Athersys RAGE Library Homo sapiens cDNA, mRNA sequence	1.125	0.902			ILMN_1714158	PON2	NM_000305.2	Homo sapiens paraoxonase 2 (PON2), transcript variant 1, mRNA.	-1.069	-0.979			ILMN_1743783	CCDC43	NM_144609.1	Homo sapiens coiled-coil domain containing 43 (CCDC43), mRNA.	0.998814	0.973
ILMN_1886655		CR596519	full-length cDNA clone CS0DI056YK21 of Placenta Cot 25-normalized of Homo sapiens (human)	1.124	0.998			ILMN_1669898	EGFL7	NM_016215.3	Homo sapiens EGF-like-domain, multiple 7 (EGFL7), transcript variant 1, mRNA.	-1.069	-0.875			ILMN_1663622	DYNC2LI1	NM_001012665.1	Homo sapiens dynein, cytoplasmic 2, light intermediate chain 1 (DYNC2LI1), transcript variant 3, mRNA.	0.997005	0.995
ILMN_1713751	ADAM19	NM_033274.2	Homo sapiens ADAM metallopeptidase domain 19 (meltrin beta) (ADAM19), transcript variant 2, mRNA.	1.124	0.971			ILMN_1715437	CASC5	NM_170589.2	Homo sapiens cancer susceptibility candidate 5 (CASC5), transcript variant 1, mRNA.	-1.069	-0.99			ILMN_1769264	MCCC2	NM_022132.3	Homo sapiens methylcrotonoyl-Coenzyme A carboxylase 2 (beta) (MCCC2), mRNA.	0.997005	0.997
ILMN_1662839	PLEKHA1	NM_001001974.1	Homo sapiens pleckstrin homology domain containing, family A (phosphoinositide binding specific) member 1 (PLEKHA1), transcript variant 2, mRNA.	1.124	0.992			ILMN_1711197	TRIM15	NM_033229.1	Homo sapiens tripartite motif-containing 15 (TRIM15), transcript variant 1, mRNA.	-1.069	-0.974			ILMN_1671158	MRPL13	NM_014078.4	Homo sapiens mitochondrial ribosomal protein L13 (MRPL13), nuclear gene encoding mitochondrial protein, mRNA.	0.997005	0.997
ILMN_1716983	LILRA2	NM_006866.1	Homo sapiens leukocyte immunoglobulin-like receptor, subfamily A (with TM domain), member 2 (LILRA2), mRNA.	1.124	0.931			ILMN_1841945		AA886944	nz51h02.s1 NCI_CGAP_Pr12 Homo sapiens cDNA clone IMAGE:1291347, mRNA sequence	-1.017	-0.988			ILMN_1718334	ITPA	NM_181493.1	Homo sapiens inosine triphosphatase (nucleoside triphosphate pyrophosphatase) (ITPA), transcript variant 2, mRNA.	0.995111	0.979
ILMN_1729915	PILRA	NM_178272.1	Homo sapiens paired immunoglobin-like type 2 receptor alpha (PILRA), transcript variant 2, mRNA.	1.124	0.983			ILMN_1749829	DLG7	NM_014750.3	Homo sapiens discs, large homolog 7 (Drosophila) (DLG7), mRNA.	-1.017	-0.976			ILMN_1761968	PPP1R14A	NM_033256.1	Homo sapiens protein phosphatase 1, regulatory (inhibitor) subunit 14A (PPP1R14A), mRNA.	0.995111	0.968
ILMN_1654684	C6orf105	NM_032744.1	Homo sapiens chromosome 6 open reading frame 105 (C6orf105), mRNA.	1.124	0.96			ILMN_1709740	TXNDC16	NM_020784.1	Homo sapiens thioredoxin domain containing 16 (TXNDC16), mRNA.	-1.017	-0.989			ILMN_1690484	KIAA0895	NM_015314.1	Homo sapiens KIAA0895 protein (KIAA0895), mRNA.	0.995111	0.983
ILMN_1811330	FLJ20152	NM_019000.2	Homo sapiens hypothetical protein FLJ20152 (FLJ20152), mRNA.	1.124	0.998			ILMN_1695658	KIF20A	NM_005733.1	Homo sapiens kinesin family member 20A (KIF20A), mRNA.	-1.017	-0.976			ILMN_1751753	IDH2	NM_002168.2	Homo sapiens isocitrate dehydrogenase 2 (NADP+), mitochondrial (IDH2), nuclear gene encoding mitochondrial protein, mRNA.	0.995111	0.976
ILMN_1740633	PRF1	NM_005041.3	Homo sapiens perforin 1 (pore forming protein) (PRF1), mRNA.	1.123	0.984			ILMN_1740291	POLQ	NM_199420.2	Homo sapiens polymerase (DNA directed), theta (POLQ), mRNA.	-1.017	-0.993			ILMN_1671486	HOMER2	NM_004839.2	Homo sapiens homer homolog 2 (Drosophila) (HOMER2), transcript variant 1, mRNA.	0.995111	0.995
ILMN_1699908	IL12RB1	NM_005535.1	Homo sapiens interleukin 12 receptor, beta 1 (IL12RB1), transcript variant 1, mRNA.	1.123	0.993			ILMN_1703092	RECQL4	NM_004260.1	Homo sapiens RecQ protein-like 4 (RECQL4), mRNA.	-1.017	-0.941			ILMN_1761850	ATRN	NM_139322.1	Homo sapiens attractin (ATRN), transcript variant 2, mRNA.	0.995111	0.997
ILMN_1794863	CAMK2N1	NM_018584.4	Homo sapiens calcium/calmodulin-dependent protein kinase II inhibitor 1 (CAMK2N1), mRNA.	1.122	0.987			ILMN_1781281	EPPB9	NM_015681.2	Homo sapiens B9 protein (EPPB9), mRNA.	-1.017	-0.933			ILMN_1711439	EMILIN1	NM_007046.1	Homo sapiens elastin microfibril interfacer 1 (EMILIN1), mRNA.	0.994001	0.96
ILMN_1815086	NINJ1	NM_004148.2	Homo sapiens ninjurin 1 (NINJ1), mRNA.	1.12	0.992			ILMN_1747577	ALAD	NM_001003945.1	Homo sapiens aminolevulinate, delta-, dehydratase (ALAD), transcript variant 1, mRNA.	-1.017	-0.992			ILMN_1768782	PPIL1	NM_016059.3	Homo sapiens peptidylprolyl isomerase (cyclophilin)-like 1 (PPIL1), mRNA.	0.991393	0.998
ILMN_1718936	LST1	NM_007161.2	Homo sapiens leukocyte specific transcript 1 (LST1), transcript variant 1, mRNA.	1.12	0.931			ILMN_1789627	GP1BB	NM_000407.3	Homo sapiens glycoprotein Ib (platelet), beta polypeptide (GP1BB), mRNA.	-1.017	-0.906			ILMN_1655504	IFT81	NM_014055.2	Homo sapiens intraflagellar transport 81 homolog (Chlamydomonas) (IFT81), transcript variant 1, mRNA.	0.987662	0.932
ILMN_1768958	RASGRP1	NM_005739.2	Homo sapiens RAS guanyl releasing protein 1 (calcium and DAG-regulated) (RASGRP1), mRNA.	1.119	0.993			ILMN_1725791	PTPLA	NM_014241.2	Homo sapiens protein tyrosine phosphatase-like (proline instead of catalytic arginine), member a (PTPLA), mRNA.	-1.017	-0.989			ILMN_1790642	ALDH4A1	NM_003748.2	Homo sapiens aldehyde dehydrogenase 4 family, member A1 (ALDH4A1), nuclear gene encoding mitochondrial protein, transcript variant P5CDhL, mRNA.	0.987662	0.991
ILMN_1801833	ARHGAP24	NM_001025616.1	Homo sapiens Rho GTPase activating protein 24 (ARHGAP24), transcript variant 1, mRNA.	1.119	0.999			ILMN_1823071		R83054	yp87b03.r1 Soares fetal liver spleen 1NFLS Homo sapiens cDNA clone IMAGE:194381 5, mRNA sequence	-1.017	-0.999			ILMN_1777528	NCBP1	NM_002486.3	Homo sapiens nuclear cap binding protein subunit 1, 80kDa (NCBP1), mRNA.	0.983916	0.991
ILMN_1714741	LOC346887	XM_943533.1	PREDICTED: Homo sapiens similar to solute carrier family 16 (monocarboxylic acid transporters), member 14 (LOC346887), mRNA.	1.118	0.993			ILMN_1750181	TESC	NM_017899.1	Homo sapiens tescalcin (TESC), mRNA.	-1.017	-0.999			ILMN_1766163	DDX1	NM_004939.1	Homo sapiens DEAD (Asp-Glu-Ala-Asp) box polypeptide 1 (DDX1), mRNA.	0.983916	0.991
ILMN_1741143	TXK	NM_003328.1	Homo sapiens TXK tyrosine kinase (TXK), mRNA.	1.117	0.993			ILMN_1733581	C16orf35	NM_012075.1	Homo sapiens chromosome 16 open reading frame 35 (C16orf35), mRNA.	-1.017	-0.978			ILMN_1676548	BZW2	NM_014038.1	Homo sapiens basic leucine zipper and W2 domains 2 (BZW2), mRNA.	0.983916	0.992
ILMN_1754894	C1orf162	NM_174896.2	Homo sapiens chromosome 1 open reading frame 162 (C1orf162), mRNA.	1.116	0.988			ILMN_1811472	KIF23	NM_004856.4	Homo sapiens kinesin family member 23 (KIF23), transcript variant 2, mRNA.	-1.017	-0.98			ILMN_1778034	ZWINT	NM_032997.2	Homo sapiens ZW10 interactor (ZWINT), transcript variant 2, mRNA.	0.980157	0.775
ILMN_1668312	SLC2A9	NM_001001290.1	Homo sapiens solute carrier family 2 (facilitated glucose transporter), member 9 (SLC2A9), transcript variant 2, mRNA.	1.115	0.948			ILMN_1710428	CDC2	NM_001786.2	Homo sapiens cell division cycle 2, G1 to S and G2 to M (CDC2), transcript variant 1, mRNA.	-1.017	-0.95			ILMN_1725946	IRF6	NM_006147.2	Homo sapiens interferon regulatory factor 6 (IRF6), mRNA.	0.980157	0.982
ILMN_1667711	HRASLS3	NM_007069.1	Homo sapiens HRAS-like suppressor 3 (HRASLS3), mRNA.	1.114	0.993			ILMN_1754476	TRIM15	NM_052812.1	Homo sapiens tripartite motif-containing 15 (TRIM15), transcript variant 2, mRNA.	-1.017	-0.946			ILMN_1654691	FKBP3	NM_002013.2	Homo sapiens FK506 binding protein 3, 25kDa (FKBP3), mRNA.	0.980157	0.992
ILMN_1760374	CD8A	NM_001768.4	Homo sapiens CD8 antigen, alpha polypeptide (p32) (CD8A), transcript variant 1, mRNA.	1.114	0.986			ILMN_1746926	STEAP3	NM_018234.2	Homo sapiens STEAP family member 3 (STEAP3), transcript variant 2, mRNA.	-1.017	-0.857			ILMN_1662973	CD82	NM_002231.3	Homo sapiens CD82 molecule (CD82), transcript variant 1, mRNA.	0.980157	0.963
ILMN_1798204	IL21R	NM_181078.1	Homo sapiens interleukin 21 receptor (IL21R), transcript variant 2, mRNA.	1.114	0.996			ILMN_1744567	GAS2L3	NM_174942.1	Homo sapiens growth arrest-specific 2 like 3 (GAS2L3), mRNA.	-1.017	-0.925			ILMN_1659099	ROCK2	NM_004850.3	Homo sapiens Rho-associated, coiled-coil containing protein kinase 2 (ROCK2), mRNA.	0.980157	0.998
ILMN_1713934	LITAF	NM_004862.2	Homo sapiens lipopolysaccharide-induced TNF factor (LITAF), mRNA.	1.113	0.997			ILMN_1804737	RAVER2	NM_018211.2	Homo sapiens ribonucleoprotein, PTB-binding 2 (RAVER2), mRNA.	-1.017	-0.899			ILMN_1788778	2011-09-11	NM_018243.2	Homo sapiens septin 11 (SEPT11), mRNA.	0.980157	0.951
ILMN_1751851	CECR1	NM_017424.2	Homo sapiens cat eye syndrome chromosome region, candidate 1 (CECR1), transcript variant 1, mRNA.	1.113	0.974			ILMN_1682015	GAL	NM_015973.2	Homo sapiens galanin (GAL), mRNA.	-1.017	-0.891			ILMN_1746846	TTLL4	NM_014640.2	Homo sapiens tubulin tyrosine ligase-like family, member 4 (TTLL4), mRNA.	0.980157	0.997
ILMN_1796146	EIF4E3	NM_173359.3	Homo sapiens eukaryotic translation initiation factor 4E family member 3 (EIF4E3), mRNA.	1.112	0.998			ILMN_1670158	FAM83A	NM_207006.1	Homo sapiens family with sequence similarity 83, member A (FAM83A), transcript variant 2, mRNA.	-1.017	-0.704			ILMN_1659339	ELP4	NM_019040.2	Homo sapiens elongation protein 4 homolog (S. cerevisiae) (ELP4), mRNA.	0.980157	0.999
ILMN_1914682		BF677833	602085347F1 NIH_MGC_83 Homo sapiens cDNA clone IMAGE:4249546 5, mRNA sequence	1.11	0.997			ILMN_1797793	BLVRB	NM_000713.1	Homo sapiens biliverdin reductase B (flavin reductase (NADPH)) (BLVRB), mRNA.	-1.017	-0.96			ILMN_1741260	MDN1	NM_014611.1	Homo sapiens MDN1, midasin homolog (yeast) (MDN1), mRNA.	0.980157	0.992
ILMN_1821270		AY475219	Homo sapiens T cell antigen receptor alpha chain (TCRVA2) mRNA, complete cds	1.109	0.995			ILMN_1787888	FBXO7	NM_001033024.1	Homo sapiens F-box protein 7 (FBXO7), transcript variant 2, mRNA.	-1.017	-0.993			ILMN_1719205	FBL	NM_001436.2	Homo sapiens fibrillarin (FBL), mRNA.	0.976384	0.999
ILMN_1740740	KCTD17	NM_024681.1	Homo sapiens potassium channel tetramerisation domain containing 17 (KCTD17), mRNA.	1.107	0.995			ILMN_1706194	MCM10	NM_018518.3	Homo sapiens minichromosome maintenance complex component 10 (MCM10), transcript variant 2, mRNA.	-1.017	-0.967			ILMN_1663158	ZNF174	NM_001032292.1	Homo sapiens zinc finger protein 174 (ZNF174), transcript variant 2, mRNA.	0.976384	0.973
ILMN_1739605	LYPD3	NM_014400.1	Homo sapiens LY6/PLAUR domain containing 3 (LYPD3), mRNA.	1.106	0.977			ILMN_1738989	FLJ20366	NM_017786.2	Homo sapiens hypothetical protein FLJ20366 (FLJ20366), mRNA.	-1.017	-0.979			ILMN_1815043	MRPS2	NM_016034.2	Homo sapiens mitochondrial ribosomal protein S2 (MRPS2), nuclear gene encoding mitochondrial protein, mRNA.	0.976384	0.999
ILMN_1760509	EOMES	NM_005442.2	Homo sapiens eomesodermin homolog (Xenopus laevis) (EOMES), mRNA.	1.102	0.989			ILMN_1765717	CCNF	NM_001761.1	Homo sapiens cyclin F (CCNF), mRNA.	-1.017	-0.945			ILMN_1694311	NUDT6	NM_198041.1	Homo sapiens nudix (nucleoside diphosphate linked moiety X)-type motif 6 (NUDT6), transcript variant 2, mRNA.	0.976384	0.987
ILMN_1716382	LOC387882	NM_207376.1	Homo sapiens hypothetical protein (LOC387882), mRNA.	1.102	0.971			ILMN_1810601	ICAM4	NM_001544.2	Homo sapiens intercellular adhesion molecule 4, Landsteiner-Wiener blood group (ICAM4), transcript variant 1, mRNA.	-0.986	-0.987			ILMN_1811347	LDB1	NM_003893.3	Homo sapiens LIM domain binding 1 (LDB1), mRNA.	0.976384	0.984
ILMN_1795715	DPYD	NM_000110.2	Homo sapiens dihydropyrimidine dehydrogenase (DPYD), mRNA.	1.101	0.976			ILMN_1728934	PRC1	NM_003981.2	Homo sapiens protein regulator of cytokinesis 1 (PRC1), transcript variant 1, mRNA.	-0.985	-0.988			ILMN_1759344	LOC652226	XM_945303.1	PREDICTED: Homo sapiens hypothetical protein LOC652226 (LOC652226), mRNA.	0.972596	0.986
ILMN_1803945	HCP5	NM_006674.2	Homo sapiens HLA complex P5 (HCP5), mRNA.	1.1	0.997			ILMN_1669842	CHAF1A	NM_005483.2	Homo sapiens chromatin assembly factor 1, subunit A (p150) (CHAF1A), mRNA.	-0.985	-0.978			ILMN_1800078	LMO2	NM_005574.2	Homo sapiens LIM domain only 2 (rhombotin-like 1) (LMO2), mRNA.	0.972596	0.999
ILMN_1702899	PLEKHA7	NM_175058.3	Homo sapiens pleckstrin homology domain containing, family A member 7 (PLEKHA7), mRNA.	1.097	0.998			ILMN_1733627	NEDD4L	NM_015277.2	Homo sapiens neural precursor cell expressed, developmentally down-regulated 4-like (NEDD4L), mRNA.	-0.985	-0.987			ILMN_1730304	ALG10	NM_032834.2	Homo sapiens asparagine-linked glycosylation 10 homolog (yeast, alpha-1,2-glucosyltransferase) (ALG10), mRNA.	0.972596	0.998
ILMN_1734740	GPR65	NM_003608.2	Homo sapiens G protein-coupled receptor 65 (GPR65), mRNA.	1.097	0.993			ILMN_1658575	GALNT5	NM_014568.1	Homo sapiens UDP-N-acetyl-alpha-D-galactosamine:polypeptide N-acetylgalactosaminyltransferase 5 (GalNAc-T5) (GALNT5), mRNA.	-0.985	-0.973			ILMN_1661351	C17orf81	NM_203414.1	Homo sapiens chromosome 17 open reading frame 81 (C17orf81), transcript variant 3, mRNA.	0.972596	0.993
ILMN_1713892	C4orf34	NM_174921.1	Homo sapiens chromosome 4 open reading frame 34 (C4orf34), mRNA.	1.095	0.973			ILMN_1674343	NXF3	NM_022052.1	Homo sapiens nuclear RNA export factor 3 (NXF3), mRNA.	-0.985	-0.976			ILMN_1719170	WBSCR27	NM_152559.2	Homo sapiens Williams Beuren syndrome chromosome region 27 (WBSCR27), mRNA.	0.968794	0.96
ILMN_1657996	LOC642035	XM_936105.1	PREDICTED: Homo sapiens hypothetical protein LOC642035 (LOC642035), mRNA.	1.095	0.985			ILMN_1692177	TSC22D1	NM_006022.2	Homo sapiens TSC22 domain family, member 1 (TSC22D1), transcript variant 2, mRNA.	-0.983	-0.986			ILMN_1651544	HDAC8	NM_018486.1	Homo sapiens histone deacetylase 8 (HDAC8), mRNA.	0.968794	0.998
ILMN_1681239	MYO1F	NM_012335.2	Homo sapiens myosin IF (MYO1F), mRNA.	1.095	0.987			ILMN_1811148	BMP2K	NM_017593.3	Homo sapiens BMP2 inducible kinase (BMP2K), transcript variant 2, mRNA.	-0.983	-0.98			ILMN_1732374	ATAD5	NM_024857.3	Homo sapiens ATPase family, AAA domain containing 5 (ATAD5), mRNA.	0.968794	0.984
ILMN_1682717	IER3	NM_052815.1	Homo sapiens immediate early response 3 (IER3), transcript variant long, mRNA.	1.094	0.976			ILMN_1711904	MXD3	NM_031300.2	Homo sapiens MAX dimerization protein 3 (MXD3), mRNA.	-0.983	-0.984			ILMN_1745068	GRTP1	NM_024719.1	Homo sapiens growth hormone regulated TBC protein 1 (GRTP1), mRNA.	0.968794	0.993
ILMN_1714444	KLF12	NM_007249.3	Homo sapiens Kruppel-like factor 12 (KLF12), transcript variant 1, mRNA.	1.094	0.999			ILMN_1696469	LOC402116	XM_929112.1	PREDICTED: Homo sapiens similar to plakophilin 4 (LOC402116), mRNA.	-0.983	-0.984			ILMN_1767992	SLC12A6	NM_005135.1	Homo sapiens solute carrier family 12 (potassium/chloride transporters), member 6 (SLC12A6), mRNA.	0.964977	0.962
ILMN_1702229	CECR6	NM_031890.2	Homo sapiens cat eye syndrome chromosome region, candidate 6 (CECR6), mRNA.	1.094	0.992			ILMN_1761836	ORC1L	NM_004153.2	Homo sapiens origin recognition complex, subunit 1-like (yeast) (ORC1L), mRNA.	-0.983	-0.976			ILMN_1658003	YIF1B	NM_001031731.1	Homo sapiens Yip1 interacting factor homolog B (S. cerevisiae) (YIF1B), transcript variant 1, mRNA.	0.964977	0.951
ILMN_1665761	BCL11B	NM_022898.1	Homo sapiens B-cell CLL/lymphoma 11B (zinc finger protein) (BCL11B), transcript variant 2, mRNA.	1.093	0.997			ILMN_1783185	SOX21	NM_007084.2	Homo sapiens SRY (sex determining region Y)-box 21 (SOX21), mRNA.	-0.983	-0.993			ILMN_1668408	AIFM1	NM_004208.2	Homo sapiens apoptosis-inducing factor, mitochondrion-associated, 1 (AIFM1), nuclear gene encoding mitochondrial protein, transcript variant 1, mRNA.	0.964977	0.995
ILMN_1698019	LGMN	NM_005606.5	Homo sapiens legumain (LGMN), transcript variant 1, mRNA.	1.093	0.853			ILMN_1879857		CB160856	K-EST0220612 L18POOL1n1 Homo sapiens cDNA clone L18POOL1n1-33-F12 5, mRNA sequence	-0.983	-0.986			ILMN_1750052	NOL14	NM_003703.1	Homo sapiens nucleolar protein 14 (NOL14), mRNA.	0.964977	0.984
ILMN_1671854	2011-09-01	XM_944593.1	PREDICTED: Homo sapiens septin 1, transcript variant 3 (SEPT1), mRNA.	1.092	0.995			ILMN_1793349	MOBKL1A	NM_173468.2	Homo sapiens MOB1, Mps One Binder kinase activator-like 1A (yeast) (MOBKL1A), mRNA.	-0.983	-0.983			ILMN_1755758	RIF1	NM_018151.3	Homo sapiens RAP1 interacting factor homolog (yeast) (RIF1), mRNA.	0.964977	0.991
ILMN_1763452	EVI2B	NM_006495.2	Homo sapiens ecotropic viral integration site 2B (EVI2B), mRNA.	1.091	0.995			ILMN_1678323	AASS	NM_005763.2	Homo sapiens aminoadipate-semialdehyde synthase (AASS), nuclear gene encoding mitochondrial protein, mRNA.	-0.983	-0.995			ILMN_1687785	PPA2	NM_006903.3	Homo sapiens inorganic pyrophosphatase 2 (PPA2), transcript variant 2, mRNA.	0.964977	0.986
ILMN_1769383	GIMAP5	NM_018384.3	Homo sapiens GTPase, IMAP family member 5 (GIMAP5), mRNA.	1.09	0.999			ILMN_1721258	MBNL2	NM_144778.2	Homo sapiens muscleblind-like 2 (Drosophila) (MBNL2), transcript variant 1, mRNA.	-0.983	-0.706			ILMN_1759401	PISD	NM_014338.3	Homo sapiens phosphatidylserine decarboxylase (PISD), mRNA.	0.961146	0.988
ILMN_1784287	TGFBR3	NM_003243.2	Homo sapiens transforming growth factor, beta receptor III (TGFBR3), mRNA.	1.09	0.995			ILMN_1668619	KIAA1467	NM_020853.1	Homo sapiens KIAA1467 (KIAA1467), mRNA.	-0.983	-0.984			ILMN_1700831	SLC27A2	NM_003645.2	Homo sapiens solute carrier family 27 (fatty acid transporter), member 2 (SLC27A2), mRNA.	0.961146	0.961
ILMN_1768482	CD8A	NM_001768.4	Homo sapiens CD8 antigen, alpha polypeptide (p32) (CD8A), transcript variant 1, mRNA.	1.088	0.996			ILMN_1789641	ABCG2	NM_004827.2	Homo sapiens ATP-binding cassette, sub-family G (WHITE), member 2 (ABCG2), mRNA.	-0.983	-0.884			ILMN_1693107	MLH3	NM_014381.1	Homo sapiens mutL homolog 3 (E. coli) (MLH3), mRNA.	0.961146	0.987
ILMN_1694213	PLEKHO1	NM_016274.3	Homo sapiens pleckstrin homology domain containing, family O member 1 (PLEKHO1), mRNA.	1.087	0.998			ILMN_1714364	PTK2	NM_153831.2	Homo sapiens PTK2 protein tyrosine kinase 2 (PTK2), transcript variant 1, mRNA.	-0.983	-0.982			ILMN_1802181	LOC643224	XM_928232.1	PREDICTED: Homo sapiens similar to tubulin, beta 8, transcript variant 1 (LOC643224), mRNA.	0.9573	0.992
ILMN_1733998	DHRS9	NM_005771.3	Homo sapiens dehydrogenase/reductase (SDR family) member 9 (DHRS9), transcript variant 1, mRNA.	1.087	0.881			ILMN_1722025	CPEB4	NM_030627.1	Homo sapiens cytoplasmic polyadenylation element binding protein 4 (CPEB4), mRNA.	-0.973	-0.964			ILMN_1683883	ACY1	NM_000666.1	Homo sapiens aminoacylase 1 (ACY1), mRNA.	0.9573	0.991
ILMN_1659660	ACVRL1	NM_000020.1	Homo sapiens activin A receptor type II-like 1 (ACVRL1), mRNA.	1.087	0.98			ILMN_1716553	KIF23	NM_138555.1	Homo sapiens kinesin family member 23 (KIF23), transcript variant 1, mRNA.	-0.973	-0.998			ILMN_1712197	KCNMB3	NM_171828.1	Homo sapiens potassium large conductance calcium-activated channel, subfamily M beta member 3 (KCNMB3), transcript variant 1, mRNA.	0.9573	0.998
ILMN_1690754	SVIL	NM_003174.2	Homo sapiens supervillin (SVIL), transcript variant 1, mRNA.	1.086	0.99			ILMN_1654875	CLC	NM_001828.4	Homo sapiens Charcot-Leyden crystal protein (CLC), mRNA.	-0.973	-0.771			ILMN_1787595	B3GALT3	NM_003781.2	Homo sapiens UDP-Gal:betaGlcNAc beta 1,3-galactosyltransferase, polypeptide 3 (B3GALT3), transcript variant 1, mRNA.	0.954105	0.994
ILMN_1801610	METRNL	NM_001004431.1	Homo sapiens meteorin, glial cell differentiation regulator-like (METRNL), mRNA.	1.086	0.986			ILMN_1722089	RNF217	NM_152553.2	Homo sapiens ring finger protein 217 (RNF217), mRNA.	-0.973	-0.976			ILMN_1689233	EIF2B3	NM_020365.1	Homo sapiens eukaryotic translation initiation factor 2B, subunit 3 gamma, 58kDa (EIF2B3), mRNA.	0.953439	0.905
ILMN_1766319	SH2D2A	NM_003975.2	Homo sapiens SH2 domain protein 2A (SH2D2A), mRNA.	1.084	0.962			ILMN_1708016	C20orf108	NM_080821.1	Homo sapiens chromosome 20 open reading frame 108 (C20orf108), mRNA.	-0.973	-0.995			ILMN_1691156	MT1A	NM_005946.2	Homo sapiens metallothionein 1A (MT1A), mRNA.	0.953439	0.996
ILMN_1688775	METRNL	XM_941466.1	PREDICTED: Homo sapiens meteorin, glial cell differentiation regulator-like (METRNL), mRNA.	1.083	0.979			ILMN_1677402	LOC387763	XM_373497.4	PREDICTED: Homo sapiens hypothetical LOC387763 (LOC387763), mRNA.	-0.973	-0.996			ILMN_1754871	TSC1	NM_001008567.1	Homo sapiens tuberous sclerosis 1 (TSC1), transcript variant 2, mRNA.	0.953439	0.981
ILMN_1763487	CTLA4	NM_005214.2	Homo sapiens cytotoxic T-lymphocyte-associated protein 4 (CTLA4), mRNA.	1.081	0.999			ILMN_1805999	MYO1D	NM_015194.1	Homo sapiens myosin ID (MYO1D), mRNA.	-0.973	-0.989			ILMN_1748844	CNKSR3	NM_173515.2	Homo sapiens CNKSR family member 3 (CNKSR3), mRNA.	0.953439	0.944
ILMN_1702691	TNFAIP3	NM_006290.2	Homo sapiens tumor necrosis factor, alpha-induced protein 3 (TNFAIP3), mRNA.	1.08	0.993			ILMN_1717263	PRELID2	NM_182960.2	Homo sapiens PRELI domain containing 2 (PRELID2), transcript variant 1, mRNA.	-0.973	-0.97			ILMN_1796099	LOC644380	XM_929628.1	PREDICTED: Homo sapiens similar to High mobility group protein 1-like 10 (HMG-1L10), transcript variant 1 (LOC644380), mRNA.	0.951223	0.991
ILMN_1764263	LOC648526	XM_937579.1	PREDICTED: Homo sapiens similar to epiplakin 1 (LOC648526), mRNA.	1.08	0.995			ILMN_1801939	CCNB2	NM_004701.2	Homo sapiens cyclin B2 (CCNB2), mRNA.	-0.973	-0.978			ILMN_1815190	METTL1	NM_005371.3	Homo sapiens methyltransferase like 1 (METTL1), transcript variant 1, mRNA.	0.951223	0.93
ILMN_1671142	GPR68	NM_003485.3	Homo sapiens G protein-coupled receptor 68 (GPR68), mRNA.	1.079	0.98			ILMN_1667306	RANBP10	NM_020850.1	Homo sapiens RAN binding protein 10 (RANBP10), mRNA.	-0.973	-0.992			ILMN_1682857	NDUFA12L	NM_174889.2	Homo sapiens NDUFA12-like (NDUFA12L), mRNA.	0.951223	0.929
ILMN_1749673	CSF2RA	NM_172249.1	Homo sapiens colony stimulating factor 2 receptor, alpha, low-affinity (granulocyte-macrophage) (CSF2RA), transcript variant 6, mRNA.	1.078	0.98			ILMN_1779374	AMMECR1	NM_001025580.1	Homo sapiens Alport syndrome, mental retardation, midface hypoplasia and elliptocytosis chromosomal region gene 1 (AMMECR1), transcript variant 2, mRNA.	-0.973	-0.985			ILMN_1668345	OAF	NM_178507.2	Homo sapiens OAF homolog (Drosophila) (OAF), mRNA.	0.951223	0.931
ILMN_1672503	DPYSL2	NM_001386.4	Homo sapiens dihydropyrimidinase-like 2 (DPYSL2), mRNA.	1.077	0.993			ILMN_1790160	KIT	NM_000222.1	Homo sapiens v-kit Hardy-Zuckerman 4 feline sarcoma viral oncogene homolog (KIT), mRNA.	-0.973	-0.922			ILMN_1766918	KCNK5	NM_003740.2	Homo sapiens potassium channel, subfamily K, member 5 (KCNK5), mRNA.	0.950969	0.993
ILMN_1655864	LOC653853	XM_936029.1	PREDICTED: Homo sapiens similar to hypothetical protein FLJ40722, transcript variant 2 (LOC653853), mRNA.	1.076	0.958			ILMN_1726704	RSC1A1	NM_006511.1	Homo sapiens regulatory solute carrier protein, family 1, member 1 (RSC1A1), mRNA.	-0.973	-0.996			ILMN_1682792	BYSL	NM_004053.3	Homo sapiens bystin-like (BYSL), mRNA.	0.949563	0.963
ILMN_1736527	TFCP2L1	NM_014553.1	Homo sapiens transcription factor CP2-like 1 (TFCP2L1), mRNA.	1.076	0.897			ILMN_1793671	TFDP2	NM_006286.1	Homo sapiens transcription factor Dp-2 (E2F dimerization partner 2) (TFDP2), mRNA.	-0.973	-0.975			ILMN_1756328	SETD3	NM_199123.1	Homo sapiens SET domain containing 3 (SETD3), transcript variant 2, mRNA.	0.949563	0.97
ILMN_1653892	LOC653980	XM_944064.1	PREDICTED: Homo sapiens similar to BTB and CNC homology 1, basic leucine zipper transcription factor 2, transcript variant 1 (LOC653980), mRNA.	1.075	0.996			ILMN_1814600	DEPDC1B	NM_018369.1	Homo sapiens DEP domain containing 1B (DEPDC1B), mRNA.	-0.973	-0.976			ILMN_1772957	FLJ23322	NM_024955.4	Homo sapiens hypothetical protein FLJ23322 (FLJ23322), mRNA.	0.949563	0.842
ILMN_1695025	CD2	NM_001767.2	Homo sapiens CD2 antigen (p50), sheep red blood cell receptor (CD2), mRNA.	1.073	0.999			ILMN_1764188	C9orf93	NM_173550.2	Homo sapiens chromosome 9 open reading frame 93 (C9orf93), mRNA.	-0.973	-0.954			ILMN_1747423	LOC389901	XM_931506.1	PREDICTED: Homo sapiens similar to ATP-dependent DNA helicase II, 70 kDa subunit (Lupus Ku autoantigen protein p70) (Ku70) (70 kDa subunit of Ku antigen) (Thyroid-lupus autoantigen) (TLAA) (CTC box binding factor 75 kDa subunit) (CTCBF) (CTC75), transcript variant 2 (LOC389901), mRNA.	0.945672	0.987
ILMN_1822307		AK128384	Homo sapiens cDNA FLJ46527 fis, clone THYMU3034853	1.073	0.998			ILMN_1776201	C20orf175	NM_080829.1	Homo sapiens chromosome 20 open reading frame 175 (C20orf175), mRNA.	-0.973	-0.996			ILMN_1676846	ABCE1	NM_002940.1	Homo sapiens ATP-binding cassette, sub-family E (OABP), member 1 (ABCE1), mRNA.	0.945672	0.989
ILMN_1675878	LOC285359	XM_927691.1	PREDICTED: Homo sapiens hypothetical protein FLJ12205 (LOC285359), mRNA.	1.072	0.995			ILMN_1717403	C9orf100	NM_001031728.1	Homo sapiens chromosome 9 open reading frame 100 (C9orf100), transcript variant 1, mRNA.	-0.973	-0.956			ILMN_1756767	EIF5B	NM_015904.2	Homo sapiens eukaryotic translation initiation factor 5B (EIF5B), mRNA.	0.945672	0.884
ILMN_1682636	CXCL2	NM_002089.1	Homo sapiens chemokine (C-X-C motif) ligand 2 (CXCL2), mRNA.	1.072	0.912			ILMN_1767766	PRDX2	NM_181738.1	Homo sapiens peroxiredoxin 2 (PRDX2), nuclear gene encoding mitochondrial protein, transcript variant 3, mRNA.	-0.973	-0.997			ILMN_1696749	LMNA	NM_005572.2	Homo sapiens lamin A/C (LMNA), transcript variant 2, mRNA.	0.945672	0.764
ILMN_1758118	CCL22	NM_002990.3	Homo sapiens chemokine (C-C motif) ligand 22 (CCL22), mRNA.	1.07	0.945			ILMN_1796923	LOC81691	NM_030941.1	Homo sapiens exonuclease NEF-sp (LOC81691), mRNA.	-0.973	-0.998			ILMN_1735735	KATNB1	NM_005886.1	Homo sapiens katanin p80 (WD repeat containing) subunit B 1 (KATNB1), mRNA.	0.945672	0.995
ILMN_1795236	SIGLEC9	NM_014441.1	Homo sapiens sialic acid binding Ig-like lectin 9 (SIGLEC9), mRNA.	1.07	0.977			ILMN_1792748	CPS1	NM_001875.2	Homo sapiens carbamoyl-phosphate synthetase 1, mitochondrial (CPS1), mRNA.	-0.973	-0.988			ILMN_1749799	NSBP1	NM_030763.1	Homo sapiens nucleosomal binding protein 1 (NSBP1), mRNA.	0.941767	0.935
ILMN_1775330	C15orf52	NM_207380.1	Homo sapiens chromosome 15 open reading frame 52 (C15orf52), mRNA.	1.068	0.933			ILMN_1654916	KIF7	NM_198525.1	Homo sapiens kinesin family member 7 (KIF7), mRNA.	-0.973	-0.998			ILMN_1748819	MRPL22	NM_001014990.1	Homo sapiens mitochondrial ribosomal protein L22 (MRPL22), nuclear gene encoding mitochondrial protein, transcript variant 2, mRNA.	0.941767	0.997
ILMN_1683806	MRC1L1	NM_001009567.1	Homo sapiens mannose receptor, C type 1-like 1 (MRC1L1), mRNA.	1.068	0.975			ILMN_1795359	SPRR2A	NM_005988.2	Homo sapiens small proline-rich protein 2A (SPRR2A), mRNA.	-0.973	-0.992			ILMN_1748241	CENPP	NM_001012267.1	Homo sapiens centromere protein P (CENPP), mRNA.	0.941767	0.999
ILMN_1724422	SELL	NM_000655.2	Homo sapiens selectin L (lymphocyte adhesion molecule 1) (SELL), mRNA.	1.066	0.989			ILMN_1745533	FAM117A	NM_030802.2	Homo sapiens family with sequence similarity 117, member A (FAM117A), mRNA.	-0.973	-0.998			ILMN_1853167		BM997836	UI-H-DI0-auw-h-24-0-UI.s1 NCI_CGAP_DI0 Homo sapiens cDNA clone IMAGE:5875271 3, mRNA sequence	0.941767	0.993
ILMN_1683678	DNAPTP6	NM_015535.1	Homo sapiens DNA polymerase-transactivated protein 6 (DNAPTP6), mRNA.	1.066	0.949			ILMN_1747943	ZNF695	NM_020394.2	Homo sapiens zinc finger protein 695 (ZNF695), mRNA.	-0.973	-0.997			ILMN_1724734	UQCC	NM_018244.3	Homo sapiens ubiquinol-cytochrome c reductase complex chaperone (UQCC), transcript variant 1, mRNA.	0.941767	0.993
ILMN_1695311	HLA-DMA	NM_006120.2	Homo sapiens major histocompatibility complex, class II, DM alpha (HLA-DMA), mRNA.	1.065	0.981			ILMN_1809301	PPP1R1B	NM_181505.1	Homo sapiens protein phosphatase 1, regulatory (inhibitor) subunit 1B (dopamine and cAMP regulated phosphoprotein, DARPP-32) (PPP1R1B), transcript variant 2, mRNA.	-0.973	-0.992			ILMN_1777853	OACT2	XM_938724.1	PREDICTED: Homo sapiens O-acyltransferase (membrane bound) domain containing 2 (OACT2), mRNA.	0.941767	0.984
ILMN_1726703	AHNAK	NM_001620.1	Homo sapiens AHNAK nucleoprotein (AHNAK), transcript variant 1, mRNA.	1.065	0.998			ILMN_1732071	HIST2H2BE	NM_003528.2	Homo sapiens histone cluster 2, H2be (HIST2H2BE), mRNA.	-0.973	-0.91			ILMN_1814787	ICA1	NM_022308.1	Homo sapiens islet cell autoantigen 1, 69kDa (ICA1), transcript variant 3, mRNA.	0.941767	0.973
ILMN_1801307	TNFSF10	NM_003810.2	Homo sapiens tumor necrosis factor (ligand) superfamily, member 10 (TNFSF10), mRNA.	1.064	0.969			ILMN_1651237	CDT1	NM_030928.2	Homo sapiens chromatin licensing and DNA replication factor 1 (CDT1), mRNA.	-0.973	-0.967			ILMN_1706386	SLC39A4	NM_017767.1	Homo sapiens solute carrier family 39 (zinc transporter), member 4 (SLC39A4), transcript variant 1, mRNA.	0.941502	0.984
ILMN_1750202	RAB7L1	NM_003929.1	Homo sapiens RAB7, member RAS oncogene family-like 1 (RAB7L1), mRNA.	1.064	0.991			ILMN_1714093	RMND5A	NM_022780.2	Homo sapiens required for meiotic nuclear division 5 homolog A (S. cerevisiae) (RMND5A), mRNA.	-0.973	-0.959			ILMN_1768393	SNRPD1	NM_006938.2	Homo sapiens small nuclear ribonucleoprotein D1 polypeptide 16kDa (SNRPD1), mRNA.	0.938327	0.994
ILMN_1674507	SGPP2	XM_938742.1	PREDICTED: Homo sapiens sphingosine-1-phosphate phosphotase 2 (SGPP2), mRNA.	1.063	0.981			ILMN_1712894	FUT1	NM_000148.2	Homo sapiens fucosyltransferase 1 (galactoside 2-alpha-L-fucosyltransferase, H blood group) (FUT1), mRNA.	-0.973	-0.988			ILMN_1734814	HSPA4	NM_002154.3	Homo sapiens heat shock 70kDa protein 4 (HSPA4), mRNA.	0.937845	0.969
ILMN_1723412	ASCL2	NM_005170.2	Homo sapiens achaete-scute complex homolog 2 (Drosophila) (ASCL2), mRNA.	1.061	0.978			ILMN_1661735	MGC33894	NM_152914.1	Homo sapiens transcript expressed during hematopoiesis 2 (MGC33894), mRNA.	-0.973	-0.959			ILMN_1749424	C21orf122	XM_926239.1	PREDICTED: Homo sapiens chromosome 21 open reading frame 122 (C21orf122), mRNA.	0.937845	0.999
ILMN_1774761	LOC653518	XM_930277.1	PREDICTED: Homo sapiens similar to C-C chemokine receptor type 2 (C-C CKR-2) (CC-CKR-2) (CCR-2) (CCR2) (Monocyte chemoattractant protein 1 receptor) (MCP-1-R), transcript variant 1 (LOC653518), mRNA.	1.061	0.999			ILMN_1751444	NCAPG	NM_022346.3	Homo sapiens non-SMC condensin I complex, subunit G (NCAPG), mRNA.	-0.973	-0.966			ILMN_1675222	PLXND1	NM_015103.1	Homo sapiens plexin D1 (PLXND1), mRNA.	0.937845	0.992
ILMN_1789196	TPM2	NM_213674.1	Homo sapiens tropomyosin 2 (beta) (TPM2), transcript variant 2, mRNA.	1.06	0.985			ILMN_1699644	2011-03-03	NM_178450.2	Homo sapiens membrane-associated ring finger (C3HC4) 3 (MARCH3), mRNA.	-0.973	-0.985			ILMN_1790562	EYA3	NM_172098.1	Homo sapiens eyes absent homolog 3 (Drosophila) (EYA3), transcript variant 2, mRNA.	0.937845	0.997
ILMN_1791483	PDE4D	NM_006203.3	Homo sapiens phosphodiesterase 4D, cAMP-specific (phosphodiesterase E3 dunce homolog, Drosophila) (PDE4D), mRNA.	1.06	0.996			ILMN_1881909		BU536065	AGENCOURT_10229596 NIH_MGC_141 Homo sapiens cDNA clone IMAGE:6563923 5, mRNA sequence	-0.973	-0.927			ILMN_1702636	TUBB6	NM_032525.1	Homo sapiens tubulin, beta 6 (TUBB6), mRNA.	0.937845	0.99
ILMN_1682846	IFI30	NM_006332.3	Homo sapiens interferon, gamma-inducible protein 30 (IFI30), mRNA.	1.058	0.933			ILMN_1718565	CDKN1C	NM_000076.1	Homo sapiens cyclin-dependent kinase inhibitor 1C (p57, Kip2) (CDKN1C), mRNA.	-0.973	-0.991			ILMN_1663002	STOML2	NM_013442.1	Homo sapiens stomatin (EPB72)-like 2 (STOML2), mRNA.	0.937845	0.995
ILMN_1733338	BTN3A3	NM_006994.3	Homo sapiens butyrophilin, subfamily 3, member A3 (BTN3A3), transcript variant 1, mRNA.	1.058	0.994			ILMN_1686043	C14orf140	NM_024643.1	Homo sapiens chromosome 14 open reading frame 140 (C14orf140), mRNA.	-0.973	-0.957			ILMN_1712386	C21orf45	NM_018944.2	Homo sapiens chromosome 21 open reading frame 45 (C21orf45), mRNA.	0.937845	0.96
ILMN_1849254		BX106744	BX106744 Barstead aorta HPLRB6 Homo sapiens cDNA clone IMAGp998M135841, mRNA sequence	1.058	0.995			ILMN_1798007	PNMT	NM_002686.2	Homo sapiens phenylethanolamine N-methyltransferase (PNMT), mRNA.	-0.973	-0.957			ILMN_1790410	RNASEN	NM_013235.2	Homo sapiens ribonuclease III, nuclear (RNASEN), mRNA.	0.937845	0.988
ILMN_1705892	SH2D1A	NM_002351.1	Homo sapiens SH2 domain protein 1A, Duncan's disease (lymphoproliferative syndrome) (SH2D1A), mRNA.	1.057	0.998			ILMN_1802808	LOC654103	XM_939368.1	PREDICTED: Homo sapiens similar to solute carrier family 25, member 37 (LOC654103), mRNA.	-0.973	-0.973			ILMN_1705419	C1orf213	NM_138479.2	Homo sapiens chromosome 1 open reading frame 213 (C1orf213), transcript variant 1, mRNA.	0.933909	0.948
ILMN_1680774	NALP1	NM_001033053.1	Homo sapiens NACHT, leucine rich repeat and PYD (pyrin domain) containing 1 (NALP1), transcript variant 5, mRNA.	1.057	0.987			ILMN_1741483	HPS1	NM_182639.1	Homo sapiens Hermansky-Pudlak syndrome 1 (HPS1), transcript variant 3, mRNA.	-0.973	-0.993			ILMN_1730534	LDLRAD3	NM_174902.2	Homo sapiens low density lipoprotein receptor class A domain containing 3 (LDLRAD3), mRNA.	0.933909	0.993
ILMN_1915188		AK123807	Homo sapiens cDNA FLJ41813 fis, clone NT2RI2011450	1.057	0.999			ILMN_1753370	ABTB2	NM_145804.1	Homo sapiens ankyrin repeat and BTB (POZ) domain containing 2 (ABTB2), mRNA.	-0.973	-0.9			ILMN_1770678	CBX2	NM_005189.1	Homo sapiens chromobox homolog 2 (Pc class homolog, Drosophila) (CBX2), transcript variant 1, mRNA.	0.933909	0.999
ILMN_1739985	TAGAP	NM_138810.2	Homo sapiens T-cell activation RhoGTPase activating protein (TAGAP), transcript variant 3, mRNA.	1.056	0.984			ILMN_1664978	TJP2	NM_201629.1	Homo sapiens tight junction protein 2 (zona occludens 2) (TJP2), transcript variant 2, mRNA.	-0.973	-0.985			ILMN_1708009	LANCL2	NM_018697.3	Homo sapiens LanC lantibiotic synthetase component C-like 2 (bacterial) (LANCL2), mRNA.	0.933909	0.997
ILMN_1751879	HSD11B1	NM_181755.1	Homo sapiens hydroxysteroid (11-beta) dehydrogenase 1 (HSD11B1), transcript variant 2, mRNA.	1.056	0.978			ILMN_1807044	UBAC1	NM_016172.2	Homo sapiens UBA domain containing 1 (UBAC1), mRNA.	-0.973	-0.994			ILMN_1754547	R3HDM1	NM_015361.2	Homo sapiens R3H domain containing 1 (R3HDM1), mRNA.	0.933909	0.993
ILMN_1655236	GFPT2	NM_005110.1	Homo sapiens glutamine-fructose-6-phosphate transaminase 2 (GFPT2), mRNA.	1.055	0.997			ILMN_1732772	PPME1	NM_016147.1	Homo sapiens protein phosphatase methylesterase 1 (PPME1), mRNA.	-0.973	-0.999			ILMN_1654929	NME4	NM_005009.2	Homo sapiens non-metastatic cells 4, protein expressed in (NME4), nuclear gene encoding mitochondrial protein, mRNA.	0.933909	0.972
ILMN_1822671		BC020840	Homo sapiens T cell receptor alpha locus, mRNA (cDNA clone MGC:23964 IMAGE:4687209), complete cds	1.055	0.992			ILMN_1806037	TK1	NM_003258.1	Homo sapiens thymidine kinase 1, soluble (TK1), mRNA.	-0.973	-0.949			ILMN_1747105	CAPS2	NM_032606.2	Homo sapiens calcyphosine 2 (CAPS2), mRNA.	0.933909	0.937
ILMN_1695339	RNASE1	NM_198232.1	Homo sapiens ribonuclease, RNase A family, 1 (pancreatic) (RNASE1), transcript variant 3, mRNA.	1.053	0.885			ILMN_1751776	CKAP2L	NM_152515.2	Homo sapiens cytoskeleton associated protein 2-like (CKAP2L), mRNA.	-0.973	-0.941			ILMN_1774890	LAS1L	NM_031206.2	Homo sapiens LAS1-like (S. cerevisiae) (LAS1L), mRNA.	0.933909	0.995
ILMN_1719756	ZAP70	NM_207519.1	Homo sapiens zeta-chain (TCR) associated protein kinase 70kDa (ZAP70), transcript variant 2, mRNA.	1.053	0.99			ILMN_1809440	KIF15	NM_020242.1	Homo sapiens kinesin family member 15 (KIF15), mRNA.	-0.973	-0.97			ILMN_1724611	TOP1MT	XM_944877.1	PREDICTED: Homo sapiens topoisomerase (DNA) I, mitochondrial, transcript variant 3 (TOP1MT), mRNA.	0.933909	0.94
ILMN_1741648	HLA-DQB2	NM_182549.1	Homo sapiens major histocompatibility complex, class II, DQ beta 2 (HLA-DQB2), mRNA.	1.053	0.828			ILMN_1777233	E2F2	NM_004091.2	Homo sapiens E2F transcription factor 2 (E2F2), mRNA.	-0.973	-0.977			ILMN_1665483	KIAA0020	NM_014878.3	Homo sapiens KIAA0020 (KIAA0020), transcript variant 2, mRNA.	0.929957	0.999
ILMN_1706498	SART2	NM_013352.1	Homo sapiens squamous cell carcinoma antigen recognized by T cells 2 (SART2), mRNA.	1.051	0.994			ILMN_1679666	SCGB3A1	NM_052863.2	Homo sapiens secretoglobin, family 3A, member 1 (SCGB3A1), mRNA.	-0.973	-0.999			ILMN_1688848	TMEM44	NM_138399.3	Homo sapiens transmembrane protein 44 (TMEM44), transcript variant 1, mRNA.	0.929957	0.99
ILMN_1755658	ABI3	NM_016428.2	Homo sapiens ABI family, member 3 (ABI3), transcript variant 1, mRNA.	1.05	0.993			ILMN_1673450	DDN	NM_015086.1	Homo sapiens dendrin (DDN), mRNA.	-0.973	-0.998			ILMN_1716062	MYL4	NM_001002841.1	Homo sapiens myosin, light chain 4, alkali; atrial, embryonic (MYL4), transcript variant 1, mRNA.	0.929957	0.998
ILMN_1734652	ARHGAP27	NM_199282.1	Homo sapiens Rho GTPase activating protein 27 (ARHGAP27), mRNA.	1.049	0.991			ILMN_1673721	EXO1	NM_003686.3	Homo sapiens exonuclease 1 (EXO1), transcript variant 3, mRNA.	-0.973	-0.983			ILMN_1762654	PAFAH1B3	NM_002573.2	Homo sapiens platelet-activating factor acetylhydrolase, isoform Ib, gamma subunit 29kDa (PAFAH1B3), mRNA.	0.929957	0.941
ILMN_1702301	DOCK10	NM_014689.1	Homo sapiens dedicator of cytokinesis 10 (DOCK10), mRNA.	1.048	0.998			ILMN_1801853	DPY19L2	NM_173812.3	Homo sapiens dpy-19-like 2 (C. elegans) (DPY19L2), mRNA.	-0.973	-0.971			ILMN_1696999	LOC650037	XM_939126.1	PREDICTED: Homo sapiens similar to beta-1,4-mannosyltransferase (LOC650037), mRNA.	0.925989	0.986
ILMN_1660462	MCOLN2	NM_153259.2	Homo sapiens mucolipin 2 (MCOLN2), mRNA.	1.048	0.988			ILMN_1661325	PKP4	NM_003628.3	Homo sapiens plakophilin 4 (PKP4), transcript variant 1, mRNA.	-0.973	-0.988			ILMN_1665123	NMNAT3	NM_178177.2	Homo sapiens nicotinamide nucleotide adenylyltransferase 3 (NMNAT3), mRNA.	0.925989	0.996
ILMN_1792538	CD7	NM_006137.6	Homo sapiens CD7 molecule (CD7), mRNA.	1.046	0.985			ILMN_1651358	HBE1	NM_005330.3	Homo sapiens hemoglobin, epsilon 1 (HBE1), mRNA.	-0.973	-0.909			ILMN_1738099	C2orf34	NM_024766.1	Homo sapiens chromosome 2 open reading frame 34 (C2orf34), mRNA.	0.925989	0.969
ILMN_1687538	ETS1	NM_005238.2	Homo sapiens v-ets erythroblastosis virus E26 oncogene homolog 1 (avian) (ETS1), mRNA.	1.045	0.998			ILMN_1737728	CDCA3	NM_031299.3	Homo sapiens cell division cycle associated 3 (CDCA3), mRNA.	-0.973	-0.96			ILMN_1743097	XRCC6	NM_001469.3	Homo sapiens X-ray repair complementing defective repair in Chinese hamster cells 6 (XRCC6), mRNA.	0.925989	0.998
ILMN_1654396	ITGB2	NM_000211.1	Homo sapiens integrin, beta 2 (antigen CD18 (p95), lymphocyte function-associated antigen 1; macrophage antigen 1 (mac-1) beta subunit) (ITGB2), mRNA.	1.044	0.995			ILMN_1671906	MND1	NM_032117.2	Homo sapiens meiotic nuclear divisions 1 homolog (S. cerevisiae) (MND1), mRNA.	-0.973	-0.91			ILMN_1809301	PPP1R1B	NM_181505.1	Homo sapiens protein phosphatase 1, regulatory (inhibitor) subunit 1B (dopamine and cAMP regulated phosphoprotein, DARPP-32) (PPP1R1B), transcript variant 2, mRNA.	0.925989	0.976
ILMN_1718977	GADD45B	NM_015675.1	Homo sapiens growth arrest and DNA-damage-inducible, beta (GADD45B), mRNA.	1.044	0.973			ILMN_1915908		AV736391	AV736391 CB Homo sapiens cDNA clone CBMAGD02 5, mRNA sequence	-0.973	-0.921			ILMN_1761961	C6orf79	NM_022102.1	Homo sapiens chromosome 6 open reading frame 79 (C6orf79), transcript variant 2, mRNA.	0.925989	0.979
ILMN_1794715	GPR137B	NM_003272.1	Homo sapiens G protein-coupled receptor 137B (GPR137B), mRNA.	1.044	0.974			ILMN_1671693	C18orf10	NM_015476.2	Homo sapiens chromosome 18 open reading frame 10 (C18orf10), mRNA.	-0.973	-0.982			ILMN_1662417	LRPPRC	NM_133259.2	Homo sapiens leucine-rich PPR-motif containing (LRPPRC), mRNA.	0.925989	0.999
ILMN_1672120	KRT73	NM_175068.2	Homo sapiens keratin 73 (KRT73), mRNA.	1.043	0.982			ILMN_1711005	CDC25A	NM_001789.2	Homo sapiens cell division cycle 25 homolog A (S. pombe) (CDC25A), transcript variant 1, mRNA.	-0.973	-0.944			ILMN_1751530	GADD45GIP1	NM_052850.2	Homo sapiens growth arrest and DNA-damage-inducible, gamma interacting protein 1 (GADD45GIP1), mRNA.	0.922005	0.936
ILMN_1734596	MTAC2D1	NM_152332.2	Homo sapiens membrane targeting (tandem) C2 domain containing 1 (MTAC2D1), mRNA.	1.04	0.996			ILMN_1683179	RRAD	NM_004165.1	Homo sapiens Ras-related associated with diabetes (RRAD), mRNA.	-0.973	-0.947			ILMN_1721218	KRT13	NM_002274.2	Homo sapiens keratin 13 (KRT13), transcript variant 2, mRNA.	0.922005	0.896
ILMN_1670054	TIMP2	NM_003255.4	Homo sapiens TIMP metallopeptidase inhibitor 2 (TIMP2), mRNA.	1.039	0.935			ILMN_1669650	SLPI	NM_003064.2	Homo sapiens secretory leukocyte peptidase inhibitor (SLPI), mRNA.	-0.973	-0.929			ILMN_1781867	FOXD4L1	NM_012184.3	Homo sapiens forkhead box D4-like 1 (FOXD4L1), mRNA.	0.922005	0.997
ILMN_1769764	FLJ11795	NM_024669.1	Homo sapiens FLJ11795 protein (FLJ11795), mRNA.	1.037	0.994			ILMN_1655642	KIAA1794	NM_018193.1	Homo sapiens KIAA1794 (KIAA1794), mRNA.	-0.973	-0.985			ILMN_1728225	KIAA1524	NM_020890.1	Homo sapiens KIAA1524 (KIAA1524), mRNA.	0.922005	0.992
ILMN_1823172		CD693563	EST10086 human nasopharynx Homo sapiens cDNA, mRNA sequence	1.037	0.989			ILMN_1854873		BX099643	BX099643 NCI_CGAP_Pr22 Homo sapiens cDNA clone IMAGp998J092760, mRNA sequence	-0.973	-0.996			ILMN_1708619	SEH1L	NM_031216.3	Homo sapiens SEH1-like (S. cerevisiae) (SEH1L), transcript variant 2, mRNA.	0.922005	0.996
ILMN_1730612	C20orf35	NM_018478.2	Homo sapiens chromosome 20 open reading frame 35 (C20orf35), transcript variant 1, mRNA.	1.036	0.995			ILMN_1727055	C12orf48	NM_017915.1	Homo sapiens chromosome 12 open reading frame 48 (C12orf48), mRNA.	-0.973	-0.991			ILMN_1718668	ZBTB26	NM_020924.2	Homo sapiens zinc finger and BTB domain containing 26 (ZBTB26), mRNA.	0.922005	0.953
ILMN_1769013	ASGR1	NM_001671.2	Homo sapiens asialoglycoprotein receptor 1 (ASGR1), mRNA.	1.036	0.981			ILMN_1700207	HPS1	NM_182639.1	Homo sapiens Hermansky-Pudlak syndrome 1 (HPS1), transcript variant 3, mRNA.	-0.973	-0.994			ILMN_1680682	TADA2L	NM_133439.2	Homo sapiens transcriptional adaptor 2 (ADA2 homolog, yeast)-like (TADA2L), transcript variant 2, mRNA.	0.922005	0.95
ILMN_1796423	CLIC3	NM_004669.2	Homo sapiens chloride intracellular channel 3 (CLIC3), mRNA.	1.034	0.989			ILMN_1754880	HERC2P2	XR_000517.1	PREDICTED: Homo sapiens hect domain and RLD 2 pseudogene 2 (HERC2P2), misc RNA.	-0.973	-0.997			ILMN_1760741	NDUFA9	NM_005002.3	Homo sapiens NADH dehydrogenase (ubiquinone) 1 alpha subcomplex, 9, 39kDa (NDUFA9), mRNA.	0.91906	0.997
ILMN_1700762	PBX4	NM_025245.1	Homo sapiens pre-B-cell leukemia homeobox 4 (PBX4), mRNA.	1.032	0.996			ILMN_1664154	LOC440030	XM_498510.2	PREDICTED: Homo sapiens hypothetical LOC440030 (LOC440030), mRNA.	-0.973	-0.933			ILMN_1798249	AK3L2	NM_001002921.1	Homo sapiens adenylate kinase 3-like 2 (AK3L2), mRNA.	0.918006	0.974
ILMN_1868912		BC036926	Homo sapiens T cell receptor beta variable 21-1, mRNA (cDNA clone MGC:46491 IMAGE:5225843), complete cds	1.031	0.994			ILMN_1797827	PTPRV	XM_086287.3	PREDICTED: Homo sapiens protein tyrosine phosphatase, receptor type, V (pseudogene) (PTPRV), mRNA.	-0.973	-0.892			ILMN_1812745	LOC644150	XM_929463.1	PREDICTED: Homo sapiens similar to SH3 domain binding protein CR16, transcript variant 1 (LOC644150), mRNA.	0.918006	0.979
ILMN_1844464		X00437	Human mRNA for T-cell specific protein	1.03	0.997			ILMN_1685928	WDR34	NM_052844.3	Homo sapiens WD repeat domain 34 (WDR34), mRNA.	-0.973	-0.974			ILMN_1665655	CTDSPL2	NM_016396.1	Homo sapiens CTD (carboxy-terminal domain, RNA polymerase II, polypeptide A) small phosphatase like 2 (CTDSPL2), mRNA.	0.918006	0.936
ILMN_1726589	CD248	NM_020404.2	Homo sapiens CD248 molecule, endosialin (CD248), mRNA.	1.03	0.995			ILMN_1657683	C1orf198	NM_032800.1	Homo sapiens chromosome 1 open reading frame 198 (C1orf198), mRNA.	-0.973	-0.992			ILMN_1804090	SLC25A10	NM_012140.3	Homo sapiens solute carrier family 25 (mitochondrial carrier; dicarboxylate transporter), member 10 (SLC25A10), nuclear gene encoding mitochondrial protein, mRNA.	0.918006	0.994
ILMN_1705442	CMTM3	NM_181555.1	Homo sapiens CKLF-like MARVEL transmembrane domain containing 3 (CMTM3), transcript variant 4, mRNA.	1.029	0.98			ILMN_1656452	FLJ13909	NM_025108.1	Homo sapiens hypothetical protein FLJ13909 (FLJ13909), mRNA.	-0.973	-0.947			ILMN_1690464	TMEM20	NM_153226.1	Homo sapiens transmembrane protein 20 (TMEM20), mRNA.	0.918006	0.873
ILMN_1727098	PPP1R16B	NM_015568.2	Homo sapiens protein phosphatase 1, regulatory (inhibitor) subunit 16B (PPP1R16B), mRNA.	1.028	0.991			ILMN_1712122	FANCD2	NM_001018115.1	Homo sapiens Fanconi anemia, complementation group D2 (FANCD2), transcript variant 2, mRNA.	-0.973	-0.981			ILMN_1809131	ATAD3B	NM_031921.4	Homo sapiens ATPase family, AAA domain containing 3B (ATAD3B), mRNA.	0.918006	0.974
ILMN_1735743	FBLN7	NM_153214.1	Homo sapiens fibulin 7 (FBLN7), mRNA.	1.028	0.993			ILMN_1776998	DNAJA4	NM_018602.2	Homo sapiens DnaJ (Hsp40) homolog, subfamily A, member 4 (DNAJA4), mRNA.	-0.973	-0.997			ILMN_1713438	APOM	NM_019101.2	Homo sapiens apolipoprotein M (APOM), mRNA.	0.91399	0.964
ILMN_1880342		AA401046	zu50f04.r1 Soares ovary tumor NbHOT Homo sapiens cDNA clone IMAGE:741439 5 similar to gb:M12959 T-CELL RECEPTOR ALPHA CHAIN C REGION (HUMAN);, mRNA sequence	1.028	0.997			ILMN_1767233	EDA2R	NM_021783.2	Homo sapiens ectodysplasin A2 receptor (EDA2R), mRNA.	-0.973	-0.992			ILMN_1811632	FMO5	NM_001461.1	Homo sapiens flavin containing monooxygenase 5 (FMO5), mRNA.	0.91399	0.975
ILMN_1757604	TPM2	NM_003289.3	Homo sapiens tropomyosin 2 (beta) (TPM2), transcript variant 1, mRNA.	1.027	0.992			ILMN_1726466	HDHD3	NM_031219.2	Homo sapiens haloacid dehalogenase-like hydrolase domain containing 3 (HDHD3), mRNA.	-0.973	-0.998			ILMN_1760011	GTF2IRD2B	NM_001003795.1	Homo sapiens GTF2IRD2 beta (GTF2IRD2B), mRNA.	0.91399	0.989
ILMN_1679185	LEF1	NM_016269.2	Homo sapiens lymphoid enhancer-binding factor 1 (LEF1), mRNA.	1.026	0.989			ILMN_1726852	CPOX	NM_000097.4	Homo sapiens coproporphyrinogen oxidase (CPOX), mRNA.	-0.973	-0.995			ILMN_1750102	EME1	NM_152463.1	Homo sapiens essential meiotic endonuclease 1 homolog 1 (S. pombe) (EME1), mRNA.	0.91399	0.98
ILMN_1653652	PTPRC	NM_080922.1	Homo sapiens protein tyrosine phosphatase, receptor type, C (PTPRC), transcript variant 3, mRNA.	1.026	0.966			ILMN_1730825	SGOL1	NM_001012413.1	Homo sapiens shugoshin-like 1 (S. pombe) (SGOL1), transcript variant C1, mRNA.	-0.973	-0.916			ILMN_1782439	CNN3	NM_001839.2	Homo sapiens calponin 3, acidic (CNN3), mRNA.	0.91399	0.997
ILMN_1708041	PLEKHF1	NM_024310.2	Homo sapiens pleckstrin homology domain containing, family F (with FYVE domain) member 1 (PLEKHF1), mRNA.	1.025	0.999			ILMN_1794539	KIF11	NM_004523.2	Homo sapiens kinesin family member 11 (KIF11), mRNA.	-0.973	-0.992			ILMN_1792304	MBOAT2	NM_138799.2	Homo sapiens membrane bound O-acyltransferase domain containing 2 (MBOAT2), mRNA.	0.91399	0.996
ILMN_1777998	ARHGAP25	NM_014882.2	Homo sapiens Rho GTPase activating protein 25 (ARHGAP25), transcript variant 2, mRNA.	1.023	0.997			ILMN_1733675	MPP1	NM_002436.2	Homo sapiens membrane protein, palmitoylated 1, 55kDa (MPP1), mRNA.	-0.973	-0.947			ILMN_1790757	ADSL	NM_000026.1	Homo sapiens adenylosuccinate lyase (ADSL), mRNA.	0.91399	0.986
ILMN_1850345		BX119134	BX119134 Soares_NhHMPu_S1 Homo sapiens cDNA clone IMAGp998A174601, mRNA sequence	1.023	0.979			ILMN_1686097	TOP2A	NM_001067.2	Homo sapiens topoisomerase (DNA) II alpha 170kDa (TOP2A), mRNA.	-0.973	-0.991			ILMN_1781121	TWISTNB	NM_001002926.1	Homo sapiens TWIST neighbor (TWISTNB), mRNA.	0.91399	0.971
ILMN_1718960	SERPINB8	NM_001031848.1	Homo sapiens serpin peptidase inhibitor, clade B (ovalbumin), member 8 (SERPINB8), transcript variant 3, mRNA.	1.021	0.995			ILMN_1716279	CENPE	NM_001813.2	Homo sapiens centromere protein E, 312kDa (CENPE), mRNA.	-0.973	-0.99			ILMN_1734425	ZDHHC9	NM_016032.2	Homo sapiens zinc finger, DHHC-type containing 9 (ZDHHC9), transcript variant 1, mRNA.	0.91399	0.992
ILMN_1703955	FBXO32	NM_148177.1	Homo sapiens F-box protein 32 (FBXO32), transcript variant 2, mRNA.	1.02	0.999			ILMN_1712803	CCNB1	NM_031966.2	Homo sapiens cyclin B1 (CCNB1), mRNA.	-0.973	-0.975			ILMN_1805673	ALKBH4	NM_017621.2	Homo sapiens alkB, alkylation repair homolog 4 (E. coli) (ALKBH4), mRNA.	0.91399	0.977
ILMN_1662294	LOC650114	XM_945440.1	PREDICTED: Homo sapiens hypothetical protein LOC650113, transcript variant 1 (LOC650114), mRNA.	1.02	0.987			ILMN_1765276	MOSPD1	NM_019556.1	Homo sapiens motile sperm domain containing 1 (MOSPD1), mRNA.	-0.973	-0.993			ILMN_1689378	CCRN4L	NM_012118.2	Homo sapiens CCR4 carbon catabolite repression 4-like (S. cerevisiae) (CCRN4L), mRNA.	0.909958	0.97
ILMN_1733084	LOC147645	XM_937000.1	PREDICTED: Homo sapiens hypothetical protein LOC147645 (LOC147645), mRNA.	1.02	0.976			ILMN_1665290	LOC643995	XM_934410.1	PREDICTED: Homo sapiens similar to Importin alpha-2 subunit (Karyopherin alpha-2 subunit) (SRP1-alpha) (RAG cohort protein 1), transcript variant 2 (LOC643995), mRNA.	-0.973	-0.987			ILMN_1711514	COCH	NM_004086.1	Homo sapiens coagulation factor C homolog, cochlin (Limulus polyphemus) (COCH), mRNA.	0.909958	0.92
ILMN_1794782	ABCG1	NM_004915.3	Homo sapiens ATP-binding cassette, sub-family G (WHITE), member 1 (ABCG1), transcript variant 4, mRNA.	1.019	0.925			ILMN_1709294	CDCA8	NM_018101.2	Homo sapiens cell division cycle associated 8 (CDCA8), mRNA.	-0.973	-0.973			ILMN_1674390	PRKAR1B	NM_002735.1	Homo sapiens protein kinase, cAMP-dependent, regulatory, type I, beta (PRKAR1B), mRNA.	0.909958	0.998
ILMN_1782538	VIM	NM_003380.2	Homo sapiens vimentin (VIM), mRNA.	1.018	0.999			ILMN_1784256	HDGFRP3	NM_016073.2	Homo sapiens hepatoma-derived growth factor, related protein 3 (HDGFRP3), mRNA.	-0.973	-0.998			ILMN_1705753	C3orf26	NM_032359.2	Homo sapiens chromosome 3 open reading frame 26 (C3orf26), mRNA.	0.909958	0.997
ILMN_1751143	C7orf23	NM_024315.2	Homo sapiens chromosome 7 open reading frame 23 (C7orf23), mRNA.	1.018	0.997			ILMN_1658027	RAD54L	NM_003579.2	Homo sapiens RAD54-like (S. cerevisiae) (RAD54L), mRNA.	-0.973	-0.96			ILMN_1665871	ANGEL1	NM_015305.2	Homo sapiens angel homolog 1 (Drosophila) (ANGEL1), mRNA.	0.909958	0.721
ILMN_1651498	GADD45G	NM_006705.2	Homo sapiens growth arrest and DNA-damage-inducible, gamma (GADD45G), mRNA.	1.017	0.996			ILMN_1651423	LOC653717	XM_496034.2	PREDICTED: Homo sapiens similar to hect domain and RLD 2, transcript variant 1 (LOC653717), mRNA.	-0.973	-0.983			ILMN_1775761	TSR1	NM_018128.4	Homo sapiens TSR1, 20S rRNA accumulation, homolog (S. cerevisiae) (TSR1), mRNA.	0.909958	0.91
ILMN_1743013	AMICA1	NM_153206.1	Homo sapiens adhesion molecule, interacts with CXADR antigen 1 (AMICA1), mRNA.	1.016	0.997			ILMN_1793068	LOC651816	XM_941060.1	PREDICTED: Homo sapiens similar to Ubiquitin-conjugating enzyme E2S (Ubiquitin-conjugating enzyme E2-24 kDa) (Ubiquitin-protein ligase) (Ubiquitin carrier protein) (E2-EPF5) (LOC651816), mRNA.	-0.973	-0.989			ILMN_1796430	PSMD3	NM_002809.2	Homo sapiens proteasome (prosome, macropain) 26S subunit, non-ATPase, 3 (PSMD3), mRNA.	0.909958	0.958
ILMN_1809653	ASPHD2	NM_020437.3	Homo sapiens aspartate beta-hydroxylase domain containing 2 (ASPHD2), mRNA.	1.016	0.985			ILMN_1749799	NSBP1	NM_030763.1	Homo sapiens nucleosomal binding protein 1 (NSBP1), mRNA.	-0.973	-0.993			ILMN_1721292	C2orf32	NM_015463.1	Homo sapiens chromosome 2 open reading frame 32 (C2orf32), mRNA.	0.909958	0.989
ILMN_1707959	VIPR1	NM_004624.2	Homo sapiens vasoactive intestinal peptide receptor 1 (VIPR1), mRNA.	1.014	0.987			ILMN_1751227	LOC401321	XM_379483.2	PREDICTED: Homo sapiens hypothetical LOC401321 (LOC401321), mRNA.	-0.973	-0.945			ILMN_1804444	PDIA2	NM_006849.1	Homo sapiens protein disulfide isomerase family A, member 2 (PDIA2), mRNA.	0.909958	0.971
ILMN_1681301	AIM2	NM_004833.1	Homo sapiens absent in melanoma 2 (AIM2), mRNA.	1.013	0.969			ILMN_1755173	PLEKHA4	NM_020904.1	Homo sapiens pleckstrin homology domain containing, family A (phosphoinositide binding specific) member 4 (PLEKHA4), mRNA.	-0.973	-0.989			ILMN_1737811	PHF14	NM_001007157.1	Homo sapiens PHD finger protein 14 (PHF14), transcript variant 1, mRNA.	0.909958	0.989
ILMN_1689968	PLEKHO2	NM_025201.3	Homo sapiens pleckstrin homology domain containing, family O member 2 (PLEKHO2), mRNA.	1.013	0.957			ILMN_1755354	YBX2	NM_015982.1	Homo sapiens Y box binding protein 2 (YBX2), mRNA.	-0.973	-0.995			ILMN_1665583	TUBB	NM_178014.2	Homo sapiens tubulin, beta (TUBB), mRNA.	0.909958	0.997
ILMN_1652680	LOC652616	XM_942152.1	PREDICTED: Homo sapiens similar to neutrophil cytosolic factor 1 (LOC652616), mRNA.	1.013	0.88			ILMN_1671928	PROS1	NM_000313.1	Homo sapiens protein S (alpha) (PROS1), mRNA.	-0.973	-0.879			ILMN_1788607	RPL23A	NM_000984.4	Homo sapiens ribosomal protein L23a (RPL23A), mRNA.	0.90591	0.962
ILMN_1762531	FGF9	NM_002010.1	Homo sapiens fibroblast growth factor 9 (glia-activating factor) (FGF9), mRNA.	1.012	0.997			ILMN_1735038	2011-03-03	NM_178450.2	Homo sapiens membrane-associated ring finger (C3HC4) 3 (MARCH3), mRNA.	-0.973	-0.982			ILMN_1742382	RIMS3	NM_014747.2	Homo sapiens regulating synaptic membrane exocytosis 3 (RIMS3), mRNA.	0.90591	0.957
ILMN_1793476	PRKCDBP	NM_145040.2	Homo sapiens protein kinase C, delta binding protein (PRKCDBP), mRNA.	1.012	0.915			ILMN_1343292	TUBB	NM_001069.1	Homo sapiens tubulin, beta polypeptide (TUBB), mRNA.	-0.973	-0.995			ILMN_1756992	MUC1	NM_001018021.1	Homo sapiens mucin 1, transmembrane (MUC1), transcript variant 4, mRNA.	0.90591	0.914
ILMN_1765246	TES	NM_152829.1	Homo sapiens testis derived transcript (3 LIM domains) (TES), transcript variant 2, mRNA.	1.011	0.995			ILMN_1716687	TPM1	NM_000366.5	Homo sapiens tropomyosin 1 (alpha) (TPM1), transcript variant 5, mRNA.	-0.973	-0.977			ILMN_1658678	SAAL1	NM_138421.1	Homo sapiens serum amyloid A-like 1 (SAAL1), mRNA.	0.90591	0.73
ILMN_1767322	EDAR	NM_022336.1	Homo sapiens ectodysplasin A receptor (EDAR), mRNA.	1.011	0.998			ILMN_1712305	CYBRD1	NM_024843.2	Homo sapiens cytochrome b reductase 1 (CYBRD1), mRNA.	-0.973	-0.739			ILMN_1652456	TMEM98	NM_015544.2	Homo sapiens transmembrane protein 98 (TMEM98), transcript variant 1, mRNA.	0.90591	0.918
ILMN_1884318		W87592	zh65d08.r1 Soares_fetal_liver_spleen_1NFLS_S1 Homo sapiens cDNA clone IMAGE:416943 5 similar to gb:M12959 T-CELL RECEPTOR ALPHA CHAIN C REGION (HUMAN);, mRNA sequence	1.011	0.996			ILMN_1680390	GCNT2	NM_001491.2	Homo sapiens glucosaminyl (N-acetyl) transferase 2, I-branching enzyme (I blood group) (GCNT2), transcript variant 2, mRNA.	-0.973	-0.963			ILMN_1744584	RP11-529I10.4	NM_015448.1	Homo sapiens deleted in a mouse model of primary ciliary dyskinesia (RP11-529I10.4), mRNA.	0.90591	0.991
ILMN_1798021	CCDC64	NM_207311.1	Homo sapiens coiled-coil domain containing 64 (CCDC64), mRNA.	1.01	0.989			ILMN_1749875	LOC440080	XM_931759.1	PREDICTED: Homo sapiens similar to cDNA sequence BC048546, transcript variant 3 (LOC440080), mRNA.	-0.973	-0.983			ILMN_1766606	KIAA1211	XM_044178.10	PREDICTED: Homo sapiens KIAA1211 protein, transcript variant 1 (KIAA1211), mRNA.	0.90591	0.995
ILMN_1838767		AY129027	Homo sapiens clone FP7915 unknown mRNA	1.01	0.968			ILMN_1665730	ABCB10	NM_012089.1	Homo sapiens ATP-binding cassette, sub-family B (MDR/TAP), member 10 (ABCB10), nuclear gene encoding mitochondrial protein, mRNA.	-0.973	-0.995			ILMN_1810797	WASF3	NM_006646.4	Homo sapiens WAS protein family, member 3 (WASF3), mRNA.	0.902715	0.995
ILMN_1704014	LOC440667	XM_498810.2	PREDICTED: Homo sapiens hypothetical LOC440667 (LOC440667), mRNA.	1.009	0.978			ILMN_1750100	TUBB4Q	NM_020040.3	Homo sapiens tubulin, beta polypeptide 4, member Q (TUBB4Q), mRNA.	-0.973	-0.999			ILMN_1708180	PFKM	NM_000289.3	Homo sapiens phosphofructokinase, muscle (PFKM), mRNA.	0.901846	0.977
ILMN_1751164	ARHGAP30	NM_001025598.1	Homo sapiens Rho GTPase activating protein 30 (ARHGAP30), transcript variant 1, mRNA.	1.009	0.981			ILMN_1710082	BIRC5	NM_001012271.1	Homo sapiens baculoviral IAP repeat-containing 5 (BIRC5), transcript variant 3, mRNA.	-0.973	-0.991			ILMN_1754865	PABPC4	NM_003819.2	Homo sapiens poly(A) binding protein, cytoplasmic 4 (inducible form) (PABPC4), mRNA.	0.901846	0.989
ILMN_1698766	PYCARD	NM_145183.1	Homo sapiens PYD and CARD domain containing (PYCARD), transcript variant 3, mRNA.	1.008	0.991			ILMN_1743232	MICALCL	NM_032867.1	Homo sapiens MICAL C-terminal like (MICALCL), mRNA.	-0.973	-0.958			ILMN_1795359	SPRR2A	NM_005988.2	Homo sapiens small proline-rich protein 2A (SPRR2A), mRNA.	0.901846	0.975
ILMN_1710386	FCER1A	NM_002001.2	Homo sapiens Fc fragment of IgE, high affinity I, receptor for; alpha polypeptide (FCER1A), mRNA.	1.008	0.894			ILMN_1698191	SCML2	NM_006089.1	Homo sapiens sex comb on midleg-like 2 (Drosophila) (SCML2), mRNA.	-0.973	-0.995			ILMN_1725981	LOC654189	XM_942687.1	PREDICTED: Homo sapiens similar to heterogeneous nuclear ribonucleoprotein A3, transcript variant 1 (LOC654189), mRNA.	0.899414	0.953
ILMN_1759306	OR2A9P	NR_002157.1	Homo sapiens olfactory receptor, family 2, subfamily A, member 9 pseudogene (OR2A9P), non-coding RNA.	1.007	0.999			ILMN_1704154	TNFRSF19	NM_148957.2	Homo sapiens tumor necrosis factor receptor superfamily, member 19 (TNFRSF19), transcript variant 2, mRNA.	-0.973	-0.931			ILMN_1698996	SLC19A1	NM_003056.2	Homo sapiens solute carrier family 19 (folate transporter), member 1 (SLC19A1), transcript variant 1, mRNA.	0.899414	0.993
ILMN_1746864	PSCDBP	NM_004288.3	Homo sapiens pleckstrin homology, Sec7 and coiled-coil domains, binding protein (PSCDBP), mRNA.	1.006	0.994			ILMN_1687857	ST6GALNAC4	NM_175040.1	Homo sapiens ST6 (alpha-N-acetyl-neuraminyl-2,3-beta-galactosyl-1, 3)-N-acetylgalactosaminide alpha-2,6-sialyltransferase 4 (ST6GALNAC4), transcript variant 3, mRNA.	-0.973	-0.996			ILMN_1686414	ZC3H14	NM_024824.3	Homo sapiens zinc finger CCCH-type containing 14 (ZC3H14), transcript variant 1, mRNA.	0.897765	0.996
ILMN_1652825	IL10RA	NM_001558.2	Homo sapiens interleukin 10 receptor, alpha (IL10RA), mRNA.	1.006	0.995			ILMN_1765118	SLC43A1	NM_003627.4	Homo sapiens solute carrier family 43, member 1 (SLC43A1), mRNA.	-0.973	-0.986			ILMN_1804562	SLC31A1	NM_001859.2	Homo sapiens solute carrier family 31 (copper transporters), member 1 (SLC31A1), mRNA.	0.897765	0.954
ILMN_1799644	RNF144B	NM_182757.2	Homo sapiens ring finger 144B (RNF144B), mRNA.	1.006	0.996			ILMN_1784678	PBX1	NM_002585.1	Homo sapiens pre-B-cell leukemia homeobox 1 (PBX1), mRNA.	-0.973	-0.97			ILMN_1657683	C1orf198	NM_032800.1	Homo sapiens chromosome 1 open reading frame 198 (C1orf198), mRNA.	0.897765	0.994
ILMN_1697491	FLJ14213	NM_024841.2	Homo sapiens hypothetical protein FLJ14213 (FLJ14213), mRNA.	1.006	0.964			ILMN_1670353	RAD51AP1	NM_006479.2	Homo sapiens RAD51 associated protein 1 (RAD51AP1), mRNA.	-0.973	-0.983			ILMN_1800091	RARRES1	NM_206963.1	Homo sapiens retinoic acid receptor responder (tazarotene induced) 1 (RARRES1), transcript variant 1, mRNA.	0.897765	0.995
ILMN_1782487	LOC400759	XR_000992.1	PREDICTED: Homo sapiens similar to Interferon-induced guanylate-binding protein 1 (GTP-binding protein 1) (Guanine nucleotide-binding protein 1) (HuGBP-1) (LOC400759), misc RNA.	1.004	0.908			ILMN_1698645	NUDT4P1	NR_002212.1	Homo sapiens nudix (nucleoside diphosphate linked moiety X)-type motif 4 pseudogene 1 (NUDT4P1), non-coding RNA.	-0.973	-0.935			ILMN_1807501	GINS4	NM_032336.1	Homo sapiens GINS complex subunit 4 (Sld5 homolog) (GINS4), mRNA.	0.897765	0.953
ILMN_1752647	KLRC1	NM_002259.3	Homo sapiens killer cell lectin-like receptor subfamily C, member 1 (KLRC1), transcript variant 1, mRNA.	1.003	0.94			ILMN_1832509		BX116878	BX116878 Soares placenta Nb2HP Homo sapiens cDNA clone IMAGp998A21235, mRNA sequence	-0.973	-0.985			ILMN_1673409	MGC16121	XM_927600.1	PREDICTED: Homo sapiens hypothetical protein MGC16121 (MGC16121), mRNA.	0.897765	0.998
ILMN_1676924	CD247	NM_198053.1	Homo sapiens CD247 molecule (CD247), transcript variant 1, mRNA.	1.002	0.994			ILMN_1671933	GPSM2	NM_013296.3	Homo sapiens G-protein signalling modulator 2 (AGS3-like, C. elegans) (GPSM2), mRNA.	-0.973	-0.999			ILMN_1787567	TSC22D1	NM_183422.1	Homo sapiens TSC22 domain family, member 1 (TSC22D1), transcript variant 1, mRNA.	0.897765	0.991
ILMN_1677186	MGC52498	NM_182621.1	Homo sapiens hypothetical protein MGC52498 (MGC52498), mRNA.	1.001	0.996			ILMN_1728369	CLCN4	NM_001830.2	Homo sapiens chloride channel 4 (CLCN4), mRNA.	-0.973	-0.983			ILMN_1705900	ATXN10	NM_013236.2	Homo sapiens ataxin 10 (ATXN10), mRNA.	0.897765	0.997
ILMN_1741003	ANXA5	NM_001154.2	Homo sapiens annexin A5 (ANXA5), mRNA.	1	0.966			ILMN_1756550	NUP62CL	NM_017681.1	Homo sapiens nucleoporin 62kDa C-terminal like (NUP62CL), mRNA.	-0.973	-0.987			ILMN_1778611	GBAS	NM_001483.1	Homo sapiens glioblastoma amplified sequence (GBAS), mRNA.	0.897765	0.971
ILMN_1806473	BEX5	NM_001012978.1	Homo sapiens BEX family member 5 (BEX5), mRNA.	1	0.985			ILMN_1771224	C18orf24	NM_145060.1	Homo sapiens chromosome 18 open reading frame 24 (C18orf24), mRNA.	-0.973	-0.955			ILMN_1769517	PRKDC	NM_006904.6	Homo sapiens protein kinase, DNA-activated, catalytic polypeptide (PRKDC), transcript variant 1, mRNA.	0.897765	0.976
ILMN_1810254	LOC654123	XM_945987.1	PREDICTED: Homo sapiens similar to Alu subfamily SB sequence contamination warning entry, transcript variant 9 (LOC654123), mRNA.	1	0.987			ILMN_1759766	CTXN1	NM_206833.1	Homo sapiens cortexin 1 (CTXN1), mRNA.	-0.973	-0.934			ILMN_1693981	SH3TC2	NM_024577.2	Homo sapiens SH3 domain and tetratricopeptide repeats 2 (SH3TC2), mRNA.	0.897765	0.997
ILMN_1653504	EDG1	NM_001400.2	Homo sapiens endothelial differentiation, sphingolipid G-protein-coupled receptor, 1 (EDG1), mRNA.	0.999	0.994			ILMN_1808347	CDC45L	NM_003504.3	Homo sapiens CDC45 cell division cycle 45-like (S. cerevisiae) (CDC45L), mRNA.	-0.973	-0.935			ILMN_1687036	MRPL47	NM_020409.2	Homo sapiens mitochondrial ribosomal protein L47 (MRPL47), nuclear gene encoding mitochondrial protein, transcript variant 1, mRNA.	0.897765	0.998
ILMN_1684040	C6orf190	NM_001010923.1	Homo sapiens chromosome 6 open reading frame 190 (C6orf190), mRNA.	0.999	0.995			ILMN_1696627	LHFP	NM_005780.1	Homo sapiens lipoma HMGIC fusion partner (LHFP), mRNA.	-0.973	-0.96			ILMN_1657857	TMEM14C	NM_016462.2	Homo sapiens transmembrane protein 14C (TMEM14C), mRNA.	0.893667	0.993
ILMN_1815890	IL12RB1	NM_153701.1	Homo sapiens interleukin 12 receptor, beta 1 (IL12RB1), transcript variant 2, mRNA.	0.998	0.964			ILMN_1751028	SERPINH1	NM_001235.2	Homo sapiens serpin peptidase inhibitor, clade H (heat shock protein 47), member 1, (collagen binding protein 1) (SERPINH1), mRNA.	-0.973	-0.979			ILMN_1656129	SLC39A10	NM_020342.1	Homo sapiens solute carrier family 39 (zinc transporter), member 10 (SLC39A10), mRNA.	0.893667	0.984
ILMN_1653711	FZD2	NM_001466.2	Homo sapiens frizzled homolog 2 (Drosophila) (FZD2), mRNA.	0.998	0.998			ILMN_1788878	C10orf83	NM_178832.2	Homo sapiens chromosome 10 open reading frame 83 (C10orf83), mRNA.	-0.973	-0.994			ILMN_1782429	TMEM56	NM_152487.1	Homo sapiens transmembrane protein 56 (TMEM56), mRNA.	0.893667	0.996
ILMN_1786303	LILRA3	NM_006865.2	Homo sapiens leukocyte immunoglobulin-like receptor, subfamily A (without TM domain), member 3 (LILRA3), mRNA.	0.998	0.947			ILMN_1680955	AURKA	NM_198434.1	Homo sapiens aurora kinase A (AURKA), transcript variant 3, mRNA.	-0.973	-0.98			ILMN_1652160	LRBA	NM_006726.1	Homo sapiens LPS-responsive vesicle trafficking, beach and anchor containing (LRBA), mRNA.	0.893667	0.981
ILMN_1769550	SLFN5	NM_144975.2	Homo sapiens schlafen family member 5 (SLFN5), mRNA.	0.997	0.996			ILMN_1813766	RCL1	NM_005772.2	Homo sapiens RNA terminal phosphate cyclase-like 1 (RCL1), mRNA.	-0.973	-0.998			ILMN_1686362	CRYBA4	NM_001886.1	Homo sapiens crystallin, beta A4 (CRYBA4), mRNA.	0.893667	0.984
ILMN_1732967	KIAA1949	XM_941654.1	PREDICTED: Homo sapiens KIAA1949, transcript variant 10 (KIAA1949), mRNA.	0.996	0.995			ILMN_1759277	OIP5	NM_007280.1	Homo sapiens Opa interacting protein 5 (OIP5), mRNA.	-0.973	-0.936			ILMN_1690206	WDR57	NM_004814.1	Homo sapiens WD repeat domain 57 (U5 snRNP specific) (WDR57), mRNA.	0.893667	0.981
ILMN_1749591	ITGAL	NM_002209.1	Homo sapiens integrin, alpha L (antigen CD11A (p180), lymphocyte function-associated antigen 1; alpha polypeptide) (ITGAL), mRNA.	0.996	0.998			ILMN_1657156	KIAA0495	NM_207306.1	Homo sapiens KIAA0495 (KIAA0495), mRNA.	-0.973	-0.998			ILMN_1739987	KCNH2	NM_172056.1	Homo sapiens potassium voltage-gated channel, subfamily H (eag-related), member 2 (KCNH2), transcript variant 2, mRNA.	0.893667	0.994
ILMN_1730710	ADORA3	NM_000677.2	Homo sapiens adenosine A3 receptor (ADORA3), transcript variant 2, mRNA.	0.996	0.894			ILMN_1733950	BUB1B	NM_001211.4	Homo sapiens BUB1 budding uninhibited by benzimidazoles 1 homolog beta (yeast) (BUB1B), mRNA.	-0.973	-0.966			ILMN_1768293	NUP155	NM_004298.2	Homo sapiens nucleoporin 155kDa (NUP155), transcript variant 2, mRNA.	0.893667	0.994
ILMN_1690566	RASSF4	NM_178145.1	Homo sapiens Ras association (RalGDS/AF-6) domain family 4 (RASSF4), transcript variant 2, mRNA.	0.995	0.944			ILMN_1808071	KIF14	NM_014875.1	Homo sapiens kinesin family member 14 (KIF14), mRNA.	-0.973	-0.983			ILMN_1684035	ANAPC7	NM_016238.1	Homo sapiens anaphase promoting complex subunit 7 (ANAPC7), mRNA.	0.893667	0.782
ILMN_1700067	BTN3A3	NM_006994.3	Homo sapiens butyrophilin, subfamily 3, member A3 (BTN3A3), transcript variant 1, mRNA.	0.994	0.961			ILMN_1780460	C9orf41	NM_152420.1	Homo sapiens chromosome 9 open reading frame 41 (C9orf41), mRNA.	-0.973	-0.997			ILMN_1655377	MRPS22	NM_020191.2	Homo sapiens mitochondrial ribosomal protein S22 (MRPS22), nuclear gene encoding mitochondrial protein, mRNA.	0.892779	0.91
ILMN_1785202	STAT4	NM_003151.2	Homo sapiens signal transducer and activator of transcription 4 (STAT4), mRNA.	0.993	0.998			ILMN_1787595	B3GALT3	NM_003781.2	Homo sapiens UDP-Gal:betaGlcNAc beta 1,3-galactosyltransferase, polypeptide 3 (B3GALT3), transcript variant 1, mRNA.	-0.973	-0.978			ILMN_1732410	SLC16A9	NM_194298.1	Homo sapiens solute carrier family 16, member 9 (monocarboxylic acid transporter 9) (SLC16A9), mRNA.	0.892779	0.994
ILMN_1726030	GPX7	NM_015696.2	Homo sapiens glutathione peroxidase 7 (GPX7), mRNA.	0.993	0.981			ILMN_1763972	TJP2	NM_004817.2	Homo sapiens tight junction protein 2 (zona occludens 2) (TJP2), transcript variant 1, mRNA.	-0.973	-0.975			ILMN_1799280	BDH	NM_004051.3	Homo sapiens 3-hydroxybutyrate dehydrogenase (heart, mitochondrial) (BDH), nuclear gene encoding mitochondrial protein, transcript variant 1, mRNA.	0.892779	0.993
ILMN_1769895	CCR2	NM_000647.3	Homo sapiens chemokine (C-C motif) receptor 2 (CCR2), transcript variant A, mRNA.	0.993	0.999			ILMN_1744584	RP11-529I10.4	NM_015448.1	Homo sapiens deleted in a mouse model of primary ciliary dyskinesia (RP11-529I10.4), mRNA.	-0.973	-0.962			ILMN_1690695	PEX11A	NM_003847.1	Homo sapiens peroxisomal biogenesis factor 11 alpha (PEX11A), mRNA.	0.892779	0.993
ILMN_1797975	CXCR3	NM_001504.1	Homo sapiens chemokine (C-X-C motif) receptor 3 (CXCR3), mRNA.	0.992	0.986			ILMN_1740452	CCNE2	NM_057749.1	Homo sapiens cyclin E2 (CCNE2), mRNA.	-0.973	-0.976			ILMN_1802027	MGST2	NM_002413.3	Homo sapiens microsomal glutathione S-transferase 2 (MGST2), mRNA.	0.889553	0.998
ILMN_1659077	CD40LG	NM_000074.2	Homo sapiens CD40 ligand (CD40LG), mRNA.	0.992	0.988			ILMN_1720266	LOC91431	NM_138698.2	Homo sapiens prematurely terminated mRNA decay factor-like (LOC91431), mRNA.	-0.973	-0.986			ILMN_1804993	FAM178B	NM_016490.3	Homo sapiens family with sequence similarity 178, member B (FAM178B), transcript variant B, mRNA.	0.889553	0.99
ILMN_1765258	HLA-E	NM_005516.4	Homo sapiens major histocompatibility complex, class I, E (HLA-E), mRNA.	0.991	0.995			ILMN_1808011	FAM46B	NM_052943.2	Homo sapiens family with sequence similarity 46, member B (FAM46B), mRNA.	-0.973	-0.977			ILMN_1659990	HIG2	NM_013332.1	Homo sapiens hypoxia-inducible protein 2 (HIG2), mRNA.	0.889553	0.994
ILMN_1737043	LTB	NM_002341.1	Homo sapiens lymphotoxin beta (TNF superfamily, member 3) (LTB), transcript variant 1, mRNA.	0.991	0.961			ILMN_1766896	ZDHHC19	NM_144637.2	Homo sapiens zinc finger, DHHC-type containing 19 (ZDHHC19), mRNA.	-0.973	-0.997			ILMN_1750300	CSNK2A1	NM_001895.3	Homo sapiens casein kinase 2, alpha 1 polypeptide (CSNK2A1), transcript variant 2, mRNA.	0.889553	0.992
ILMN_1755649	SLC16A5	NM_004695.2	Homo sapiens solute carrier family 16, member 5 (monocarboxylic acid transporter 6) (SLC16A5), mRNA.	0.991	0.984			ILMN_1720833	C2orf48	NM_182626.1	Homo sapiens chromosome 2 open reading frame 48 (C2orf48), mRNA.	-0.973	-0.992			ILMN_1718672	NOLA2	NM_017838.3	Homo sapiens nucleolar protein family A, member 2 (H/ACA small nucleolar RNPs) (NOLA2), transcript variant 1, mRNA.	0.889553	0.973
ILMN_1902146		DQ286431	Homo sapiens T-cell receptor alpha precursor (TCRA) mRNA, complete cds	0.991	0.988			ILMN_1655796	2011-03-03	XM_938009.1	PREDICTED: Homo sapiens membrane-associated ring finger (C3HC4) 3 (MARCH3), mRNA.	-0.973	-0.988			ILMN_1811497	BBS5	NM_152384.2	Homo sapiens Bardet-Biedl syndrome 5 (BBS5), mRNA.	0.889553	0.985
ILMN_1653712	UAP1L1	NM_207309.1	Homo sapiens UDP-N-acteylglucosamine pyrophosphorylase 1-like 1 (UAP1L1), mRNA.	0.99	0.997			ILMN_1792689	HIST1H2AC	NM_003512.3	Homo sapiens histone cluster 1, H2ac (HIST1H2AC), mRNA.	-0.973	-0.908			ILMN_1747903	DNAJC11	NM_018198.1	Homo sapiens DnaJ (Hsp40) homolog, subfamily C, member 11 (DNAJC11), mRNA.	0.889553	0.987
ILMN_1659610	TJP3	NM_014428.1	Homo sapiens tight junction protein 3 (zona occludens 3) (TJP3), mRNA.	0.99	0.999			ILMN_1686392	NAG	NM_015909.2	Homo sapiens neuroblastoma-amplified protein (NAG), mRNA.	-0.973	-0.985			ILMN_1754344	FLJ13614	NM_139076.1	Homo sapiens hypothetical protein FLJ13614 (FLJ13614), mRNA.	0.885422	0.999
ILMN_1673357	SLA2	NM_175077.1	Homo sapiens Src-like-adaptor 2 (SLA2), transcript variant 2, mRNA.	0.989	0.992			ILMN_1667125	RPS6KL1	NM_031464.2	Homo sapiens ribosomal protein S6 kinase-like 1 (RPS6KL1), mRNA.	-0.973	-0.998			ILMN_1740386	YIF1B	NM_033557.1	Homo sapiens Yip1 interacting factor homolog B (S. cerevisiae) (YIF1B), transcript variant 2, mRNA.	0.885422	0.943
ILMN_1898453		AL049390	Homo sapiens mRNA; cDNA DKFZp586O1318 (from clone DKFZp586O1318)	0.988	0.997			ILMN_1725946	IRF6	NM_006147.2	Homo sapiens interferon regulatory factor 6 (IRF6), mRNA.	-0.973	-0.994			ILMN_1717925	OPRS1	NM_147160.2	Homo sapiens opioid receptor, sigma 1 (OPRS1), transcript variant 5, mRNA.	0.885422	0.963
ILMN_1814213	PQLC3	NM_152391.2	Homo sapiens PQ loop repeat containing 3 (PQLC3), mRNA.	0.987	0.979			ILMN_1815184	ASPM	NM_018136.2	Homo sapiens asp (abnormal spindle)-like, microcephaly associated (Drosophila) (ASPM), mRNA.	-0.973	-0.984			ILMN_1714951	NUDT6	NM_007083.3	Homo sapiens nudix (nucleoside diphosphate linked moiety X)-type motif 6 (NUDT6), transcript variant 1, mRNA.	0.885422	0.969
ILMN_1900270		AI349750	ta96c03.x1 NCI_CGAP_Lu26 Homo sapiens cDNA clone IMAGE:2051908 3, mRNA sequence	0.987	0.995			ILMN_1795754	CLIC2	NM_001289.4	Homo sapiens chloride intracellular channel 2 (CLIC2), mRNA.	-0.973	-0.89			ILMN_1741976	SMARCAD1	NM_020159.1	Homo sapiens SWI/SNF-related, matrix-associated actin-dependent regulator of chromatin, subfamily a, containing DEAD/H box 1 (SMARCAD1), mRNA.	0.885422	0.988
ILMN_1736806	PAG1	NM_018440.3	Homo sapiens phosphoprotein associated with glycosphingolipid microdomains 1 (PAG1), mRNA.	0.987	0.959			ILMN_1695754	C3orf35	NM_178343.1	Homo sapiens chromosome 3 open reading frame 35 (C3orf35), transcript variant F, mRNA.	-0.973	-0.801			ILMN_1723123	FGFR3	NM_000142.2	Homo sapiens fibroblast growth factor receptor 3 (achondroplasia, thanatophoric dwarfism) (FGFR3), transcript variant 1, mRNA.	0.885422	0.982
ILMN_1698225	MYO5A	NM_000259.1	Homo sapiens myosin VA (heavy polypeptide 12, myoxin) (MYO5A), mRNA.	0.987	0.943			ILMN_1788489	HIST1H3F	NM_021018.2	Homo sapiens histone cluster 1, H3f (HIST1H3F), mRNA.	-0.973	-0.929			ILMN_1712664	LOC400506	NM_001012991.1	Homo sapiens similar to TSG118.1 (LOC400506), mRNA.	0.881273	0.994
ILMN_1661359	LOC158830	NM_001025265.1	Homo sapiens Uncharacterized protein LOC158830 (LOC158830), mRNA.	0.987	0.988			ILMN_1736090	BUB1	NM_004336.2	Homo sapiens BUB1 budding uninhibited by benzimidazoles 1 homolog (yeast) (BUB1), mRNA.	-0.973	-0.982			ILMN_1771903	NUP37	NM_024057.2	Homo sapiens nucleoporin 37kDa (NUP37), mRNA.	0.881273	0.998
ILMN_1746565	CD6	NM_006725.2	Homo sapiens CD6 molecule (CD6), mRNA.	0.986	0.998			ILMN_1813179	LOC401074	XM_942831.1	PREDICTED: Homo sapiens hypothetical LOC401074 (LOC401074), mRNA.	-0.973	-0.984			ILMN_1723962	LXN	NM_020169.2	Homo sapiens latexin (LXN), mRNA.	0.881273	0.984
ILMN_1813139	ANKDD1A	NM_182703.2	Homo sapiens ankyrin repeat and death domain containing 1A (ANKDD1A), mRNA.	0.986	0.998			ILMN_1768637	TNNI3	NM_000363.3	Homo sapiens troponin I type 3 (cardiac) (TNNI3), mRNA.	-0.973	-0.824			ILMN_1672759	CCDC109A	NM_138357.1	Homo sapiens coiled-coil domain containing 109A (CCDC109A), mRNA.	0.881273	0.998
ILMN_1694906	APEG1	NM_005876.3	Homo sapiens aortic preferentially expressed gene 1 (APEG1), mRNA.	0.986	0.993			ILMN_1787567	TSC22D1	NM_183422.1	Homo sapiens TSC22 domain family, member 1 (TSC22D1), transcript variant 1, mRNA.	-0.973	-0.993			ILMN_1688953	ARHGAP19	NM_032900.4	Homo sapiens Rho GTPase activating protein 19 (ARHGAP19), mRNA.	0.881273	0.999
ILMN_1655261	ERP27	NM_152321.1	Homo sapiens endoplasmic reticulum protein 27 kDa (ERP27), mRNA.	0.985	0.998			ILMN_1800096	MPST	NM_001013436.1	Homo sapiens mercaptopyruvate sulfurtransferase (MPST), nuclear gene encoding mitochondrial protein, transcript variant 2, mRNA.	-0.973	-0.981			ILMN_1658425	DAG1	NM_004393.1	Homo sapiens dystroglycan 1 (dystrophin-associated glycoprotein 1) (DAG1), mRNA.	0.881273	0.987
ILMN_1660027	FCGR2B	NM_004001.3	Homo sapiens Fc fragment of IgG, low affinity IIb, receptor (CD32) (FCGR2B), transcript variant 1, mRNA.	0.984	0.99			ILMN_1902724		BX113021	BX113021 NCI_CGAP_Kid3 Homo sapiens cDNA clone IMAGp998L133802, mRNA sequence	-0.973	-0.995			ILMN_1728660	PMPCB	NM_004279.1	Homo sapiens peptidase (mitochondrial processing) beta (PMPCB), mRNA.	0.881273	0.971
ILMN_1722991	KLRK1	NM_007360.1	Homo sapiens killer cell lectin-like receptor subfamily K, member 1 (KLRK1), mRNA.	0.984	0.994			ILMN_1738830	ARHGAP11A	NM_199357.1	Homo sapiens Rho GTPase activating protein 11A (ARHGAP11A), transcript variant 2, mRNA.	-0.973	-0.929			ILMN_1723232	LOC96610	NM_080926.1	Homo sapiens hypothetical protein similar to KIAA0187 gene product (LOC96610), mRNA.	0.881273	0.992
ILMN_1759818	SORL1	NM_003105.3	Homo sapiens sortilin-related receptor, L(DLR class) A repeats-containing (SORL1), mRNA.	0.984	0.992			ILMN_1798588	SMARCA3	NM_003071.2	Homo sapiens SWI/SNF related, matrix associated, actin dependent regulator of chromatin, subfamily a, member 3 (SMARCA3), transcript variant 1, mRNA.	-0.973	-0.994			ILMN_1776527	LOC644122	XM_930402.1	PREDICTED: Homo sapiens similar to GIY-YIG domain containing 2 isoform 1, transcript variant 1 (LOC644122), mRNA.	0.881273	0.992
ILMN_1662470	C10orf35	NM_145306.1	Homo sapiens chromosome 10 open reading frame 35 (C10orf35), mRNA.	0.984	0.998			ILMN_1727805	SYNGR1	NM_004711.3	Homo sapiens synaptogyrin 1 (SYNGR1), transcript variant 1a, mRNA.	-0.973	-0.99			ILMN_1733519	HMGB3	NM_005342.2	Homo sapiens high-mobility group box 3 (HMGB3), mRNA.	0.881273	0.958
ILMN_1668652	CUGBP2	NM_006561.2	Homo sapiens CUG triplet repeat, RNA binding protein 2 (CUGBP2), transcript variant 2, mRNA.	0.983	0.999			ILMN_1812745	LOC644150	XM_929463.1	PREDICTED: Homo sapiens similar to SH3 domain binding protein CR16, transcript variant 1 (LOC644150), mRNA.	-0.973	-0.979			ILMN_1772690	OGFOD1	NM_001031707.1	Homo sapiens 2-oxoglutarate and iron-dependent oxygenase domain containing 1 (OGFOD1), transcript variant 1, mRNA.	0.881273	0.974
ILMN_1687266	DKFZp434N035	XM_943555.1	PREDICTED: Homo sapiens hypothetical protein DKFZp434N035 (DKFZp434N035), mRNA.	0.98	0.987			ILMN_1704702	MCM7	NM_005916.3	Homo sapiens minichromosome maintenance complex component 7 (MCM7), transcript variant 1, mRNA.	-0.973	-0.852			ILMN_1713918	CYTH3	NM_004227.3	Homo sapiens cytohesin 3 (CYTH3), mRNA.	0.881273	0.993
ILMN_1798984	DACT1	NM_016651.4	Homo sapiens dapper, antagonist of beta-catenin, homolog 1 (Xenopus laevis) (DACT1), mRNA.	0.98	0.971			ILMN_1721363	RNF182	NM_152737.1	Homo sapiens ring finger protein 182 (RNF182), mRNA.	-0.973	-0.992			ILMN_1717094	LOC286334	XM_928246.1	PREDICTED: Homo sapiens hypothetical protein LOC286334 (LOC286334), mRNA.	0.881273	0.843
ILMN_1897897		BU073799	in24f07.y1 Human Fetal Pancreas 1B Homo sapiens cDNA clone IMAGE: 5, mRNA sequence	0.979	0.992			ILMN_1663390	CDC20	NM_001255.1	Homo sapiens CDC20 cell division cycle 20 homolog (S. cerevisiae) (CDC20), mRNA.	-0.973	-0.946			ILMN_1764803	SMU1	NM_018225.1	Homo sapiens smu-1 suppressor of mec-8 and unc-52 homolog (C. elegans) (SMU1), mRNA.	0.877107	0.976
ILMN_1690907	CCR6	NM_031409.2	Homo sapiens chemokine (C-C motif) receptor 6 (CCR6), transcript variant 2, mRNA.	0.979	0.992			ILMN_1747911	CDC2	NM_033379.2	Homo sapiens cell division cycle 2, G1 to S and G2 to M (CDC2), transcript variant 2, mRNA.	-0.973	-0.942			ILMN_1709039	RPL13	NM_033251.1	Homo sapiens ribosomal protein L13 (RPL13), transcript variant 2, mRNA.	0.877107	0.999
ILMN_1746549	SLC41A2	NM_032148.2	Homo sapiens solute carrier family 41, member 2 (SLC41A2), mRNA.	0.979	0.958			ILMN_1864631		CR596513	full-length cDNA clone CS0DN003YC08 of Adult brain of Homo sapiens (human)	-0.973	-0.989			ILMN_1748116	FAM51A1	NM_017856.1	Homo sapiens family with sequence similarity 51, member A1 (FAM51A1), mRNA.	0.877107	0.999
ILMN_1738491	SNX30	XM_933299.1	PREDICTED: Homo sapiens sorting nexin family member 30, transcript variant 2 (SNX30), mRNA.	0.977	0.974			ILMN_1696962	PDZD8	NM_173791.2	Homo sapiens PDZ domain containing 8 (PDZD8), mRNA.	-0.973	-0.989			ILMN_1656961	CD82	NM_001024844.1	Homo sapiens CD82 molecule (CD82), transcript variant 2, mRNA.	0.877107	0.999
ILMN_1705313	C9orf91	NM_153045.2	Homo sapiens chromosome 9 open reading frame 91 (C9orf91), mRNA.	0.977	0.993			ILMN_1692700	WDR31	NM_001006615.1	Homo sapiens WD repeat domain 31 (WDR31), transcript variant 2, mRNA.	-0.973	-0.987			ILMN_1911717		AL598877	DKFZp313P1922_r1 313 (synonym: hlcc2) Homo sapiens cDNA clone DKFZp313P1922 5, mRNA sequence	0.877107	0.999
ILMN_1775501	IL1B	NM_000576.2	Homo sapiens interleukin 1, beta (IL1B), mRNA.	0.977	0.843			ILMN_1773567	LAMA5	NM_005560.3	Homo sapiens laminin, alpha 5 (LAMA5), mRNA.	-0.973	-0.995			ILMN_1788135	APITD1	NM_199295.1	Homo sapiens apoptosis-inducing, TAF9-like domain 1 (APITD1), transcript variant B, mRNA.	0.877107	0.998
ILMN_1660364	PSCD4	NM_013385.2	Homo sapiens pleckstrin homology, Sec7 and coiled-coil domains 4 (PSCD4), mRNA.	0.976	0.999			ILMN_1786116	LOC200261	NM_182535.1	Homo sapiens hypothetical protein LOC200261 (LOC200261), mRNA.	-0.973	-0.954			ILMN_1766000	PM20D2	NM_001010853.1	Homo sapiens peptidase M20 domain containing 2 (PM20D2), mRNA.	0.877107	0.999
ILMN_1681683	LOC650919	XM_944417.1	PREDICTED: Homo sapiens hypothetical protein LOC650919 (LOC650919), mRNA.	0.976	0.999			ILMN_1745251	DTL	NM_016448.1	Homo sapiens denticleless homolog (Drosophila) (DTL), mRNA.	-0.973	-0.952			ILMN_1661346	LOC647727	XM_936790.1	PREDICTED: Homo sapiens similar to Heterogeneous nuclear ribonucleoprotein A1 (Helix-destabilizing protein) (Single-strand binding protein) (hnRNP core protein A1) (HDP-1) (Topoisomerase-inhibitor suppressed) (LOC647727), mRNA.	0.877107	0.994
ILMN_1771482	KIAA1324	NM_020775.2	Homo sapiens KIAA1324 (KIAA1324), mRNA.	0.976	0.999			ILMN_1814200	BMP2K	NM_198892.1	Homo sapiens BMP2 inducible kinase (BMP2K), transcript variant 1, mRNA.	-0.973	-0.967			ILMN_1759184	C19orf48	NM_199249.1	Homo sapiens chromosome 19 open reading frame 48 (C19orf48), mRNA.	0.877107	0.998
ILMN_1676822	C2orf40	NM_032411.1	Homo sapiens chromosome 2 open reading frame 40 (C2orf40), mRNA.	0.976	0.998			ILMN_1680937	HIST1H2BC	NM_003526.2	Homo sapiens histone cluster 1, H2bc (HIST1H2BC), mRNA.	-0.973	-0.88			ILMN_1683300	BAX	NM_004324.3	Homo sapiens BCL2-associated X protein (BAX), transcript variant beta, mRNA.	0.875997	0.989
ILMN_1674402	TMEM71	NM_144649.1	Homo sapiens transmembrane protein 71 (TMEM71), mRNA.	0.975	0.999			ILMN_1790992	ERCC6L	NM_017669.2	Homo sapiens excision repair cross-complementing rodent repair deficiency, complementation group 6-like (ERCC6L), mRNA.	-0.973	-0.989			ILMN_1705685	MEIS1	NM_002398.2	Homo sapiens Meis homeobox 1 (MEIS1), mRNA.	0.875997	0.957
ILMN_1798557	LOC202134	XM_371783.3	PREDICTED: Homo sapiens hypothetical protein LOC202134, transcript variant 1 (LOC202134), mRNA.	0.975	0.994			ILMN_1662086	GUCA1A	NM_000409.2	Homo sapiens guanylate cyclase activator 1A (retina) (GUCA1A), mRNA.	-0.973	-0.945			ILMN_1753607	PNO1	NM_020143.2	Homo sapiens partner of NOB1 homolog (S. cerevisiae) (PNO1), mRNA.	0.872924	0.934
ILMN_1730033	MSR1	NM_138715.1	Homo sapiens macrophage scavenger receptor 1 (MSR1), transcript variant SR-AI, mRNA.	0.975	0.998			ILMN_1728225	KIAA1524	NM_020890.1	Homo sapiens KIAA1524 (KIAA1524), mRNA.	-0.973	-0.977			ILMN_1844611		AI792205	os59g01.y5 NCI_CGAP_Br2 Homo sapiens cDNA clone IMAGE:1609680 5, mRNA sequence	0.872924	0.993
ILMN_1695485	C9orf109	XM_379665.2	PREDICTED: Homo sapiens chromosome 9 open reading frame 109 (C9orf109), mRNA.	0.975	0.989			ILMN_1661750	VIL1	NM_007127.1	Homo sapiens villin 1 (VIL1), mRNA.	-0.973	-0.996			ILMN_1831763		BQ709011	AGENCOURT_8353580 NIH_MGC_113 Homo sapiens cDNA clone IMAGE:6279711 5, mRNA sequence	0.872924	0.997
ILMN_1769299	MTMR11	NM_181873.1	Homo sapiens myotubularin related protein 11 (MTMR11), transcript variant 2, mRNA.	0.974	0.957			ILMN_1732612	SHB	NM_003028.1	Homo sapiens Src homology 2 domain containing adaptor protein B (SHB), mRNA.	-0.973	-0.993			ILMN_1852167		W91996	zh47d12.r1 Soares_fetal_liver_spleen_1NFLS_S1 Homo sapiens cDNA clone IMAGE:415223 5, mRNA sequence	0.872924	0.992
ILMN_1687978	PHLDA1	NM_007350.2	Homo sapiens pleckstrin homology-like domain, family A, member 1 (PHLDA1), mRNA.	0.974	0.934			ILMN_1721723	SLC25A39	NM_016016.1	Homo sapiens solute carrier family 25, member 39 (SLC25A39), mRNA.	-0.973	-0.998			ILMN_1812859	GAD1	NM_013445.3	Homo sapiens glutamate decarboxylase 1 (brain, 67kDa) (GAD1), transcript variant GAD25, mRNA.	0.872924	0.997
ILMN_1694127	LOC650761	XM_939844.1	PREDICTED: Homo sapiens similar to T-cell receptor alpha chain V region CTL-L17 precursor (LOC650761), mRNA.	0.974	0.993			ILMN_1681998	AP2B1	NM_001282.2	Homo sapiens adaptor-related protein complex 2, beta 1 subunit (AP2B1), transcript variant 2, mRNA.	-0.973	-0.986			ILMN_1654917	FLJ43855	XM_941923.1	PREDICTED: Homo sapiens similar to sodium- and chloride-dependent creatine transporter (FLJ43855), mRNA.	0.872924	0.998
ILMN_1780397	TRAF3IP3	NM_025228.1	Homo sapiens TRAF3 interacting protein 3 (TRAF3IP3), mRNA.	0.972	0.997			ILMN_1691457	APOBEC3B	NM_004900.3	Homo sapiens apolipoprotein B mRNA editing enzyme, catalytic polypeptide-like 3B (APOBEC3B), mRNA.	-0.973	-0.994			ILMN_1657898	MTP18	NM_016498.3	Homo sapiens mitochondrial protein 18 kDa (MTP18), nuclear gene encoding mitochondrial protein, transcript variant 1, mRNA.	0.872607	0.982
ILMN_1785570	SUSD3	NM_145006.2	Homo sapiens sushi domain containing 3 (SUSD3), mRNA.	0.972	0.998			ILMN_1781942	HMMR	NM_012485.1	Homo sapiens hyaluronan-mediated motility receptor (RHAMM) (HMMR), transcript variant 2, mRNA.	-0.973	-0.969			ILMN_1778187	TARS2	NM_025150.3	Homo sapiens threonyl-tRNA synthetase 2, mitochondrial (putative) (TARS2), nuclear gene encoding mitochondrial protein, mRNA.	0.869205	0.924
ILMN_1780977	PVRIG	NM_024070.3	Homo sapiens poliovirus receptor related immunoglobulin domain containing (PVRIG), mRNA.	0.972	0.982			ILMN_1789123	PLK4	NM_014264.2	Homo sapiens polo-like kinase 4 (Drosophila) (PLK4), mRNA.	-0.973	-0.986			ILMN_1660973	GAD1	NM_013445.3	Homo sapiens glutamate decarboxylase 1 (brain, 67kDa) (GAD1), transcript variant GAD25, mRNA.	0.868723	0.975
ILMN_1688373	LST1	NM_205837.1	Homo sapiens leukocyte specific transcript 1 (LST1), transcript variant 2, mRNA.	0.97	0.924			ILMN_1748844	CNKSR3	NM_173515.2	Homo sapiens CNKSR family member 3 (CNKSR3), mRNA.	-0.973	-0.991			ILMN_1665887	WDR61	NM_025234.1	Homo sapiens WD repeat domain 61 (WDR61), mRNA.	0.868723	0.974
ILMN_1748922	PRMT2	NM_206962.1	Homo sapiens protein arginine methyltransferase 2 (PRMT2), transcript variant 1, mRNA.	0.97	0.975			ILMN_1760247	TNFSF7	NM_001252.2	Homo sapiens tumor necrosis factor (ligand) superfamily, member 7 (TNFSF7), mRNA.	-0.973	-0.872			ILMN_1727390	ATPAF2	NM_145691.3	Homo sapiens ATP synthase mitochondrial F1 complex assembly factor 2 (ATPAF2), nuclear gene encoding mitochondrial protein, mRNA.	0.868723	0.971
ILMN_1754579	SYNE2	NM_015180.3	Homo sapiens spectrin repeat containing, nuclear envelope 2 (SYNE2), transcript variant 1, mRNA.	0.97	0.974			ILMN_1695199	HIST1H4H	NM_003543.3	Homo sapiens histone cluster 1, H4h (HIST1H4H), mRNA.	-0.973	-0.8			ILMN_1816384		AK023568	Homo sapiens cDNA FLJ13506 fis, clone PLACE1004985	0.868723	0.979
ILMN_1769633	CTSO	NM_001334.2	Homo sapiens cathepsin O (CTSO), mRNA.	0.969	0.971			ILMN_1659017	C11orf74	NM_138787.2	Homo sapiens chromosome 11 open reading frame 74 (C11orf74), mRNA.	-0.973	-0.974			ILMN_1761941	C4orf18	NM_016613.4	Homo sapiens chromosome 4 open reading frame 18 (C4orf18), transcript variant 2, mRNA.	0.868723	0.994
ILMN_1758158	LILRB1	NM_006669.2	Homo sapiens leukocyte immunoglobulin-like receptor, subfamily B (with TM and ITIM domains), member 1 (LILRB1), mRNA.	0.969	0.979			ILMN_1694075	GADD45A	NM_001924.2	Homo sapiens growth arrest and DNA-damage-inducible, alpha (GADD45A), mRNA.	-0.973	-0.986			ILMN_1661622	TBC1D7	NM_016495.2	Homo sapiens TBC1 domain family, member 7 (TBC1D7), mRNA.	0.868723	0.999
ILMN_1723900	TNFRSF25	NM_148973.1	Homo sapiens tumor necrosis factor receptor superfamily, member 25 (TNFRSF25), transcript variant 10, mRNA.	0.968	0.994			ILMN_1856238		N38936	yy43f04.s1 Soares melanocyte 2NbHM Homo sapiens cDNA clone IMAGE:274015 3, mRNA sequence	-0.973	-0.998			ILMN_1761836	ORC1L	NM_004153.2	Homo sapiens origin recognition complex, subunit 1-like (yeast) (ORC1L), mRNA.	0.868723	0.982
ILMN_1711573	CD96	NM_198196.1	Homo sapiens CD96 antigen (CD96), transcript variant 1, mRNA.	0.968	0.999			ILMN_1853824		AK125361	Homo sapiens cDNA FLJ43371 fis, clone NTONG2005969	-0.973	-0.962			ILMN_1755134	HSPA4	NM_198431.1	Homo sapiens heat shock 70kDa protein 4 (HSPA4), transcript variant 2, mRNA.	0.868723	0.853
ILMN_1780898	PRKCH	NM_006255.3	Homo sapiens protein kinase C, eta (PRKCH), mRNA.	0.968	0.982			ILMN_1909886		BE612775	601452348F1 NIH_MGC_66 Homo sapiens cDNA clone IMAGE:3856355 5, mRNA sequence	-0.973	-0.977			ILMN_1758827	RTN4IP1	NM_032730.3	Homo sapiens reticulon 4 interacting protein 1 (RTN4IP1), nuclear gene encoding mitochondrial protein, mRNA.	0.868723	0.992
ILMN_1712026	NLRP3	NM_004895.3	Homo sapiens NLR family, pyrin domain containing 3 (NLRP3), transcript variant 1, mRNA.	0.968	0.992			ILMN_1860954		CR978491	CR978491 RZPD no.9017 Homo sapiens cDNA clone RZPDp9017I1519 5, mRNA sequence	-0.973	-0.98			ILMN_1737058	MPDU1	NM_004870.1	Homo sapiens mannose-P-dolichol utilization defect 1 (MPDU1), mRNA.	0.864505	0.966
ILMN_1709717	LRRC15	NM_130830.2	Homo sapiens leucine rich repeat containing 15 (LRRC15), mRNA.	0.968	0.966			ILMN_1681503	MCM2	NM_004526.2	Homo sapiens minichromosome maintenance complex component 2 (MCM2), mRNA.	-0.973	-0.937			ILMN_1675239	NDUFA7	NM_005001.1	Homo sapiens NADH dehydrogenase (ubiquinone) 1 alpha subcomplex, 7, 14.5kDa (NDUFA7), mRNA.	0.864505	0.986
ILMN_1802708	BTN3A1	NM_007048.3	Homo sapiens butyrophilin, subfamily 3, member A1 (BTN3A1), transcript variant 1, mRNA.	0.967	0.986			ILMN_1752665	ELMO3	NM_024712.2	Homo sapiens engulfment and cell motility 3 (ced-12 homolog, C. elegans) (ELMO3), mRNA.	-0.973	-0.982			ILMN_1656368	ALDH4A1	NM_170726.1	Homo sapiens aldehyde dehydrogenase 4 family, member A1 (ALDH4A1), nuclear gene encoding mitochondrial protein, transcript variant P5CDhS, mRNA.	0.864505	0.966
ILMN_1671482	GALM	NM_138801.1	Homo sapiens galactose mutarotase (aldose 1-epimerase) (GALM), mRNA.	0.967	0.966			ILMN_1721292	C2orf32	NM_015463.1	Homo sapiens chromosome 2 open reading frame 32 (C2orf32), mRNA.	-0.973	-0.826			ILMN_1714738	SCMH1	NM_012236.1	Homo sapiens sex comb on midleg homolog 1 (Drosophila) (SCMH1), transcript variant 2, mRNA.	0.864505	0.994
ILMN_1681067	PIK3R5	NM_014308.1	Homo sapiens phosphoinositide-3-kinase, regulatory subunit 5, p101 (PIK3R5), mRNA.	0.967	0.994			ILMN_1739134	LOC388931	XM_940395.1	PREDICTED: Homo sapiens hypothetical protein LOC388931 (LOC388931), mRNA.	-0.973	-0.993			ILMN_1793360	APITD1	NM_198544.2	Homo sapiens apoptosis-inducing, TAF9-like domain 1 (APITD1), transcript variant C, mRNA.	0.864505	0.995
ILMN_1702231	C1orf54	NM_024579.1	Homo sapiens chromosome 1 open reading frame 54 (C1orf54), mRNA.	0.966	0.882			ILMN_1778561	WEE1	NM_003390.2	Homo sapiens WEE1 homolog (S. pombe) (WEE1), mRNA.	-0.973	-0.982			ILMN_1736940	HPRT1	NM_000194.1	Homo sapiens hypoxanthine phosphoribosyltransferase 1 (Lesch-Nyhan syndrome) (HPRT1), mRNA.	0.864505	0.995
ILMN_1827574		AA582474	nn54f09.s1 NCI_CGAP_Kid6 Homo sapiens cDNA clone IMAGE:1087721 3, mRNA sequence	0.965	0.996			ILMN_1728070	PPAPDC1A	NM_001030059.1	Homo sapiens phosphatidic acid phosphatase type 2 domain containing 1A (PPAPDC1A), mRNA.	-0.973	-0.979			ILMN_1769082	TXNDC5	NM_030810.2	Homo sapiens thioredoxin domain containing 5 (TXNDC5), transcript variant 1, mRNA.	0.864505	0.882
ILMN_1691574	LOC646064	XM_933375.1	PREDICTED: Homo sapiens hypothetical protein LOC646064 (LOC646064), mRNA.	0.965	0.999			ILMN_1740742	UROD	NM_000374.3	Homo sapiens uroporphyrinogen decarboxylase (UROD), mRNA.	-0.973	-0.996			ILMN_1777499	LOC654037	XM_938196.1	PREDICTED: Homo sapiens similar to Adenylate kinase isoenzyme 4, mitochondrial (ATP-AMP transphosphorylase) (LOC654037), mRNA.	0.864505	0.996
ILMN_1796216	VASH1	NM_014909.2	Homo sapiens vasohibin 1 (VASH1), mRNA.	0.964	0.987			ILMN_1700798	KCNH2	NM_172057.1	Homo sapiens potassium voltage-gated channel, subfamily H (eag-related), member 2 (KCNH2), transcript variant 3, mRNA.	-0.973	-0.985			ILMN_1691572	TST	NM_003312.4	Homo sapiens thiosulfate sulfurtransferase (rhodanese) (TST), nuclear gene encoding mitochondrial protein, mRNA.	0.864505	0.999
ILMN_1699931	HCST	NM_014266.3	Homo sapiens hematopoietic cell signal transducer (HCST), transcript variant 1, mRNA.	0.963	0.996			ILMN_1801257	CENPA	NM_001809.2	Homo sapiens centromere protein A, 17kDa (CENPA), mRNA.	-0.973	-0.95			ILMN_1792138	UQCRH	NM_006004.1	Homo sapiens ubiquinol-cytochrome c reductase hinge protein (UQCRH), mRNA.	0.864505	0.987
ILMN_1747622	CD33	NM_001772.2	Homo sapiens CD33 molecule (CD33), mRNA.	0.961	0.913			ILMN_1719870	GCUD2	NM_207418.2	Homo sapiens gastric cancer up-regulated-2 (GCUD2), mRNA.	-0.973	-0.996			ILMN_1727540	C1orf112	NM_018186.2	Homo sapiens chromosome 1 open reading frame 112 (C1orf112), mRNA.	0.864505	0.999
ILMN_1798360	CMKOR1	NM_020311.1	Homo sapiens chemokine orphan receptor 1 (CMKOR1), mRNA.	0.96	0.985			ILMN_1662550	FAM7A2	XM_931039.1	PREDICTED: Homo sapiens family with sequence similarity 7, member A2, transcript variant 5 (FAM7A2), mRNA.	-0.973	-0.984			ILMN_1827739		H82212	yu79c05.s1 Soares fetal liver spleen 1NFLS Homo sapiens cDNA clone IMAGE:240008 3, mRNA sequence	0.864505	0.994
ILMN_1691508	PLAUR	NM_001005376.1	Homo sapiens plasminogen activator, urokinase receptor (PLAUR), transcript variant 2, mRNA.	0.959	0.993			ILMN_1731977	LYL1	NM_005583.3	Homo sapiens lymphoblastic leukemia derived sequence 1 (LYL1), mRNA.	-0.973	-0.968			ILMN_1707493	RCC1	NM_001269.2	Homo sapiens regulator of chromosome condensation 1 (RCC1), mRNA.	0.862366	0.997
ILMN_1723564	CLDN7	NM_001307.3	Homo sapiens claudin 7 (CLDN7), mRNA.	0.959	0.997			ILMN_1671800	LOC643911	XM_931911.1	PREDICTED: Homo sapiens hypothetical protein LOC643911 (LOC643911), mRNA.	-0.973	-0.906			ILMN_1713124	AKR1C3	NM_003739.4	Homo sapiens aldo-keto reductase family 1, member C3 (3-alpha hydroxysteroid dehydrogenase, type II) (AKR1C3), mRNA.	0.860269	0.987
ILMN_1801584	CXCR4	NM_003467.2	Homo sapiens chemokine (C-X-C motif) receptor 4 (CXCR4), transcript variant 2, mRNA.	0.958	0.991			ILMN_1738027	BRCA1	NM_007301.2	Homo sapiens breast cancer 1, early onset (BRCA1), transcript variant BRCA1-delta15-17, mRNA.	-0.973	-0.939			ILMN_1788387	UGCGL2	NM_020121.2	Homo sapiens UDP-glucose ceramide glucosyltransferase-like 2 (UGCGL2), mRNA.	0.860269	0.991
ILMN_1795930	PTGER4	NM_000958.2	Homo sapiens prostaglandin E receptor 4 (subtype EP4) (PTGER4), mRNA.	0.958	0.994			ILMN_1748407	CCS	XM_938909.1	PREDICTED: Homo sapiens copper chaperone for superoxide dismutase (CCS), mRNA.	-0.973	-0.975			ILMN_1796589	TRIP13	NM_004237.2	Homo sapiens thyroid hormone receptor interactor 13 (TRIP13), mRNA.	0.860269	0.989
ILMN_1756595	SH3TC1	NM_018986.2	Homo sapiens SH3 domain and tetratricopeptide repeats 1 (SH3TC1), mRNA.	0.958	0.996			ILMN_1658407	SLC43A3	NM_199329.1	Homo sapiens solute carrier family 43, member 3 (SLC43A3), mRNA.	-0.973	-0.976			ILMN_1874689		AB074162	Homo sapiens primary neuroblastoma cDNA, clone:Nbla10527, full insert sequence	0.860269	0.986
ILMN_1655577	TIAM1	NM_003253.1	Homo sapiens T-cell lymphoma invasion and metastasis 1 (TIAM1), mRNA.	0.958	0.999			ILMN_1696266	XRCC3	NM_005432.2	Homo sapiens X-ray repair complementing defective repair in Chinese hamster cells 3 (XRCC3), mRNA.	-0.81	-0.976			ILMN_1789342	NDUFS2	NM_004550.3	Homo sapiens NADH dehydrogenase (ubiquinone) Fe-S protein 2, 49kDa (NADH-coenzyme Q reductase) (NDUFS2), mRNA.	0.860269	0.997
ILMN_1774287	CFB	NM_001710.4	Homo sapiens complement factor B (CFB), mRNA.	0.955	0.956			ILMN_1676036	LOC649679	XM_945045.1	PREDICTED: Homo sapiens similar to Tubulin beta-4q chain, transcript variant 2 (LOC649679), mRNA.	-0.81	-0.996			ILMN_1769883	IDE	NM_004969.1	Homo sapiens insulin-degrading enzyme (IDE), mRNA.	0.860269	0.959
ILMN_1675656	PPFIBP2	NM_003621.1	Homo sapiens PTPRF interacting protein, binding protein 2 (liprin beta 2) (PPFIBP2), mRNA.	0.954	0.993			ILMN_1672605	Ells1	NM_152793.1	Homo sapiens hypothetical protein Ells1 (Ells1), mRNA.	-0.81	-0.991			ILMN_1677401	ZDHHC14	NM_024630.2	Homo sapiens zinc finger, DHHC-type containing 14 (ZDHHC14), transcript variant 1, mRNA.	0.858929	0.992
ILMN_1682894	LOC653603	XM_928356.1	PREDICTED: Homo sapiens similar to hypothetical protein DKFZp434N035 (LOC653603), mRNA.	0.954	0.982			ILMN_1842850		AK026659	Homo sapiens cDNA: FLJ23006 fis, clone LNG00414	-0.808	-0.884			ILMN_1829737		DB049595	DB049595 TESTI2 Homo sapiens cDNA clone TESTI2038954 5, mRNA sequence	0.858929	0.893
ILMN_1714861	CD68	NM_001251.1	Homo sapiens CD68 antigen (CD68), mRNA.	0.952	0.952			ILMN_1696231	KIF24	XM_939512.1	PREDICTED: Homo sapiens kinesin family member 24 (KIF24), mRNA.	-0.808	-0.998			ILMN_1668012	SLC25A13	NM_014251.1	Homo sapiens solute carrier family 25, member 13 (citrin) (SLC25A13), nuclear gene encoding mitochondrial protein, mRNA.	0.856014	0.945
ILMN_1770673	AKNA	NM_030767.2	Homo sapiens AT-hook transcription factor (AKNA), mRNA.	0.952	0.998			ILMN_1758104	PRPS2	NM_002765.2	Homo sapiens phosphoribosyl pyrophosphate synthetase 2 (PRPS2), mRNA.	-0.808	-0.962			ILMN_1703718	CCT7	NM_006429.2	Homo sapiens chaperonin containing TCP1, subunit 7 (eta) (CCT7), transcript variant 1, mRNA.	0.856014	0.979
ILMN_1776327	LOC642441	XM_930678.1	PREDICTED: Homo sapiens hypothetical protein LOC642441 (LOC642441), mRNA.	0.952	0.997			ILMN_1756326	CKS2	NM_001827.1	Homo sapiens CDC28 protein kinase regulatory subunit 2 (CKS2), mRNA.	-0.808	-0.977			ILMN_1774661	SNRPB	NM_003091.3	Homo sapiens small nuclear ribonucleoprotein polypeptides B and B1 (SNRPB), transcript variant 2, mRNA.	0.856014	0.984
ILMN_1831563		AL044810	DKFZp434O1935_r1 434 (synonym: htes3) Homo sapiens cDNA clone DKFZp434O1935 5, mRNA sequence	0.952	0.991			ILMN_1728662	ALDH3B1	NM_001030010.1	Homo sapiens aldehyde dehydrogenase 3 family, member B1 (ALDH3B1), transcript variant 2, mRNA.	-0.808	-0.954			ILMN_1664833	MRPL50	NM_019051.1	Homo sapiens mitochondrial ribosomal protein L50 (MRPL50), nuclear gene encoding mitochondrial protein, mRNA.	0.856014	0.978
ILMN_1767006	PSMB8	NM_148919.3	Homo sapiens proteasome (prosome, macropain) subunit, beta type, 8 (large multifunctional peptidase 7) (PSMB8), transcript variant 2, mRNA.	0.951	0.969			ILMN_1786125	CCNA2	NM_001237.2	Homo sapiens cyclin A2 (CCNA2), mRNA.	-0.808	-0.948			ILMN_1692824	ASPA	NM_000049.2	Homo sapiens aspartoacylase (Canavan disease) (ASPA), transcript variant 1, mRNA.	0.856014	0.98
ILMN_1751034	LOC162073	XM_943094.1	PREDICTED: Homo sapiens hypothetical protein LOC162073, transcript variant 4 (LOC162073), mRNA.	0.951	0.937			ILMN_1668814	CENPM	NM_024053.3	Homo sapiens centromere protein M (CENPM), transcript variant 1, mRNA.	-0.808	-0.901			ILMN_1810875	SYNGR1	NM_145738.1	Homo sapiens synaptogyrin 1 (SYNGR1), transcript variant 1c, mRNA.	0.856014	0.973
ILMN_1787718	SLC27A1	NM_198580.1	Homo sapiens solute carrier family 27 (fatty acid transporter), member 1 (SLC27A1), mRNA.	0.951	0.989			ILMN_1675788	ZNF175	NM_007147.2	Homo sapiens zinc finger protein 175 (ZNF175), mRNA.	-0.808	-0.993			ILMN_1710216	AVEN	NM_020371.2	Homo sapiens apoptosis, caspase activation inhibitor (AVEN), mRNA.	0.856014	0.976
ILMN_1697220	NT5E	NM_002526.1	Homo sapiens 5'-nucleotidase, ecto (CD73) (NT5E), mRNA.	0.951	0.994			ILMN_1700880	LOC643554	XM_926857.1	PREDICTED: Homo sapiens similar to Ornithine aminotransferase, mitochondrial precursor (Ornithine--oxo-acid aminotransferase) (LOC643554), mRNA.	-0.808	-0.992			ILMN_1794651	CYorf14	NR_001544.1	Homo sapiens chromosome Y open reading frame 14 (CYorf14), non-coding RNA.	0.856014	0.718
ILMN_1666078	HLA-H	NR_001434.1	Homo sapiens major histocompatibility complex, class I, H (pseudogene) (HLA-H), non-coding RNA.	0.95	0.972			ILMN_1781672	GAB1	NM_207123.1	Homo sapiens GRB2-associated binding protein 1 (GAB1), transcript variant 1, mRNA.	-0.808	-0.999			ILMN_1696701	LOC344595	XM_298151.5	PREDICTED: Homo sapiens hypothetical LOC344595 (LOC344595), mRNA.	0.856014	0.997
ILMN_1782704	CD19	NM_001770.3	Homo sapiens CD19 antigen (CD19), mRNA.	0.95	0.973			ILMN_1716195	HIST1H2BG	NM_003518.3	Homo sapiens histone cluster 1, H2bg (HIST1H2BG), mRNA.	-0.808	-0.883			ILMN_1660698	GTPBP8	NM_138485.1	Homo sapiens GTP-binding protein 8 (putative) (GTPBP8), transcript variant 2, mRNA.	0.856014	0.989
ILMN_1763326	FLJ44216	NM_198567.1	Homo sapiens FLJ44216 protein (FLJ44216), mRNA.	0.95	0.999			ILMN_1698185	LOC197336	NM_145294.3	Homo sapiens similar to RIKEN cDNA 3230401M21 [Mus musculus] (LOC197336), mRNA.	-0.808	-0.987			ILMN_1703369	LOC647474	XM_943003.1	PREDICTED: Homo sapiens similar to heterogeneous nuclear ribonucleoprotein A3, transcript variant 2 (LOC647474), mRNA.	0.856014	0.972
ILMN_1818577		AF088044	Homo sapiens full length insert cDNA clone ZD58F01	0.949	0.997			ILMN_1687947	HIST1H2BE	NM_003523.2	Homo sapiens histone cluster 1, H2be (HIST1H2BE), mRNA.	-0.808	-0.828			ILMN_1776267	CLN6	NM_017882.1	Homo sapiens ceroid-lipofuscinosis, neuronal 6, late infantile, variant (CLN6), mRNA.	0.856014	0.997
ILMN_1695879	ELA1	NM_001971.4	Homo sapiens elastase 1, pancreatic (ELA1), mRNA.	0.948	0.986			ILMN_1731745	NINJ2	NM_016533.4	Homo sapiens ninjurin 2 (NINJ2), mRNA.	-0.808	-0.934			ILMN_1738369	TUFM	NM_003321.3	Homo sapiens Tu translation elongation factor, mitochondrial (TUFM), nuclear gene encoding mitochondrial protein, mRNA.	0.856014	0.942
ILMN_1790234	P8	NM_012385.1	Homo sapiens p8 protein (candidate of metastasis 1) (P8), mRNA.	0.948	0.857			ILMN_1812161	ATG4A	NM_052936.2	Homo sapiens ATG4 autophagy related 4 homolog A (S. cerevisiae) (ATG4A), transcript variant 1, mRNA.	-0.808	-0.976			ILMN_1685954	HMBS	NM_000190.3	Homo sapiens hydroxymethylbilane synthase (HMBS), transcript variant 1, mRNA.	0.85202	0.973
ILMN_1810910	CFH	NM_001014975.1	Homo sapiens complement factor H (CFH), transcript variant 2, mRNA.	0.948	0.866			ILMN_1768291	SPAG5	NM_006461.3	Homo sapiens sperm associated antigen 5 (SPAG5), mRNA.	-0.808	-0.976			ILMN_1815840	IGLL1	NM_020070.2	Homo sapiens immunoglobulin lambda-like polypeptide 1 (IGLL1), transcript variant 1, mRNA.	0.85202	0.988
ILMN_1679858	CD9	NM_001769.2	Homo sapiens CD9 molecule (CD9), mRNA.	0.946	0.972			ILMN_1695075	CCDC15	NM_025004.1	Homo sapiens coiled-coil domain containing 15 (CCDC15), mRNA.	-0.807	-0.975			ILMN_1672174	ECE1	NM_001397.1	Homo sapiens endothelin converting enzyme 1 (ECE1), mRNA.	0.85202	0.928
ILMN_1781824	FASLG	NM_000639.1	Homo sapiens Fas ligand (TNF superfamily, member 6) (FASLG), mRNA.	0.946	0.977			ILMN_1677574	GALNT6	NM_007210.2	Homo sapiens UDP-N-acetyl-alpha-D-galactosamine:polypeptide N-acetylgalactosaminyltransferase 6 (GalNAc-T6) (GALNT6), mRNA.	-0.807	-0.995			ILMN_1713680	SFXN1	NM_022754.4	Homo sapiens sideroflexin 1 (SFXN1), mRNA.	0.851742	0.98
ILMN_1765855	LRRC8C	NM_032270.2	Homo sapiens leucine rich repeat containing 8 family, member C (LRRC8C), mRNA.	0.945	0.992			ILMN_1894720		AK057399	Homo sapiens cDNA FLJ32837 fis, clone TESTI2003280	-0.807	-0.987			ILMN_1655563	KIAA0427	NM_014772.1	Homo sapiens KIAA0427 (KIAA0427), mRNA.	0.851742	0.988
ILMN_1660923	LOC554223	XR_001115.1	PREDICTED: Homo sapiens hypothetical LOC554223, transcript variant 3 (LOC554223), misc RNA.	0.944	0.976			ILMN_1651253	LOC644150	XM_933686.1	PREDICTED: Homo sapiens similar to SH3 domain binding protein CR16, transcript variant 2 (LOC644150), mRNA.	-0.807	-0.963			ILMN_1732023	PRDM7	NM_052996.2	Homo sapiens PR domain containing 7 (PRDM7), transcript variant 2, mRNA.	0.851742	0.967
ILMN_1677085	RGS19	NM_005873.1	Homo sapiens regulator of G-protein signalling 19 (RGS19), mRNA.	0.944	0.994			ILMN_1654441	OAT	NM_000274.1	Homo sapiens ornithine aminotransferase (gyrate atrophy) (OAT), nuclear gene encoding mitochondrial protein, mRNA.	-0.807	-0.995			ILMN_1673966	POLR3F	NM_006466.2	Homo sapiens polymerase (RNA) III (DNA directed) polypeptide F, 39 kDa (POLR3F), mRNA.	0.851742	0.883
ILMN_1909770		AK024852	Homo sapiens cDNA: FLJ21199 fis, clone COL00235	0.944	0.998			ILMN_1738949	MKS1	NM_017777.1	Homo sapiens Meckel syndrome, type 1 (MKS1), mRNA.	-0.807	-0.997			ILMN_1813597	C4orf18	NM_016613.4	Homo sapiens chromosome 4 open reading frame 18 (C4orf18), transcript variant 2, mRNA.	0.851742	0.992
ILMN_1782922	PDE4B	NM_002600.2	Homo sapiens phosphodiesterase 4B, cAMP-specific (phosphodiesterase E4 dunce homolog, Drosophila) (PDE4B), mRNA.	0.944	0.979			ILMN_1697777	TSTA3	NM_003313.2	Homo sapiens tissue specific transplantation antigen P35B (TSTA3), mRNA.	-0.807	-0.997			ILMN_1708110	TMEM144	NM_018342.2	Homo sapiens transmembrane protein 144 (TMEM144), mRNA.	0.851742	0.991
ILMN_1742789	LPXN	NM_004811.1	Homo sapiens leupaxin (LPXN), mRNA.	0.943	0.999			ILMN_1756043	WDHD1	NM_001008396.1	Homo sapiens WD repeat and HMG-box DNA binding protein 1 (WDHD1), transcript variant 2, mRNA.	-0.807	-0.997			ILMN_1731070	ORC6L	NM_014321.2	Homo sapiens origin recognition complex, subunit 6 like (yeast) (ORC6L), mRNA.	0.851742	0.984
ILMN_1792473	AIF1	NM_001623.3	Homo sapiens allograft inflammatory factor 1 (AIF1), transcript variant 3, mRNA.	0.943	0.975			ILMN_1780081	DDX52	NM_007010.2	Homo sapiens DEAD (Asp-Glu-Ala-Asp) box polypeptide 52 (DDX52), transcript variant 1, mRNA.	-0.807	-0.994			ILMN_1886515		AY726563	Homo sapiens clone TESTIS-609 mRNA sequence	0.851742	0.999
ILMN_1651429	SELM	NM_080430.2	Homo sapiens selenoprotein M (SELM), mRNA.	0.943	0.988			ILMN_1701289	MGC40489	XM_940001.1	PREDICTED: Homo sapiens hypothetical protein MGC40489, transcript variant 8 (MGC40489), mRNA.	-0.807	-0.999			ILMN_1655093	ING5	NM_032329.4	Homo sapiens inhibitor of growth family, member 5 (ING5), mRNA.	0.851742	0.999
ILMN_1803161	LOC650815	XM_939906.1	PREDICTED: Homo sapiens similar to T-cell receptor alpha chain V region CTL-L17 precursor (LOC650815), mRNA.	0.943	0.996			ILMN_1901799		CB158718	K-EST0218111 L18POOL1n1 Homo sapiens cDNA clone L18POOL1n1-13-F07 5, mRNA sequence	-0.807	-0.969			ILMN_1689110	NOB1	NM_014062.1	Homo sapiens NIN1/RPN12 binding protein 1 homolog (S. cerevisiae) (NOB1), mRNA.	0.847451	0.979
ILMN_1724708	RAB33A	NM_004794.2	Homo sapiens RAB33A, member RAS oncogene family (RAB33A), mRNA.	0.941	0.996			ILMN_1726720	NUSAP1	NM_016359.2	Homo sapiens nucleolar and spindle associated protein 1 (NUSAP1), transcript variant 1, mRNA.	-0.807	-0.975			ILMN_1684746	IPO11	NM_016338.3	Homo sapiens importin 11 (IPO11), mRNA.	0.847451	0.992
ILMN_1754249	LOC442535	NM_001013738.1	Homo sapiens similar to T-cell receptor gamma chain V region PT-gamma-1/2 precursor (LOC442535), mRNA.	0.939	0.998			ILMN_1814165	SSBP3	NM_145716.2	Homo sapiens single stranded DNA binding protein 3 (SSBP3), transcript variant 1, mRNA.	-0.807	-0.962			ILMN_1779596	C11orf51	NM_014042.1	Homo sapiens chromosome 11 open reading frame 51 (C11orf51), mRNA.	0.847451	0.992
ILMN_1780582	CD83	NM_004233.2	Homo sapiens CD83 antigen (activated B lymphocytes, immunoglobulin superfamily) (CD83), mRNA.	0.938	0.991			ILMN_1735499	DCBLD2	NM_080927.3	Homo sapiens discoidin, CUB and LCCL domain containing 2 (DCBLD2), mRNA.	-0.807	-0.953			ILMN_1692545	LOC646849	XM_933970.1	PREDICTED: Homo sapiens hypothetical protein LOC646849 (LOC646849), mRNA.	0.847451	0.991
ILMN_1756937	ST8SIA4	NM_005668.3	Homo sapiens ST8 alpha-N-acetyl-neuraminide alpha-2,8-sialyltransferase 4 (ST8SIA4), transcript variant 1, mRNA.	0.938	0.989			ILMN_1749410	PKP4	NM_003628.3	Homo sapiens plakophilin 4 (PKP4), transcript variant 1, mRNA.	-0.807	-0.997			ILMN_1746465	FJX1	NM_014344.2	Homo sapiens four jointed box 1 (Drosophila) (FJX1), mRNA.	0.847451	0.994
ILMN_1672022	EPHA4	NM_004438.3	Homo sapiens EPH receptor A4 (EPHA4), mRNA.	0.938	0.998			ILMN_1753464	C17orf53	NM_024032.2	Homo sapiens chromosome 17 open reading frame 53 (C17orf53), mRNA.	-0.807	-0.969			ILMN_1860735		BU857004	AGENCOURT_10480778 NIH_MGC_107 Homo sapiens cDNA clone IMAGE:6646806 5, mRNA sequence	0.847451	0.953
ILMN_1891523		CD674265	fs08f03.y1 Human Lens cDNA (Normalized): fs Homo sapiens cDNA clone fs08f03 5, mRNA sequence	0.938	0.974			ILMN_1797384	UROS	NM_000375.1	Homo sapiens uroporphyrinogen III synthase (congenital erythropoietic porphyria) (UROS), mRNA.	-0.806	-0.996			ILMN_1739192	SPAG16	NM_001025436.1	Homo sapiens sperm associated antigen 16 (SPAG16), transcript variant 2, mRNA.	0.847451	0.985
ILMN_1663080	LFNG	NM_002304.1	Homo sapiens lunatic fringe homolog (Drosophila) (LFNG), mRNA.	0.935	0.994			ILMN_1678423	SPA17	NM_017425.2	Homo sapiens sperm autoantigenic protein 17 (SPA17), mRNA.	-0.806	-0.99			ILMN_1787843	HSDL2	NM_032303.2	Homo sapiens hydroxysteroid dehydrogenase like 2 (HSDL2), mRNA.	0.847451	0.999
ILMN_1689876	LOC648189	XM_937239.1	PREDICTED: Homo sapiens similar to TBC1 domain family member 2 (Prostate antigen recognized and indentified by SEREX) (PARIS-1) (LOC648189), mRNA.	0.935	0.993			ILMN_1714765	LOC389599	XM_372002.3	PREDICTED: Homo sapiens similar to amyotrophic lateral sclerosis 2 (juvenile) chromosome region, candidate 2 (LOC389599), mRNA.	-0.806	-0.999			ILMN_1698233	RWDD2B	NM_016940.1	Homo sapiens RWD domain containing 2B (RWDD2B), mRNA.	0.847451	0.99
ILMN_1749081	AUTS2	NM_015570.1	Homo sapiens autism susceptibility candidate 2 (AUTS2), mRNA.	0.934	0.996			ILMN_1657634	FANCD2	NM_033084.3	Homo sapiens Fanconi anemia, complementation group D2 (FANCD2), transcript variant 1, mRNA.	-0.806	-0.992			ILMN_1680993	TRIM10	NM_006778.2	Homo sapiens tripartite motif-containing 10 (TRIM10), transcript variant 1, mRNA.	0.847451	0.996
ILMN_1770768	SLAMF1	NM_003037.1	Homo sapiens signaling lymphocytic activation molecule family member 1 (SLAMF1), mRNA.	0.934	0.997			ILMN_1761941	C4orf18	NM_016613.4	Homo sapiens chromosome 4 open reading frame 18 (C4orf18), transcript variant 2, mRNA.	-0.806	-0.7			ILMN_1791232	SPRED2	NM_181784.1	Homo sapiens sprouty-related, EVH1 domain containing 2 (SPRED2), mRNA.	0.845062	0.913
ILMN_1822458		BX400436	BX400436 Homo sapiens T CELLS (JURKAT CELL LINE) COT 10-NORMALIZED Homo sapiens cDNA clone CS0DJ011YK18 5-PRIME, mRNA sequence	0.934	0.997			ILMN_1687391	C3orf35	NM_178342.1	Homo sapiens chromosome 3 open reading frame 35 (C3orf35), transcript variant E, mRNA.	-0.806	-0.944			ILMN_1726798	UBXD3	NM_152376.2	Homo sapiens UBX domain containing 3 (UBXD3), mRNA.	0.845062	0.985
ILMN_1790692	GNLY	NM_012483.1	Homo sapiens granulysin (GNLY), transcript variant 519, mRNA.	0.933	0.975			ILMN_1695226	DIAPH3	NM_030932.2	Homo sapiens diaphanous homolog 3 (Drosophila) (DIAPH3), mRNA.	-0.804	-0.938			ILMN_1732150	KIAA0101	NM_014736.4	Homo sapiens KIAA0101 (KIAA0101), transcript variant 1, mRNA.	0.845062	0.993
ILMN_1769876	TBC1D2	NM_018421.2	Homo sapiens TBC1 domain family, member 2 (TBC1D2), mRNA.	0.933	0.969			ILMN_1768721	DPPA4	NM_018189.2	Homo sapiens developmental pluripotency associated 4 (DPPA4), mRNA.	-0.804	-0.884			ILMN_1794011	CHST2	NM_004267.3	Homo sapiens carbohydrate (N-acetylglucosamine-6-O) sulfotransferase 2 (CHST2), mRNA.	0.845062	0.997
ILMN_1666940	PTGER2	NM_000956.2	Homo sapiens prostaglandin E receptor 2 (subtype EP2), 53kDa (PTGER2), mRNA.	0.933	0.968			ILMN_1712220	LOC652761	XM_942394.1	PREDICTED: Homo sapiens similar to Rh blood group D antigen isoform 1 (LOC652761), mRNA.	-0.804	-0.999			ILMN_1744649	PSMB5	NM_002797.2	Homo sapiens proteasome (prosome, macropain) subunit, beta type, 5 (PSMB5), mRNA.	0.843142	0.991
ILMN_1761778	TNFSF8	NM_001244.2	Homo sapiens tumor necrosis factor (ligand) superfamily, member 8 (TNFSF8), mRNA.	0.933	0.981			ILMN_1772292	LOC653752	XM_933660.1	PREDICTED: Homo sapiens similar to dexamethasone-induced transcript (LOC653752), mRNA.	-0.804	-0.948			ILMN_1662181	FGFR1OP	NM_007045.2	Homo sapiens FGFR1 oncogene partner (FGFR1OP), transcript variant 1, mRNA.	0.843142	0.994
ILMN_1864900		AK127256	Homo sapiens cDNA FLJ45323 fis, clone BRHIP3006390	0.932	0.995			ILMN_1664861	ID1	NM_181353.1	Homo sapiens inhibitor of DNA binding 1, dominant negative helix-loop-helix protein (ID1), transcript variant 2, mRNA.	-0.804	-0.973			ILMN_1741556	MTMR1	NM_176789.1	Homo sapiens myotubularin related protein 1 (MTMR1), transcript variant 2, mRNA.	0.843142	0.996
ILMN_1771801	SIRPB2	NM_080816.1	Homo sapiens signal-regulatory protein beta 2 (SIRPB2), transcript variant 2, mRNA.	0.932	0.991			ILMN_1663975	CNNM2	NM_199077.1	Homo sapiens cyclin M2 (CNNM2), transcript variant 3, mRNA.	-0.804	-0.999			ILMN_1764629	SLC39A14	NM_015359.1	Homo sapiens solute carrier family 39 (zinc transporter), member 14 (SLC39A14), mRNA.	0.843142	0.999
ILMN_1734007	GRAMD3	NM_023927.1	Homo sapiens GRAM domain containing 3 (GRAMD3), mRNA.	0.932	0.993			ILMN_1684217	AURKB	NM_004217.1	Homo sapiens aurora kinase B (AURKB), mRNA.	-0.804	-0.951			ILMN_1774028	MTFR1	NM_014637.2	Homo sapiens mitochondrial fission regulator 1 (MTFR1), nuclear gene encoding mitochondrial protein, mRNA.	0.843142	0.956
ILMN_1758315	SLC9A9	NM_173653.1	Homo sapiens solute carrier family 9 (sodium/hydrogen exchanger), member 9 (SLC9A9), mRNA.	0.932	0.975			ILMN_1796013	PYCR1	NM_153824.1	Homo sapiens pyrroline-5-carboxylate reductase 1 (PYCR1), transcript variant 2, mRNA.	-0.804	-0.941			ILMN_1692177	TSC22D1	NM_006022.2	Homo sapiens TSC22 domain family, member 1 (TSC22D1), transcript variant 2, mRNA.	0.843142	0.993
ILMN_1666902	GPR114	NM_153837.1	Homo sapiens G protein-coupled receptor 114 (GPR114), mRNA.	0.931	0.898			ILMN_1808404	RHBDF1	NM_022450.2	Homo sapiens rhomboid 5 homolog 1 (Drosophila) (RHBDF1), mRNA.	-0.803	-0.968			ILMN_1703692	LOC647000	XM_929980.1	PREDICTED: Homo sapiens similar to tubulin, beta 5 (LOC647000), mRNA.	0.843142	0.995
ILMN_1779448	EFHD1	NM_025202.2	Homo sapiens EF-hand domain family, member D1 (EFHD1), mRNA.	0.931	0.978			ILMN_1721525	FLCN	NM_144606.4	Homo sapiens folliculin (FLCN), transcript variant 2, mRNA.	-0.803	-0.982			ILMN_1761939	TIPIN	NM_017858.1	Homo sapiens TIMELESS interacting protein (TIPIN), mRNA.	0.843142	0.996
ILMN_1707342	LRIG1	NM_015541.2	Homo sapiens leucine-rich repeats and immunoglobulin-like domains 1 (LRIG1), mRNA.	0.93	0.984			ILMN_1663605	RNF123	NM_022064.2	Homo sapiens ring finger protein 123 (RNF123), mRNA.	-0.803	-0.998			ILMN_1664630	CHEK1	NM_001274.2	Homo sapiens CHK1 checkpoint homolog (S. pombe) (CHEK1), mRNA.	0.843142	0.857
ILMN_1762801	KLF12	NM_016285.2	Homo sapiens Kruppel-like factor 12 (KLF12), transcript variant 2, mRNA.	0.93	0.999			ILMN_1746986	SLC39A3	NM_213568.1	Homo sapiens solute carrier family 39 (zinc transporter), member 3 (SLC39A3), transcript variant 2, mRNA.	-0.803	-0.996			ILMN_1738987	HS2ST1	NM_012262.2	Homo sapiens heparan sulfate 2-O-sulfotransferase 1 (HS2ST1), mRNA.	0.843142	0.95
ILMN_1765876	ARHGAP24	NM_001025616.1	Homo sapiens Rho GTPase activating protein 24 (ARHGAP24), transcript variant 1, mRNA.	0.93	0.99			ILMN_1695687	SALL4	NM_020436.2	Homo sapiens sal-like 4 (Drosophila) (SALL4), mRNA.	-0.803	-0.985			ILMN_1679267	TGM2	NM_198951.1	Homo sapiens transglutaminase 2 (C polypeptide, protein-glutamine-gamma-glutamyltransferase) (TGM2), transcript variant 2, mRNA.	0.843142	0.998
ILMN_1763516	SPINK2	NM_021114.1	Homo sapiens serine peptidase inhibitor, Kazal type 2 (acrosin-trypsin inhibitor) (SPINK2), mRNA.	0.93	0.999			ILMN_1774265	UNQ830	NM_206895.1	Homo sapiens ASCL830 (UNQ830), mRNA.	-0.803	-0.911			ILMN_1698912	PDF	NM_022341.1	Homo sapiens peptide deformylase (mitochondrial) (PDF), nuclear gene encoding mitochondrial protein, mRNA.	0.843142	0.881
ILMN_1807972	MICAL1	NM_022765.2	Homo sapiens microtubule associated monoxygenase, calponin and LIM domain containing 1 (MICAL1), mRNA.	0.929	0.993			ILMN_1669831	C6orf192	NM_052831.2	Homo sapiens chromosome 6 open reading frame 192 (C6orf192), mRNA.	-0.803	-0.965			ILMN_1695880	LOX	NM_002317.3	Homo sapiens lysyl oxidase (LOX), mRNA.	0.843142	0.991
ILMN_1712708	TRIM47	NM_033452.2	Homo sapiens tripartite motif-containing 47 (TRIM47), mRNA.	0.929	0.943			ILMN_1814589	KIF22	NM_007317.1	Homo sapiens kinesin family member 22 (KIF22), mRNA.	-0.803	-0.995			ILMN_1770719	KIAA0664	NM_015229.2	Homo sapiens KIAA0664 (KIAA0664), mRNA.	0.841565	0.964
ILMN_1674160	BIN1	NM_139348.1	Homo sapiens bridging integrator 1 (BIN1), transcript variant 6, mRNA.	0.928	0.995			ILMN_1745021	SLC30A1	NM_021194.2	Homo sapiens solute carrier family 30 (zinc transporter), member 1 (SLC30A1), mRNA.	-0.803	-0.947			ILMN_1768662	UCK2	NM_012474.3	Homo sapiens uridine-cytidine kinase 2 (UCK2), mRNA.	0.841565	0.982
ILMN_1772064	LOC54103	NM_017439.1	Homo sapiens hypothetical protein LOC54103 (LOC54103), mRNA.	0.927	0.993			ILMN_1720485	CST9L	NM_080610.1	Homo sapiens cystatin 9-like (mouse) (CST9L), mRNA.	-0.803	-0.979			ILMN_1769018	PCSK4	NM_017573.3	Homo sapiens proprotein convertase subtilisin/kexin type 4 (PCSK4), mRNA.	0.841565	0.952
ILMN_1704376	GLDN	NM_181789.1	Homo sapiens gliomedin (GLDN), mRNA.	0.926	0.804			ILMN_1789405	C22orf25	NM_152906.2	Homo sapiens chromosome 22 open reading frame 25 (C22orf25), mRNA.	-0.803	-0.976			ILMN_1767679	MT	NM_173467.3	Homo sapiens malonyl-CoA:acyl carrier protein transacylase, mitochondrial (MT), nuclear gene encoding mitochondrial protein, transcript variant 1, mRNA.	0.841565	0.998
ILMN_1744937	PTPRM	NM_002845.2	Homo sapiens protein tyrosine phosphatase, receptor type, M (PTPRM), mRNA.	0.926	0.991			ILMN_1680993	TRIM10	NM_006778.2	Homo sapiens tripartite motif-containing 10 (TRIM10), transcript variant 1, mRNA.	-0.803	-0.976			ILMN_1750518	THOC4	XM_946253.1	PREDICTED: Homo sapiens THO complex 4, transcript variant 2 (THOC4), mRNA.	0.841565	0.997
ILMN_1752639	SLC25A24	NM_013386.2	Homo sapiens solute carrier family 25 (mitochondrial carrier; phosphate carrier), member 24 (SLC25A24), transcript variant 1, mRNA.	0.926	0.989			ILMN_1769107	TMEM86B	NM_173804.3	Homo sapiens transmembrane protein 86B (TMEM86B), mRNA.	-0.803	-0.998			ILMN_1713846	PPM1H	XM_939302.1	PREDICTED: Homo sapiens protein phosphatase 1H (PP2C domain containing) (PPM1H), mRNA.	0.838814	0.997
ILMN_1729691	SLC16A6	NM_004694.2	Homo sapiens solute carrier family 16 (monocarboxylic acid transporters), member 6 (SLC16A6), mRNA.	0.926	0.989			ILMN_1781356	TSC22D3	NM_198057.2	Homo sapiens TSC22 domain family, member 3 (TSC22D3), transcript variant 1, mRNA.	-0.803	-0.967			ILMN_1706238	CSE1L	NM_177436.1	Homo sapiens CSE1 chromosome segregation 1-like (yeast) (CSE1L), transcript variant 2, mRNA.	0.838814	0.956
ILMN_1812926	ANTXR2	NM_058172.3	Homo sapiens anthrax toxin receptor 2 (ANTXR2), mRNA.	0.925	0.95			ILMN_1701643	GDPD5	NM_030792.4	Homo sapiens glycerophosphodiester phosphodiesterase domain containing 5 (GDPD5), mRNA.	-0.803	-0.973			ILMN_1674231	CHAF1B	NM_005441.2	Homo sapiens chromatin assembly factor 1, subunit B (p60) (CHAF1B), mRNA.	0.838814	0.98
ILMN_1758457	TBC1D16	NM_019020.2	Homo sapiens TBC1 domain family, member 16 (TBC1D16), mRNA.	0.925	0.918			ILMN_1750102	EME1	NM_152463.1	Homo sapiens essential meiotic endonuclease 1 homolog 1 (S. pombe) (EME1), mRNA.	-0.803	-0.961			ILMN_1715583	BOP1	NM_015201.3	Homo sapiens block of proliferation 1 (BOP1), mRNA.	0.838814	0.972
ILMN_1778599	SP140	NM_007237.3	Homo sapiens SP140 nuclear body protein (SP140), transcript variant 1, mRNA.	0.924	0.992			ILMN_1700994	KREMEN1	NM_153379.1	Homo sapiens kringle containing transmembrane protein 1 (KREMEN1), transcript variant 1, mRNA.	-0.803	-0.999			ILMN_1757415	C1orf163	NM_023077.1	Homo sapiens chromosome 1 open reading frame 163 (C1orf163), mRNA.	0.838814	0.966
ILMN_1654735	SLCO3A1	XM_941061.1	PREDICTED: Homo sapiens solute carrier organic anion transporter family, member 3A1, transcript variant 2 (SLCO3A1), mRNA.	0.924	0.999			ILMN_1733519	HMGB3	NM_005342.2	Homo sapiens high-mobility group box 3 (HMGB3), mRNA.	-0.803	-0.992			ILMN_1802615	CDK6	NM_001259.5	Homo sapiens cyclin-dependent kinase 6 (CDK6), mRNA.	0.838056	0.953
ILMN_1721526	MORC4	NM_024657.2	Homo sapiens MORC family CW-type zinc finger 4 (MORC4), mRNA.	0.924	0.996			ILMN_1693221	CENPH	NM_022909.3	Homo sapiens centromere protein H (CENPH), mRNA.	-0.803	-0.904			ILMN_1703201	GPR63	NM_030784.1	Homo sapiens G protein-coupled receptor 63 (GPR63), mRNA.	0.838056	0.969
ILMN_1776649	LRRK2	XM_930820.1	PREDICTED: Homo sapiens leucine-rich repeat kinase 2, transcript variant 2 (LRRK2), mRNA.	0.924	0.996			ILMN_1766797	CCS	NM_005125.1	Homo sapiens copper chaperone for superoxide dismutase (CCS), mRNA.	-0.803	-0.992			ILMN_1666522	LOC653785	XM_929823.1	PREDICTED: Homo sapiens similar to NEW1 domain containing protein isoform 1 (LOC653785), mRNA.	0.834535	0.991
ILMN_1804629	TPK1	NM_022445.2	Homo sapiens thiamin pyrophosphokinase 1 (TPK1), mRNA.	0.922	0.994			ILMN_1655608	KLHL18	NM_025010.2	Homo sapiens kelch-like 18 (Drosophila) (KLHL18), mRNA.	-0.803	-0.99			ILMN_1683250	LOC440731	XM_933693.1	PREDICTED: Homo sapiens hypothetical LOC440731, transcript variant 2 (LOC440731), mRNA.	0.834535	0.969
ILMN_1701875	ZYX	NM_003461.4	Homo sapiens zyxin (ZYX), transcript variant 1, mRNA.	0.921	0.995			ILMN_1807232	STIL	NM_003035.1	Homo sapiens SCL/TAL1 interrupting locus (STIL), mRNA.	-0.803	-0.98			ILMN_1771558	MCM4	NM_005914.2	Homo sapiens minichromosome maintenance complex component 4 (MCM4), transcript variant 1, mRNA.	0.834468	0.99
ILMN_1655414	TNFSF14	NM_003807.2	Homo sapiens tumor necrosis factor (ligand) superfamily, member 14 (TNFSF14), transcript variant 1, mRNA.	0.921	0.988			ILMN_1683261	PICALM	NM_007166.2	Homo sapiens phosphatidylinositol binding clathrin assembly protein (PICALM), transcript variant 1, mRNA.	-0.803	-0.992			ILMN_1731966	LEPR	NM_001003679.1	Homo sapiens leptin receptor (LEPR), transcript variant 2, mRNA.	0.834468	0.986
ILMN_1689518	PECAM1	NM_000442.2	Homo sapiens platelet/endothelial cell adhesion molecule (CD31 antigen) (PECAM1), mRNA.	0.92	0.964			ILMN_1814281	SPC25	NM_020675.3	Homo sapiens SPC25, NDC80 kinetochore complex component, homolog (S. cerevisiae) (SPC25), mRNA.	-0.803	-0.919			ILMN_1815154	MYH10	NM_005964.1	Homo sapiens myosin, heavy chain 10, non-muscle (MYH10), mRNA.	0.834468	0.962
ILMN_1719627	SLC27A3	NM_024330.1	Homo sapiens solute carrier family 27 (fatty acid transporter), member 3 (SLC27A3), mRNA.	0.919	0.994			ILMN_1702032	SPHK1	NM_021972.2	Homo sapiens sphingosine kinase 1 (SPHK1), transcript variant 1, mRNA.	-0.803	-0.885			ILMN_1776195	TMSB4Y	NM_004202.2	Homo sapiens thymosin beta 4, Y-linked (TMSB4Y), mRNA.	0.834468	0.983
ILMN_1741165	SLC11A1	NM_001032220.1	Homo sapiens solute carrier family 11 (proton-coupled divalent metal ion transporters), member 1 (SLC11A1), transcript variant 2, mRNA.	0.919	0.936			ILMN_1726884	NARF	NM_031968.1	Homo sapiens nuclear prelamin A recognition factor (NARF), transcript variant 2, mRNA.	-0.803	-0.992			ILMN_1773963	GNA15	NM_002068.1	Homo sapiens guanine nucleotide binding protein (G protein), alpha 15 (Gq class) (GNA15), mRNA.	0.834468	0.937
ILMN_1666507	PLAUR	NM_001005376.1	Homo sapiens plasminogen activator, urokinase receptor (PLAUR), transcript variant 2, mRNA.	0.919	0.996			ILMN_1717094	LOC286334	XM_928246.1	PREDICTED: Homo sapiens hypothetical protein LOC286334 (LOC286334), mRNA.	-0.803	-0.999			ILMN_1716895	RPA3	NM_002947.3	Homo sapiens replication protein A3, 14kDa (RPA3), mRNA.	0.834468	0.989
ILMN_1682212	RASSF2	NM_170773.1	Homo sapiens Ras association (RalGDS/AF-6) domain family 2 (RASSF2), transcript variant 2, mRNA.	0.918	0.965			ILMN_1753663	LOC643366	XM_927886.1	PREDICTED: Homo sapiens similar to ADP-ribosylation factor-like protein 4A, transcript variant 1 (LOC643366), mRNA.	-0.803	-0.987			ILMN_1704196	DSG2	NM_001943.1	Homo sapiens desmoglein 2 (DSG2), mRNA.	0.834468	0.994
ILMN_1735495	TBC1D8	NM_007063.2	Homo sapiens TBC1 domain family, member 8 (with GRAM domain) (TBC1D8), mRNA.	0.918	0.985			ILMN_1778374	BSG	NM_198589.1	Homo sapiens basigin (Ok blood group) (BSG), transcript variant 2, mRNA.	-0.803	-0.986			ILMN_1808919	HPS4	NM_152843.1	Homo sapiens Hermansky-Pudlak syndrome 4 (HPS4), transcript variant 4, mRNA.	0.834468	0.972
ILMN_1664170	CUGBP2	NM_001025076.1	Homo sapiens CUG triplet repeat, RNA binding protein 2 (CUGBP2), transcript variant 1, mRNA.	0.917	0.967			ILMN_1711514	COCH	NM_004086.1	Homo sapiens coagulation factor C homolog, cochlin (Limulus polyphemus) (COCH), mRNA.	-0.803	-0.988			ILMN_1672080	NR2F6	NM_005234.3	Homo sapiens nuclear receptor subfamily 2, group F, member 6 (NR2F6), mRNA.	0.831001	0.999
ILMN_1797342	FNBP1	NM_015033.2	Homo sapiens formin binding protein 1 (FNBP1), mRNA.	0.916	0.998			ILMN_1662619	TFPI	NM_001032281.1	Homo sapiens tissue factor pathway inhibitor (lipoprotein-associated coagulation inhibitor) (TFPI), transcript variant 2, mRNA.	-0.803	-0.985			ILMN_1776014	LOC652126	XM_941463.1	PREDICTED: Homo sapiens similar to Ig heavy chain V-I region V35 precursor (LOC652126), mRNA.	0.831001	0.999
ILMN_1787461	RUNX3	NM_004350.1	Homo sapiens runt-related transcription factor 3 (RUNX3), transcript variant 2, mRNA.	0.916	0.989			ILMN_1747160	SYT15	NM_181519.2	Homo sapiens synaptotagmin XV (SYT15), transcript variant b, mRNA.	-0.803	-0.992			ILMN_1808837	LOC649032	XM_944890.1	PREDICTED: Homo sapiens similar to 60S ribosomal protein L7a, transcript variant 2 (LOC649032), mRNA.	0.830102	0.979
ILMN_1793859	ALDH2	NM_000690.2	Homo sapiens aldehyde dehydrogenase 2 family (mitochondrial) (ALDH2), nuclear gene encoding mitochondrial protein, mRNA.	0.916	0.917			ILMN_1779095	CEBPE	NM_001805.2	Homo sapiens CCAAT/enhancer binding protein (C/EBP), epsilon (CEBPE), mRNA.	-0.801	-0.94			ILMN_1735488	FRRS1	NM_001013660.1	Homo sapiens ferric-chelate reductase 1 (FRRS1), mRNA.	0.830102	0.999
ILMN_1803457	IFI16	NM_005531.1	Homo sapiens interferon, gamma-inducible protein 16 (IFI16), mRNA.	0.915	0.976			ILMN_1711462	MNS1	NM_018365.1	Homo sapiens meiosis-specific nuclear structural 1 (MNS1), mRNA.	-0.801	-0.961			ILMN_1879857		CB160856	K-EST0220612 L18POOL1n1 Homo sapiens cDNA clone L18POOL1n1-33-F12 5, mRNA sequence	0.830102	0.993
ILMN_1783149	CDH23	NM_022124.2	Homo sapiens cadherin-like 23 (CDH23), transcript variant 1, mRNA.	0.915	0.993			ILMN_1808907	HIST1H2BN	NM_003520.3	Homo sapiens histone cluster 1, H2bn (HIST1H2BN), mRNA.	-0.801	-0.9			ILMN_1713162	GSTM2	NM_000848.2	Homo sapiens glutathione S-transferase M2 (muscle) (GSTM2), mRNA.	0.830102	0.995
ILMN_1660871	NEK6	NM_014397.3	Homo sapiens NIMA (never in mitosis gene a)-related kinase 6 (NEK6), mRNA.	0.915	0.938			ILMN_1686915	CCDC34	NM_030771.1	Homo sapiens coiled-coil domain containing 34 (CCDC34), transcript variant 1, mRNA.	-0.801	-0.993			ILMN_1767558	LRP5	NM_002335.1	Homo sapiens low density lipoprotein receptor-related protein 5 (LRP5), mRNA.	0.830102	0.989
ILMN_1749362	CD28	NM_006139.1	Homo sapiens CD28 molecule (CD28), mRNA.	0.915	0.985			ILMN_1763907	C6orf173	NM_001012507.1	Homo sapiens chromosome 6 open reading frame 173 (C6orf173), mRNA.	-0.801	-0.941			ILMN_1714809	RPIA	NM_144563.1	Homo sapiens ribose 5-phosphate isomerase A (ribose 5-phosphate epimerase) (RPIA), mRNA.	0.820323	0.983
ILMN_1683415	CAMK2D	NM_172115.1	Homo sapiens calcium/calmodulin-dependent protein kinase (CaM kinase) II delta (CAMK2D), transcript variant 4, mRNA.	0.915	0.993			ILMN_1748241	CENPP	NM_001012267.1	Homo sapiens centromere protein P (CENPP), mRNA.	-0.801	-0.968			ILMN_1810680	BOLA2	NM_001031827.1	Homo sapiens bolA homolog 2 (E. coli) (BOLA2), mRNA.	0.820323	0.98
ILMN_1696463	SPI1	NM_003120.1	Homo sapiens spleen focus forming virus (SFFV) proviral integration oncogene spi1 (SPI1), mRNA.	0.914	0.956			ILMN_1832656		AW578902	RC2-CT0321-110100-013-c08 CT0321 Homo sapiens cDNA, mRNA sequence	-0.801	-0.954			ILMN_1809034	GATC	NM_176818.1	Homo sapiens glutamyl-tRNA(Gln) amidotransferase, subunit C homolog (bacterial) (GATC), mRNA.	0.820323	0.996
ILMN_1792885	CTSC	NM_001814.2	Homo sapiens cathepsin C (CTSC), transcript variant 1, mRNA.	0.914	0.871			ILMN_1706505	COL5A1	NM_000093.2	Homo sapiens collagen, type V, alpha 1 (COL5A1), mRNA.	-0.801	-0.974			ILMN_1748650	MRPL45	NM_032351.3	Homo sapiens mitochondrial ribosomal protein L45 (MRPL45), nuclear gene encoding mitochondrial protein, mRNA.	0.820323	0.982
ILMN_1790689	CRISPLD2	NM_031476.1	Homo sapiens cysteine-rich secretory protein LCCL domain containing 2 (CRISPLD2), mRNA.	0.913	0.935			ILMN_1710303	TTC25	NM_031421.1	Homo sapiens tetratricopeptide repeat domain 25 (TTC25), mRNA.	-0.801	-0.912			ILMN_1775738	LIG3	NM_002311.3	Homo sapiens ligase III, DNA, ATP-dependent (LIG3), nuclear gene encoding mitochondrial protein, transcript variant beta, mRNA.	0.813142	0.983
ILMN_1696974	RNASE4	NM_194430.1	Homo sapiens ribonuclease, RNase A family, 4 (RNASE4), transcript variant 1, mRNA.	0.913	0.988			ILMN_1783253	DDX12	XM_931833.1	PREDICTED: Homo sapiens DEAD/H (Asp-Glu-Ala-Asp/His) box polypeptide 12 (CHL1-like helicase homolog, S. cerevisiae), transcript variant 4 (DDX12), mRNA.	-0.801	-0.949			ILMN_1804851	MRPS17	NM_015969.2	Homo sapiens mitochondrial ribosomal protein S17 (MRPS17), nuclear gene encoding mitochondrial protein, mRNA.	0.813142	0.973
ILMN_1799607	CECR1	NM_017424.2	Homo sapiens cat eye syndrome chromosome region, candidate 1 (CECR1), transcript variant 1, mRNA.	0.912	0.979			ILMN_1759155	IFIT1L	NM_001010987.1	Homo sapiens interferon-induced protein with tetratricopeptide repeats 1-like (IFIT1L), mRNA.	-0.801	-0.977			ILMN_1783610	HELLS	NM_018063.3	Homo sapiens helicase, lymphoid-specific (HELLS), mRNA.	0.813142	0.999
ILMN_1689046	FLJ20273	NM_019027.1	Homo sapiens RNA-binding protein (FLJ20273), mRNA.	0.912	0.983			ILMN_1690592	DDX12	XM_931927.1	PREDICTED: Homo sapiens DEAD/H (Asp-Glu-Ala-Asp/His) box polypeptide 12 (CHL1-like helicase homolog, S. cerevisiae), transcript variant 22 (DDX12), mRNA.	-0.801	-0.987			ILMN_1724052	LOC400721	XM_375664.3	PREDICTED: Homo sapiens similar to Zinc finger protein 418 (LOC400721), mRNA.	0.813142	0.995
ILMN_1682799	STAMBPL1	NM_020799.2	Homo sapiens STAM binding protein-like 1 (STAMBPL1), mRNA.	0.911	0.989			ILMN_1658173	ZNF418	NM_133460.1	Homo sapiens zinc finger protein 418 (ZNF418), mRNA.	-0.801	-0.986			ILMN_1707002	TMLHE	NM_018196.1	Homo sapiens trimethyllysine hydroxylase, epsilon (TMLHE), mRNA.	0.811223	0.976
ILMN_1678799	RAPGEF1	NM_198679.1	Homo sapiens Rap guanine nucleotide exchange factor (GEF) 1 (RAPGEF1), transcript variant 2, mRNA.	0.911	0.994			ILMN_1903406		XM_291627	PREDICTED: Homo sapiens similar to prostate cancer associated protein 5 isoform NGEP long; prostate cancer-associated gene 5; new gene expressed in prostate (LOC343531), mRNA	-0.801	-0.978			ILMN_1767324	EIF4EBP1	NM_004095.2	Homo sapiens eukaryotic translation initiation factor 4E binding protein 1 (EIF4EBP1), mRNA.	0.811223	0.995
ILMN_1791530	CPA5	NM_080385.2	Homo sapiens carboxypeptidase A5 (CPA5), mRNA.	0.911	0.996			ILMN_1788457	ABCC4	NM_005845.2	Homo sapiens ATP-binding cassette, sub-family C (CFTR/MRP), member 4 (ABCC4), mRNA.	-0.801	-0.945			ILMN_1742044	GNAI1	NM_002069.4	Homo sapiens guanine nucleotide binding protein (G protein), alpha inhibiting activity polypeptide 1 (GNAI1), mRNA.	0.811223	0.979
ILMN_1753112	CD5	NM_014207.2	Homo sapiens CD5 molecule (CD5), mRNA.	0.91	0.984			ILMN_1824666		AL832858	Homo sapiens mRNA; cDNA DKFZp667A182 (from clone DKFZp667A182)	-0.801	-0.996			ILMN_1722056	ATP7B	NM_000053.2	Homo sapiens ATPase, Cu++ transporting, beta polypeptide (ATP7B), transcript variant 1, mRNA.	0.811223	0.997
ILMN_1665332	LOC653157	XM_926258.1	PREDICTED: Homo sapiens similar to Iduronate 2-sulfatase precursor (Alpha-L-iduronate sulfate sulfatase) (Idursulfase) (LOC653157), mRNA.	0.91	0.988			ILMN_1848362		BX118795	BX118795 Soares_NhHMPu_S1 Homo sapiens cDNA clone IMAGp998P185098, mRNA sequence	-0.801	-0.838			ILMN_1772207	LOC653377	XM_929420.1	PREDICTED: Homo sapiens similar to family with sequence similarity 36, member A (LOC653377), mRNA.	0.811223	0.991
ILMN_1796349	SMPDL3A	NM_006714.2	Homo sapiens sphingomyelin phosphodiesterase, acid-like 3A (SMPDL3A), mRNA.	0.91	0.847			ILMN_1802557	HEBP1	NM_015987.3	Homo sapiens heme binding protein 1 (HEBP1), mRNA.	-0.801	-0.995			ILMN_1728276	MKKS	NM_170784.1	Homo sapiens McKusick-Kaufman syndrome (MKKS), transcript variant 2, mRNA.	0.811223	0.965
ILMN_1778400	TMEM200A	NM_052913.2	Homo sapiens transmembrane protein 200A (TMEM200A), mRNA.	0.91	0.902			ILMN_1732311	CEP152	NM_014985.1	Homo sapiens centrosomal protein 152kDa (CEP152), mRNA.	-0.801	-0.998			ILMN_1653340	RECQL5	NM_001003715.1	Homo sapiens RecQ protein-like 5 (RECQL5), transcript variant 2, mRNA.	0.811223	0.989
ILMN_1690139	KIAA0748	XM_934138.1	PREDICTED: Homo sapiens KIAA0748 gene product, transcript variant 2 (KIAA0748), mRNA.	0.909	0.995			ILMN_1755537	EIF1AY	NM_004681.2	Homo sapiens eukaryotic translation initiation factor 1A, Y-linked (EIF1AY), mRNA.	-0.801	-0.997			ILMN_1696556	KIAA0133	NM_014777.1	Homo sapiens KIAA0133 (KIAA0133), mRNA.	0.811223	0.979
ILMN_1808059	BCAS4	NM_017843.3	Homo sapiens breast carcinoma amplified sequence 4 (BCAS4), transcript variant 1, mRNA.	0.909	0.974			ILMN_1720526	CENPN	NM_018455.3	Homo sapiens centromere protein N (CENPN), mRNA.	-0.801	-0.967			ILMN_1713411	C1orf97	NM_032705.2	Homo sapiens chromosome 1 open reading frame 97 (C1orf97), mRNA.	0.811223	0.994
ILMN_1735506	CYSLTR1	NM_006639.2	Homo sapiens cysteinyl leukotriene receptor 1 (CYSLTR1), mRNA.	0.909	0.987			ILMN_1785756	H2AFX	NM_002105.2	Homo sapiens H2A histone family, member X (H2AFX), mRNA.	-0.801	-0.991			ILMN_1752954	KIAA0090	NM_015047.1	Homo sapiens KIAA0090 (KIAA0090), mRNA.	0.811223	0.908
ILMN_1716397	LAYN	NM_178834.2	Homo sapiens layilin (LAYN), mRNA.	0.909	0.904			ILMN_1761725	KLHDC8B	NM_173546.1	Homo sapiens kelch domain containing 8B (KLHDC8B), mRNA.	-0.801	-0.97			ILMN_1803611	SNAPC3	NM_003084.1	Homo sapiens small nuclear RNA activating complex, polypeptide 3, 50kDa (SNAPC3), mRNA.	0.811223	0.961
ILMN_1683682	DAGLA	NM_006133.1	Homo sapiens diacylglycerol lipase, alpha (DAGLA), mRNA.	0.907	0.956			ILMN_1671351	TAB3	NM_152787.2	Homo sapiens TAK1-binding protein 3 (TAB3), transcript variant 1, mRNA.	-0.801	-0.943			ILMN_1780153	QTRT1	NM_031209.1	Homo sapiens queuine tRNA-ribosyltransferase 1 (QTRT1), mRNA.	0.811223	0.983
ILMN_1744113	TNFAIP8L2	NM_024575.1	Homo sapiens tumor necrosis factor, alpha-induced protein 8-like 2 (TNFAIP8L2), mRNA.	0.906	0.997			ILMN_1701882	LOC653573	XM_930040.1	PREDICTED: Homo sapiens similar to family with sequence similarity 72, member A, transcript variant 1 (LOC653573), mRNA.	-0.801	-0.925			ILMN_1764090	AK3L1	NM_001005353.1	Homo sapiens adenylate kinase 3-like 1 (AK3L1), nuclear gene encoding mitochondrial protein, transcript variant 5, mRNA.	0.811223	0.994
ILMN_1805477	SH2D3C	NM_170600.1	Homo sapiens SH2 domain containing 3C (SH2D3C), transcript variant 2, mRNA.	0.904	0.995			ILMN_1676336	AADACL1	NM_020792.3	Homo sapiens arylacetamide deacetylase-like 1 (AADACL1), mRNA.	-0.801	-0.736			ILMN_1731891	UBXD6	NM_005671.1	Homo sapiens UBX domain containing 6 (UBXD6), mRNA.	0.811223	0.997
ILMN_1780671	PLEKHG3	NM_015549.1	Homo sapiens pleckstrin homology domain containing, family G (with RhoGef domain) member 3 (PLEKHG3), mRNA.	0.904	0.994			ILMN_1678669	RRM2	NM_001034.1	Homo sapiens ribonucleotide reductase M2 polypeptide (RRM2), mRNA.	-0.801	-0.87			ILMN_1809857	ZRANB3	NM_032143.2	Homo sapiens zinc finger, RAN-binding domain containing 3 (ZRANB3), mRNA.	0.811223	0.99
ILMN_1718552	CXCL13	NM_006419.1	Homo sapiens chemokine (C-X-C motif) ligand 13 (B-cell chemoattractant) (CXCL13), mRNA.	0.904	0.974			ILMN_1663607	TUBG1	XM_944510.1	PREDICTED: Homo sapiens tubulin, gamma 1, transcript variant 4 (TUBG1), mRNA.	-0.801	-0.997			ILMN_1730082	RPUSD4	NM_032795.1	Homo sapiens RNA pseudouridylate synthase domain containing 4 (RPUSD4), mRNA.	0.811223	0.938
ILMN_1668526	GVIN1	XM_495863.2	PREDICTED: Homo sapiens GTPase, very large interferon inducible 1 (GVIN1), mRNA.	0.903	0.999			ILMN_1710896	ESPN	NM_031475.1	Homo sapiens espin (ESPN), mRNA.	-0.801	-0.992			ILMN_1715661	TFAM	NM_003201.1	Homo sapiens transcription factor A, mitochondrial (TFAM), nuclear gene encoding mitochondrial protein, mRNA.	0.811223	0.959
ILMN_1766054	ABCA1	NM_005502.2	Homo sapiens ATP-binding cassette, sub-family A (ABC1), member 1 (ABCA1), mRNA.	0.903	0.902			ILMN_1737394	LMNA	NM_005572.2	Homo sapiens lamin A/C (LMNA), transcript variant 2, mRNA.	-0.801	-0.993			ILMN_1708900	TMEM161A	NM_017814.1	Homo sapiens transmembrane protein 161A (TMEM161A), mRNA.	0.811223	0.957
ILMN_1763763	RIPK3	NM_006871.2	Homo sapiens receptor-interacting serine-threonine kinase 3 (RIPK3), mRNA.	0.903	0.993			ILMN_1800738	E2F1	NM_005225.1	Homo sapiens E2F transcription factor 1 (E2F1), mRNA.	-0.801	-0.851			ILMN_1834814		XM_374751	PREDICTED: Homo sapiens hypothetical LOC392790 (LOC392790), mRNA	0.811223	0.857
ILMN_1816244		BX647087	Homo sapiens mRNA; cDNA DKFZp686B24166 (from clone DKFZp686B24166)	0.901	0.993			ILMN_1698803	ZAK	NM_016653.1	Homo sapiens sterile alpha motif and leucine zipper containing kinase AZK (ZAK), transcript variant 1, mRNA.	-0.801	-0.981			ILMN_1738913	RARRES1	NM_002888.2	Homo sapiens retinoic acid receptor responder (tazarotene induced) 1 (RARRES1), transcript variant 2, mRNA.	0.811223	0.995
ILMN_1670695	BACH2	NM_021813.1	Homo sapiens BTB and CNC homology 1, basic leucine zipper transcription factor 2 (BACH2), mRNA.	0.901	0.996			ILMN_1698659	ST6GALNAC1	NM_018414.2	Homo sapiens ST6 (alpha-N-acetyl-neuraminyl-2,3-beta-galactosyl-1, 3)-N-acetylgalactosaminide alpha-2,6-sialyltransferase 1 (ST6GALNAC1), mRNA.	-0.8	-0.949			ILMN_1762046	ZNF551	NM_138347.2	Homo sapiens zinc finger protein 551 (ZNF551), mRNA.	0.811223	0.99
ILMN_1787749	CASP8	NM_033356.2	Homo sapiens caspase 8, apoptosis-related cysteine peptidase (CASP8), transcript variant C, mRNA.	0.901	0.95			ILMN_1700815	EIF2AK1	NM_014413.2	Homo sapiens eukaryotic translation initiation factor 2-alpha kinase 1 (EIF2AK1), mRNA.	-0.8	-0.998			ILMN_1747412	DPP3	NM_005700.2	Homo sapiens dipeptidylpeptidase 3 (DPP3), transcript variant 1, mRNA.	0.811223	0.98
ILMN_1702706	APOBEC3F	NM_001006666.1	Homo sapiens apolipoprotein B mRNA editing enzyme, catalytic polypeptide-like 3F (APOBEC3F), transcript variant 2, mRNA.	0.901	0.974			ILMN_1708105	EZH2	NM_152998.1	Homo sapiens enhancer of zeste homolog 2 (Drosophila) (EZH2), transcript variant 2, mRNA.	-0.8	-0.978			ILMN_1746241	SDHC	NM_003001.2	Homo sapiens succinate dehydrogenase complex, subunit C, integral membrane protein, 15kDa (SDHC), nuclear gene encoding mitochondrial protein, mRNA.	0.811223	0.993
ILMN_1811392	HMHA1	NM_012292.2	Homo sapiens histocompatibility (minor) HA-1 (HMHA1), mRNA.	0.9	0.998			ILMN_1837763		BM728771	UI-E-EO1-aiv-k-16-0-UI.r1 UI-E-EO1 Homo sapiens cDNA clone UI-E-EO1-aiv-k-16-0-UI 5, mRNA sequence	-0.8	-0.965			ILMN_1675557	C1orf102	NM_206837.1	Homo sapiens chromosome 1 open reading frame 102 (C1orf102), transcript variant 2, mRNA.	0.811223	0.958
ILMN_1702585	LOC648081	XM_937132.1	PREDICTED: Homo sapiens similar to SET protein (Phosphatase 2A inhibitor I2PP2A) (I-2PP2A) (Template-activating factor I) (TAF-I) (HLA-DR associated protein II) (PHAPII) (Inhibitor of granzyme A-activated DNase) (IGAAD) (LOC648081), mRNA.	0.9	0.994			ILMN_1716564	INTU	NM_015693.2	Homo sapiens inturned planar cell polarity effector homolog (Drosophila) (INTU), mRNA.	-0.8	-0.971			ILMN_1725666	GTF2H3	NM_001516.3	Homo sapiens general transcription factor IIH, polypeptide 3, 34kDa (GTF2H3), mRNA.	0.811223	0.897
ILMN_1789793	NUAK2	NM_030952.1	Homo sapiens NUAK family, SNF1-like kinase, 2 (NUAK2), mRNA.	0.9	0.999			ILMN_1801313	SIAH2	NM_005067.5	Homo sapiens seven in absentia homolog 2 (Drosophila) (SIAH2), mRNA.	-0.8	-0.993			ILMN_1655651	GCNT2	NM_145649.2	Homo sapiens glucosaminyl (N-acetyl) transferase 2, I-branching enzyme (GCNT2), transcript variant 1, mRNA.	0.811223	0.996
ILMN_1655611	ZNF218	NM_173485.2	Homo sapiens zinc finger protein 218 (ZNF218), mRNA.	0.899	0.983			ILMN_1655572	C6orf59	NM_024929.1	Homo sapiens chromosome 6 open reading frame 59 (C6orf59), mRNA.	-0.8	-0.976			ILMN_1811933	SHMT1	NM_148918.1	Homo sapiens serine hydroxymethyltransferase 1 (soluble) (SHMT1), transcript variant 2, mRNA.	0.809531	0.963
ILMN_1759023	WFS1	NM_006005.2	Homo sapiens Wolfram syndrome 1 (wolframin) (WFS1), mRNA.	0.898	0.993			ILMN_1676197	LRP11	NM_032832.3	Homo sapiens low density lipoprotein receptor-related protein 11 (LRP11), mRNA.	-0.8	-0.997			ILMN_1700822	DPP3	NM_130443.1	Homo sapiens dipeptidylpeptidase 3 (DPP3), transcript variant 2, mRNA.	0.809531	0.994
ILMN_1787529	C3AR1	NM_004054.2	Homo sapiens complement component 3a receptor 1 (C3AR1), mRNA.	0.897	0.964			ILMN_1743241	ARL4	NM_005738.2	Homo sapiens ADP-ribosylation factor-like 4 (ARL4), transcript variant 1, mRNA.	-0.8	-0.978			ILMN_1812567	ICA1	NM_022307.1	Homo sapiens islet cell autoantigen 1, 69kDa (ICA1), transcript variant 1, mRNA.	0.807985	0.997
ILMN_1716736	CD80	NM_005191.2	Homo sapiens CD80 antigen (CD28 antigen ligand 1, B7-1 antigen) (CD80), mRNA.	0.897	0.983			ILMN_1660786	HIPK1	NM_152696.3	Homo sapiens homeodomain interacting protein kinase 1 (HIPK1), transcript variant 2, mRNA.	-0.8	-0.855			ILMN_1658221	POLH	NM_006502.1	Homo sapiens polymerase (DNA directed), eta (POLH), mRNA.	0.807985	0.971
ILMN_1672878	ABR	NM_021962.2	Homo sapiens active BCR-related gene (ABR), transcript variant 1, mRNA.	0.896	0.985			ILMN_1796589	TRIP13	NM_004237.2	Homo sapiens thyroid hormone receptor interactor 13 (TRIP13), mRNA.	-0.8	-0.972			ILMN_1705871	DDHD2	NM_015214.1	Homo sapiens DDHD domain containing 2 (DDHD2), mRNA.	0.807985	0.987
ILMN_1663526	SPTAN1	NM_003127.1	Homo sapiens spectrin, alpha, non-erythrocytic 1 (alpha-fodrin) (SPTAN1), mRNA.	0.896	0.998			ILMN_1673522	MOCOS	NM_017947.1	Homo sapiens molybdenum cofactor sulfurase (MOCOS), mRNA.	-0.8	-0.932			ILMN_1782403	PRR11	NM_018304.1	Homo sapiens proline rich 11 (PRR11), mRNA.	0.807985	0.998
ILMN_1699991	LCK	NM_005356.2	Homo sapiens lymphocyte-specific protein tyrosine kinase (LCK), mRNA.	0.893	0.99			ILMN_1696749	LMNA	NM_005572.2	Homo sapiens lamin A/C (LMNA), transcript variant 2, mRNA.	-0.8	-0.965			ILMN_1769931	SFPQ	NM_005066.1	Homo sapiens splicing factor proline/glutamine-rich (polypyrimidine tract binding protein associated) (SFPQ), mRNA.	0.807985	0.998
ILMN_1717366	MDFIC	NM_199072.2	Homo sapiens MyoD family inhibitor domain containing (MDFIC), mRNA.	0.893	0.994			ILMN_1711470	UBE2T	NM_014176.1	Homo sapiens ubiquitin-conjugating enzyme E2T (putative) (UBE2T), mRNA.	-0.8	-0.948			ILMN_1803110	SF3B3	NM_012426.3	Homo sapiens splicing factor 3b, subunit 3, 130kDa (SF3B3), mRNA.	0.807985	0.998
ILMN_1750961	TM6SF1	NM_023003.1	Homo sapiens transmembrane 6 superfamily member 1 (TM6SF1), mRNA.	0.892	0.968			ILMN_1702175	ST7	NM_018412.3	Homo sapiens suppression of tumorigenicity 7 (ST7), transcript variant a, mRNA.	-0.8	-0.984			ILMN_1679700	LOC389672	XM_933893.1	PREDICTED: Homo sapiens similar to 40S ribosomal protein SA (p40) (34/67 kDa laminin receptor) (Colon carcinoma laminin-binding protein) (NEM/1CHD4) (Multidrug resistance-associated protein MGr1-Ag), transcript variant 3 (LOC389672), mRNA.	0.805908	0.992
ILMN_1804415	LOC57228	NM_001031628.1	Homo sapiens small trans-membrane and glycosylated protein (LOC57228), transcript variant 1, mRNA.	0.892	0.993			ILMN_1800078	LMO2	NM_005574.2	Homo sapiens LIM domain only 2 (rhombotin-like 1) (LMO2), mRNA.	-0.8	-0.929			ILMN_1728369	CLCN4	NM_001830.2	Homo sapiens chloride channel 4 (CLCN4), mRNA.	0.803503	0.999
ILMN_1666932	FCGR2A	NM_021642.2	Homo sapiens Fc fragment of IgG, low affinity IIa, receptor (CD32) (FCGR2A), mRNA.	0.891	0.997			ILMN_1790537	C16orf75	NM_152308.1	Homo sapiens chromosome 16 open reading frame 75 (C16orf75), mRNA.	-0.8	-0.967			ILMN_1745420	PHF19	NM_001009936.1	Homo sapiens PHD finger protein 19 (PHF19), transcript variant 2, mRNA.	0.803503	0.975
ILMN_1716057	CAPN2	NM_001748.3	Homo sapiens calpain 2, (m/II) large subunit (CAPN2), mRNA.	0.891	0.994			ILMN_1684211	SEC14L2	NM_012429.1	Homo sapiens SEC14-like 2 (S. cerevisiae) (SEC14L2), mRNA.	-0.8	-0.879			ILMN_1747943	ZNF695	NM_020394.2	Homo sapiens zinc finger protein 695 (ZNF695), mRNA.	0.803503	0.996
ILMN_1770338	TM4SF1	NM_014220.2	Homo sapiens transmembrane 4 L six family member 1 (TM4SF1), mRNA.	0.891	0.995			ILMN_1721127	HIST1H3D	NM_003530.3	Homo sapiens histone cluster 1, H3d (HIST1H3D), mRNA.	-0.8	-0.883			ILMN_1764034	XCR1	NM_001024644.1	Homo sapiens chemokine (C motif) receptor 1 (XCR1), transcript variant 2, mRNA.	0.803503	0.996
ILMN_1670807	FAM84B	NM_174911.3	Homo sapiens family with sequence similarity 84, member B (FAM84B), mRNA.	0.89	0.997			ILMN_1814787	ICA1	NM_022308.1	Homo sapiens islet cell autoantigen 1, 69kDa (ICA1), transcript variant 3, mRNA.	-0.8	-0.988			ILMN_1655780	METTL10	NM_212554.2	Homo sapiens methyltransferase like 10 (METTL10), mRNA.	0.803503	0.958
ILMN_1653220	PITPNM1	NM_004910.1	Homo sapiens phosphatidylinositol transfer protein, membrane-associated 1 (PITPNM1), mRNA.	0.889	0.998			ILMN_1756701	MGC4172	NM_024308.2	Homo sapiens short-chain dehydrogenase/reductase (MGC4172), mRNA.	-0.8	-0.979			ILMN_1808636	LARP2	NM_018078.2	Homo sapiens La ribonucleoprotein domain family, member 2 (LARP2), transcript variant 1, mRNA.	0.803503	0.998
ILMN_1784774	P2RY10	NM_014499.2	Homo sapiens purinergic receptor P2Y, G-protein coupled, 10 (P2RY10), transcript variant 1, mRNA.	0.889	0.994			ILMN_1700384	KIAA1522	NM_020888.1	Homo sapiens KIAA1522 (KIAA1522), mRNA.	-0.8	-0.96			ILMN_1746137	ST7	NM_021908.2	Homo sapiens suppression of tumorigenicity 7 (ST7), transcript variant b, mRNA.	0.803503	0.969
ILMN_1724666	INADL	NM_176878.1	Homo sapiens InaD-like (Drosophila) (INADL), transcript variant 4, mRNA.	0.888	0.998			ILMN_1723644	PKLR	NM_000298.3	Homo sapiens pyruvate kinase, liver and RBC (PKLR), nuclear gene encoding mitochondrial protein, transcript variant 1, mRNA.	-0.8	-0.85			ILMN_1766405	GOLM1	NM_016548.2	Homo sapiens golgi membrane protein 1 (GOLM1), transcript variant 1, mRNA.	0.803503	0.999
ILMN_1813430	RNF36	NM_080745.2	Homo sapiens ring finger protein 36 (RNF36), transcript variant b, mRNA.	0.888	0.936			ILMN_1659800	BCL11A	NM_138559.1	Homo sapiens B-cell CLL/lymphoma 11A (zinc finger protein) (BCL11A), transcript variant 3, mRNA.	-0.8	-0.983			ILMN_1794742	HES5	NM_001010926.1	Homo sapiens hairy and enhancer of split 5 (Drosophila) (HES5), mRNA.	0.803503	0.998
ILMN_1688723	MSX2P1	NR_002307.1	Homo sapiens msh homeobox 2 pseudogene 1 (MSX2P1), non-coding RNA.	0.888	0.995			ILMN_1659180	LOC650898	XM_939987.1	PREDICTED: Homo sapiens similar to Hermansky-Pudlak syndrome 1 protein isoform b (LOC650898), mRNA.	-0.8	-0.999			ILMN_1722292	KIAA0241	NM_015060.1	Homo sapiens KIAA0241 (KIAA0241), mRNA.	0.803503	0.995
ILMN_1778964	CLIC5	NM_016929.1	Homo sapiens chloride intracellular channel 5 (CLIC5), mRNA.	0.888	0.979			ILMN_1688633	CLCN2	NM_004366.2	Homo sapiens chloride channel 2 (CLCN2), mRNA.	-0.8	-0.999			ILMN_1800958	ALS2CR4	NM_152388.1	Homo sapiens amyotrophic lateral sclerosis 2 (juvenile) chromosome region, candidate 4 (ALS2CR4), mRNA.	0.803503	0.995
ILMN_1669146	SIAE	NM_170601.3	Homo sapiens sialic acid acetylesterase (SIAE), mRNA.	0.887	0.977			ILMN_1698770	C5orf33	NM_153013.2	Homo sapiens chromosome 5 open reading frame 33 (C5orf33), mRNA.	-0.8	-0.932			ILMN_1769219	TPSG1	NM_012467.2	Homo sapiens tryptase gamma 1 (TPSG1), mRNA.	0.803503	0.995
ILMN_1703695	C19orf12	NM_001031726.1	Homo sapiens chromosome 19 open reading frame 12 (C19orf12), transcript variant 1, mRNA.	0.886	0.987			ILMN_1747451	PLCXD1	NM_018390.1	Homo sapiens phosphatidylinositol-specific phospholipase C, X domain containing 1 (PLCXD1), mRNA.	-0.8	-0.998			ILMN_1801262	RAD51L1	NM_133510.2	Homo sapiens RAD51-like 1 (S. cerevisiae) (RAD51L1), transcript variant 2, mRNA.	0.803503	0.994
ILMN_1667460	SULF2	NM_018837.2	Homo sapiens sulfatase 2 (SULF2), transcript variant 1, mRNA.	0.886	0.991			ILMN_1673820	SMARCA3	NM_003071.2	Homo sapiens SWI/SNF related, matrix associated, actin dependent regulator of chromatin, subfamily a, member 3 (SMARCA3), transcript variant 1, mRNA.	-0.8	-0.99			ILMN_1712719	MAP7	NM_003980.3	Homo sapiens microtubule-associated protein 7 (MAP7), mRNA.	0.803503	0.991
ILMN_1721316	TNFRSF10A	NM_003844.2	Homo sapiens tumor necrosis factor receptor superfamily, member 10a (TNFRSF10A), mRNA.	0.886	0.967			ILMN_1658010	CENPI	NM_006733.2	Homo sapiens centromere protein I (CENPI), mRNA.	-0.8	-0.958			ILMN_1711276	LOC646407	XM_937224.1	PREDICTED: Homo sapiens similar to CG15570-PA (LOC646407), mRNA.	0.802271	0.964
ILMN_1697268	EMILIN2	NM_032048.2	Homo sapiens elastin microfibril interfacer 2 (EMILIN2), mRNA.	0.885	0.946			ILMN_1793543	C1orf51	NM_144697.2	Homo sapiens chromosome 1 open reading frame 51 (C1orf51), mRNA.	-0.8	-0.931			ILMN_1702237	FKBP1A	NM_054014.1	Homo sapiens FK506 binding protein 1A, 12kDa (FKBP1A), transcript variant 12A, mRNA.	0.802271	0.995
ILMN_1755024	IKBKE	NM_014002.2	Homo sapiens inhibitor of kappa light polypeptide gene enhancer in B-cells, kinase epsilon (IKBKE), mRNA.	0.885	0.996			ILMN_1657547	CCDC34	NM_030771.1	Homo sapiens coiled-coil domain containing 34 (CCDC34), transcript variant 1, mRNA.	-0.8	-0.97			ILMN_1695687	SALL4	NM_020436.2	Homo sapiens sal-like 4 (Drosophila) (SALL4), mRNA.	0.802271	0.912
ILMN_1698218	TRAF1	NM_005658.3	Homo sapiens TNF receptor-associated factor 1 (TRAF1), mRNA.	0.885	0.961			ILMN_1767558	LRP5	NM_002335.1	Homo sapiens low density lipoprotein receptor-related protein 5 (LRP5), mRNA.	-0.797	-0.994			ILMN_1659620	MYCBP	NM_012333.3	Homo sapiens c-myc binding protein (MYCBP), mRNA.	0.798621	0.993
ILMN_1771120	TMEM45B	NM_138788.2	Homo sapiens transmembrane protein 45B (TMEM45B), mRNA.	0.885	0.994			ILMN_1913639		XM_379594	PREDICTED: Homo sapiens hypothetical protein LOC286149 (LOC286149), mRNA	-0.797	-0.996			ILMN_1664167	BXDC1	NM_032194.1	Homo sapiens brix domain containing 1 (BXDC1), mRNA.	0.794958	0.945
ILMN_1655077	PRDM1	NM_001198.2	Homo sapiens PR domain containing 1, with ZNF domain (PRDM1), transcript variant 1, mRNA.	0.884	0.978			ILMN_1797503	GOLGA8G	NM_001012420.2	Homo sapiens golgi autoantigen, golgin subfamily a, 8G (GOLGA8G), mRNA.	-0.797	-0.958			ILMN_1673026	CHCHD3	NM_017812.1	Homo sapiens coiled-coil-helix-coiled-coil-helix domain containing 3 (CHCHD3), mRNA.	0.794958	0.995
ILMN_1696347	CTSC	NM_001814.2	Homo sapiens cathepsin C (CTSC), transcript variant 1, mRNA.	0.884	0.887			ILMN_1799319	FDXR	NM_024417.1	Homo sapiens ferredoxin reductase (FDXR), nuclear gene encoding mitochondrial protein, transcript variant 1, mRNA.	-0.797	-0.999			ILMN_1723662	ABHD2	NM_007011.4	Homo sapiens abhydrolase domain containing 2 (ABHD2), transcript variant 1, mRNA.	0.794958	0.977
ILMN_1746720	C18orf17	NM_153211.1	Homo sapiens chromosome 18 open reading frame 17 (C18orf17), mRNA.	0.884	0.995			ILMN_1681118	CAPRIN2	NM_023925.3	Homo sapiens caprin family member 2 (CAPRIN2), transcript variant 2, mRNA.	-0.797	-0.999			ILMN_1659952	MTMR2	NM_201281.1	Homo sapiens myotubularin related protein 2 (MTMR2), transcript variant 3, mRNA.	0.791282	0.933
ILMN_1815168	MGC15619	NM_032369.1	Homo sapiens hypothetical protein MGC15619 (MGC15619), mRNA.	0.883	0.926			ILMN_1652580	POLD1	NM_002691.1	Homo sapiens polymerase (DNA directed), delta 1, catalytic subunit 125kDa (POLD1), mRNA.	-0.797	-0.98			ILMN_1743784	SHMT1	NM_004169.3	Homo sapiens serine hydroxymethyltransferase 1 (soluble) (SHMT1), transcript variant 1, mRNA.	0.791282	0.975
ILMN_1790014	METRNL	XM_941466.1	PREDICTED: Homo sapiens meteorin, glial cell differentiation regulator-like (METRNL), mRNA.	0.883	0.999			ILMN_1734562	BPGM	NM_001724.3	Homo sapiens 2,3-bisphosphoglycerate mutase (BPGM), transcript variant 1, mRNA.	-0.797	-0.964			ILMN_1738938	TIMM8B	NM_012459.1	Homo sapiens translocase of inner mitochondrial membrane 8 homolog B (yeast) (TIMM8B), nuclear gene encoding mitochondrial protein, mRNA.	0.791282	0.997
ILMN_1790771	LOC650795	XM_939880.1	PREDICTED: Homo sapiens similar to T-cell receptor alpha chain V region PY14 precursor (LOC650795), mRNA.	0.883	0.998			ILMN_1695414	ASF1B	NM_018154.2	Homo sapiens ASF1 anti-silencing function 1 homolog B (S. cerevisiae) (ASF1B), mRNA.	-0.797	-0.921			ILMN_1790282	NUDT19	XM_372723.4	PREDICTED: Homo sapiens nudix (nucleoside diphosphate linked moiety X)-type motif 19 (NUDT19), mRNA.	0.791282	0.986
ILMN_1898567		AV757863	AV757863 BM Homo sapiens cDNA clone BMFAHA04 5, mRNA sequence	0.883	0.996			ILMN_1651282	COL17A1	NM_130778.1	Homo sapiens collagen, type XVII, alpha 1 (COL17A1), transcript variant short, mRNA.	-0.797	-0.922			ILMN_1726839	DCUN1D5	NM_032299.2	Homo sapiens DCN1, defective in cullin neddylation 1, domain containing 5 (S. cerevisiae) (DCUN1D5), mRNA.	0.791282	0.857
ILMN_1850301		BX436458	BX436458 Homo sapiens THYMUS Homo sapiens cDNA clone CS0CAP001YL02 5-PRIME, mRNA sequence	0.882	0.963			ILMN_1686357	AFG3L2	NM_006796.1	Homo sapiens AFG3 ATPase family gene 3-like 2 (yeast) (AFG3L2), nuclear gene encoding mitochondrial protein, mRNA.	-0.797	-0.98			ILMN_1703803	ADAMTS3	NM_014243.1	Homo sapiens ADAM metallopeptidase with thrombospondin type 1 motif, 3 (ADAMTS3), mRNA.	0.791282	0.866
ILMN_1753326	CD48	NM_001778.2	Homo sapiens CD48 molecule (CD48), mRNA.	0.881	0.991			ILMN_1719307	ECT2	NM_018098.4	Homo sapiens epithelial cell transforming sequence 2 oncogene (ECT2), mRNA.	-0.797	-0.998			ILMN_1751301	C21orf70	NM_058190.2	Homo sapiens chromosome 21 open reading frame 70 (C21orf70), mRNA.	0.791282	0.976
ILMN_1692742	DENND3	NM_014957.2	Homo sapiens DENN/MADD domain containing 3 (DENND3), mRNA.	0.881	0.965			ILMN_1694311	NUDT6	NM_198041.1	Homo sapiens nudix (nucleoside diphosphate linked moiety X)-type motif 6 (NUDT6), transcript variant 2, mRNA.	-0.797	-0.968			ILMN_1677574	GALNT6	NM_007210.2	Homo sapiens UDP-N-acetyl-alpha-D-galactosamine:polypeptide N-acetylgalactosaminyltransferase 6 (GalNAc-T6) (GALNT6), mRNA.	0.77155	0.979
ILMN_1705078	CHI3L2	NM_004000.2	Homo sapiens chitinase 3-like 2 (CHI3L2), transcript variant 1, mRNA.	0.879	0.99			ILMN_1809323	C9orf125	NM_032342.1	Homo sapiens chromosome 9 open reading frame 125 (C9orf125), mRNA.	-0.797	-0.897			ILMN_1745130	RBM9	NM_001031695.1	Homo sapiens RNA binding motif protein 9 (RBM9), transcript variant 1, mRNA.	0.77155	0.989
ILMN_1910948		BX538057	Homo sapiens mRNA; cDNA DKFZp686J1595 (from clone DKFZp686J1595)	0.878	0.994			ILMN_1656368	ALDH4A1	NM_170726.1	Homo sapiens aldehyde dehydrogenase 4 family, member A1 (ALDH4A1), nuclear gene encoding mitochondrial protein, transcript variant P5CDhS, mRNA.	-0.797	-0.866			ILMN_1700378	ZWILCH	NM_017975.2	Homo sapiens Zwilch, kinetochore associated, homolog (Drosophila) (ZWILCH), mRNA.	0.77155	0.972
ILMN_1732981	ZBTB32	NM_014383.1	Homo sapiens zinc finger and BTB domain containing 32 (ZBTB32), mRNA.	0.878	0.823			ILMN_1742958	UBE2C	NM_181802.1	Homo sapiens ubiquitin-conjugating enzyme E2C (UBE2C), transcript variant 5, mRNA.	-0.797	-0.921			ILMN_1793672	SIX5	NM_175875.3	Homo sapiens SIX homeobox 5 (SIX5), mRNA.	0.77155	0.977
ILMN_1715131	CCR7	NM_001838.2	Homo sapiens chemokine (C-C motif) receptor 7 (CCR7), mRNA.	0.876	0.992			ILMN_1668039	GYPC	XM_940361.1	PREDICTED: Homo sapiens glycophorin C (Gerbich blood group) (GYPC), mRNA.	-0.797	-0.986			ILMN_1787280	C1orf135	NM_024037.1	Homo sapiens chromosome 1 open reading frame 135 (C1orf135), mRNA.	0.77155	0.992
ILMN_1786559	FLJ46020	NM_207472.1	Homo sapiens FLJ46020 protein (FLJ46020), mRNA.	0.875	0.983			ILMN_1653515	WHSC1	NM_133331.1	Homo sapiens Wolf-Hirschhorn syndrome candidate 1 (WHSC1), transcript variant 2, mRNA.	-0.797	-0.963			ILMN_1789018	ILF3	NM_153464.1	Homo sapiens interleukin enhancer binding factor 3, 90kDa (ILF3), transcript variant 3, mRNA.	0.77155	0.984
ILMN_1681411	LOC642178	XM_936332.1	PREDICTED: Homo sapiens similar to T-cell receptor beta chain V region 86T1 precursor (LOC642178), mRNA.	0.875	0.998			ILMN_1785141	MICAL2	NM_014632.2	Homo sapiens microtubule associated monoxygenase, calponin and LIM domain containing 2 (MICAL2), mRNA.	-0.797	-0.99			ILMN_1687757	LOC648517	XM_940680.1	PREDICTED: Homo sapiens similar to Aldo-keto reductase family 1 member C1 (20-alpha-hydroxysteroid dehydrogenase) (20-alpha-HSD) (Trans-1,2-dihydrobenzene-1,2-diol dehydrogenase) (High-affinity hepatic bile acid-binding protein) (HBAB) (Chlordecone reductase homolog HAKRC..., transcript variant 1 (LOC648517), mRNA.	0.77155	0.967
ILMN_1697717	IL4R	NM_000418.2	Homo sapiens interleukin 4 receptor (IL4R), transcript variant 1, mRNA.	0.873	0.988			ILMN_1695058	SLC38A5	NM_033518.1	Homo sapiens solute carrier family 38, member 5 (SLC38A5), mRNA.	-0.797	-0.929			ILMN_1664025	PXMP4	NM_007238.3	Homo sapiens peroxisomal membrane protein 4, 24kDa (PXMP4), transcript variant 1, mRNA.	0.77155	0.993
ILMN_1813572	IL16	NM_172217.1	Homo sapiens interleukin 16 (lymphocyte chemoattractant factor) (IL16), transcript variant 2, mRNA.	0.873	0.998			ILMN_1777483	CXorf33	NM_198450.1	Homo sapiens chromosome X open reading frame 33 (CXorf33), mRNA.	-0.797	-0.936			ILMN_1737532	FLJ16124	NM_001004345.1	Homo sapiens FLJ16124 protein (FLJ16124), mRNA.	0.77155	0.948
ILMN_1755383	LRRC1	NM_018214.3	Homo sapiens leucine rich repeat containing 1 (LRRC1), mRNA.	0.872	0.992			ILMN_1731292	CA5A	NM_001739.1	Homo sapiens carbonic anhydrase VA, mitochondrial (CA5A), nuclear gene encoding mitochondrial protein, mRNA.	-0.797	-0.983			ILMN_1684594	USP24	XM_946070.1	PREDICTED: Homo sapiens ubiquitin specific peptidase 24, transcript variant 6 (USP24), mRNA.	0.77155	0.949
ILMN_1813490	FSD1	NM_024333.1	Homo sapiens fibronectin type III and SPRY domain containing 1 (FSD1), mRNA.	0.872	0.984			ILMN_1765621	HDGF	NM_004494.1	Homo sapiens hepatoma-derived growth factor (high-mobility group protein 1-like) (HDGF), mRNA.	-0.797	-0.999			ILMN_1761576	C6orf89	NM_152734.2	Homo sapiens chromosome 6 open reading frame 89 (C6orf89), mRNA.	0.768934	0.99
ILMN_1718766	MT1F	NM_005949.1	Homo sapiens metallothionein 1F (MT1F), mRNA.	0.871	0.966			ILMN_1671527	CHAC2	NM_001008708.1	Homo sapiens ChaC, cation transport regulator homolog 2 (E. coli) (CHAC2), mRNA.	-0.797	-0.924			ILMN_1678934	POLR1E	NM_022490.1	Homo sapiens polymerase (RNA) I polypeptide E, 53kDa (POLR1E), mRNA.	0.768934	0.994
ILMN_1802082	PRDM8	NM_020226.2	Homo sapiens PR domain containing 8 (PRDM8), mRNA.	0.871	0.999			ILMN_1661717	TFDP1	NM_007111.3	Homo sapiens transcription factor Dp-1 (TFDP1), mRNA.	-0.797	-0.993			ILMN_1708808	RUVBL2	NM_006666.1	Homo sapiens RuvB-like 2 (E. coli) (RUVBL2), mRNA.	0.768934	0.823
ILMN_1690682	B3GALT4	NM_003782.3	Homo sapiens UDP-Gal:betaGlcNAc beta 1,3-galactosyltransferase, polypeptide 4 (B3GALT4), mRNA.	0.87	0.987			ILMN_1727813	BRP44	NM_015415.1	Homo sapiens brain protein 44 (BRP44), mRNA.	-0.797	-0.989			ILMN_1763151	FADS2	NM_004265.2	Homo sapiens fatty acid desaturase 2 (FADS2), mRNA.	0.768934	0.992
ILMN_1793743	DIRC2	NM_032839.1	Homo sapiens disrupted in renal carcinoma 2 (DIRC2), mRNA.	0.87	0.917			ILMN_1771558	MCM4	NM_005914.2	Homo sapiens minichromosome maintenance complex component 4 (MCM4), transcript variant 1, mRNA.	-0.797	-0.954			ILMN_1801931	USP41	XM_036729.4	PREDICTED: Homo sapiens ubiquitin specific peptidase 41 (USP41), mRNA.	0.768934	0.983
ILMN_1864166		BC080552	Homo sapiens cDNA clone IMAGE:6254031	0.87	0.988			ILMN_1714730	UBE2C	NM_181803.1	Homo sapiens ubiquitin-conjugating enzyme E2C (UBE2C), transcript variant 6, mRNA.	-0.797	-0.932			ILMN_1795758	RRP9	NM_004704.3	Homo sapiens ribosomal RNA processing 9, small subunit (SSU) processome component, homolog (yeast) (RRP9), mRNA.	0.768934	0.985
ILMN_1792660	CAMSAP1L1	NM_203459.1	Homo sapiens calmodulin regulated spectrin-associated protein 1-like 1 (CAMSAP1L1), mRNA.	0.87	0.968			ILMN_1662181	FGFR1OP	NM_007045.2	Homo sapiens FGFR1 oncogene partner (FGFR1OP), transcript variant 1, mRNA.	-0.797	-0.991			ILMN_1713829	PTGES	NM_004878.3	Homo sapiens prostaglandin E synthase (PTGES), mRNA.	0.768934	0.825
ILMN_1758672	FAM107B	NM_031453.2	Homo sapiens family with sequence similarity 107, member B (FAM107B), mRNA.	0.869	0.968			ILMN_1811823	MED25	NM_030973.2	Homo sapiens mediator complex subunit 25 (MED25), mRNA.	-0.797	-0.979			ILMN_1738124	ZNF772	NM_001024596.1	Homo sapiens zinc finger protein 772 (ZNF772), mRNA.	0.768934	0.919
ILMN_1712253	CAMK4	NM_001744.3	Homo sapiens calcium/calmodulin-dependent protein kinase IV (CAMK4), mRNA.	0.869	0.993			ILMN_1674411	CKAP2	NM_018204.2	Homo sapiens cytoskeleton associated protein 2 (CKAP2), mRNA.	-0.797	-0.999			ILMN_1803676	ENOSF1	NM_017512.2	Homo sapiens enolase superfamily member 1 (ENOSF1), mRNA.	0.7669	0.981
ILMN_1684873	ARSD	NM_001669.2	Homo sapiens arylsulfatase D (ARSD), transcript variant 1, mRNA.	0.868	0.982			ILMN_1665865	IGFBP4	NM_001552.2	Homo sapiens insulin-like growth factor binding protein 4 (IGFBP4), mRNA.	-0.797	-0.861			ILMN_1698987	THOC4	NM_005782.2	Homo sapiens THO complex 4 (THOC4), mRNA.	0.7669	0.998
ILMN_1768980	ST8SIA4	NM_175052.1	Homo sapiens ST8 alpha-N-acetyl-neuraminide alpha-2,8-sialyltransferase 4 (ST8SIA4), transcript variant 2, mRNA.	0.868	0.998			ILMN_1654929	NME4	NM_005009.2	Homo sapiens non-metastatic cells 4, protein expressed in (NME4), nuclear gene encoding mitochondrial protein, mRNA.	-0.797	-0.984			ILMN_1713862	LOC653479	XM_930174.1	PREDICTED: Homo sapiens similar to mitochondrial ribosomal protein L45, transcript variant 1 (LOC653479), mRNA.	0.7669	0.951
ILMN_1675939	IFNGR1	NM_000416.1	Homo sapiens interferon gamma receptor 1 (IFNGR1), mRNA.	0.867	0.965			ILMN_1815527	HBD	NM_000519.3	Homo sapiens hemoglobin, delta (HBD), mRNA.	-0.796	-0.871			ILMN_1750661	FBXW9	NM_032301.1	Homo sapiens F-box and WD-40 domain protein 9 (FBXW9), mRNA.	0.7669	0.996
ILMN_1767475	CERK	NM_182661.1	Homo sapiens ceramide kinase (CERK), transcript variant 2, mRNA.	0.867	0.998			ILMN_1711799	C9orf40	NM_017998.1	Homo sapiens chromosome 9 open reading frame 40 (C9orf40), mRNA.	-0.796	-0.979			ILMN_1740234	GSTO2	NM_183239.1	Homo sapiens glutathione S-transferase omega 2 (GSTO2), mRNA.	0.7669	0.92
ILMN_1685009	ITGAM	NM_000632.2	Homo sapiens integrin, alpha M (complement component receptor 3, alpha; also known as CD11b (p170), macrophage antigen alpha polypeptide) (ITGAM), mRNA.	0.867	0.95			ILMN_1782685	LOC652672	XM_942252.1	PREDICTED: Homo sapiens similar to damage-specific DNA binding protein 1 (LOC652672), mRNA.	-0.796	-0.999			ILMN_1729142	PRR6	NM_181716.2	Homo sapiens proline rich 6 (PRR6), mRNA.	0.7669	0.992
ILMN_1666122	HEG1	XM_087386.8	PREDICTED: Homo sapiens HEG homolog 1 (zebrafish) (HEG1), mRNA.	0.867	0.995			ILMN_1654653	KNS2	NM_005552.3	Homo sapiens kinesin 2 (KNS2), transcript variant 1, mRNA.	-0.796	-0.993			ILMN_1736237	DLAT	NM_001931.2	Homo sapiens dihydrolipoamide S-acetyltransferase (DLAT), mRNA.	0.7669	0.969
ILMN_1653894	GMIP	NM_016573.1	Homo sapiens GEM interacting protein (GMIP), mRNA.	0.866	0.997			ILMN_1695959	C21orf63	NM_058187.3	Homo sapiens chromosome 21 open reading frame 63 (C21orf63), mRNA.	-0.796	-0.982			ILMN_1711930	MRPL37	NM_016491.2	Homo sapiens mitochondrial ribosomal protein L37 (MRPL37), nuclear gene encoding mitochondrial protein, mRNA.	0.7669	0.998
ILMN_1800638	CUGBP2	NM_001025077.1	Homo sapiens CUG triplet repeat, RNA binding protein 2 (CUGBP2), transcript variant 3, mRNA.	0.866	0.999			ILMN_1742379	IFT122	NM_018262.2	Homo sapiens intraflagellar transport 122 homolog (Chlamydomonas) (IFT122), transcript variant 3, mRNA.	-0.796	-0.978			ILMN_1670420	METAP2	NM_006838.2	Homo sapiens methionyl aminopeptidase 2 (METAP2), mRNA.	0.7669	0.988
ILMN_1769394	PLCD1	NM_006225.1	Homo sapiens phospholipase C, delta 1 (PLCD1), mRNA.	0.866	0.968			ILMN_1751598	SESN2	NM_031459.3	Homo sapiens sestrin 2 (SESN2), mRNA.	-0.796	-0.898			ILMN_1813840	AOF2	NM_015013.2	Homo sapiens amine oxidase (flavin containing) domain 2 (AOF2), transcript variant 2, mRNA.	0.7669	0.998
ILMN_1728581	C3orf18	NM_016210.2	Homo sapiens chromosome 3 open reading frame 18 (C3orf18), mRNA.	0.866	0.992			ILMN_1701386	ALS2CR2	NM_018571.4	Homo sapiens amyotrophic lateral sclerosis 2 (juvenile) chromosome region, candidate 2 (ALS2CR2), mRNA.	-0.796	-0.998			ILMN_1778617	TAF9	NM_016283.4	Homo sapiens TAF9 RNA polymerase II, TATA box binding protein (TBP)-associated factor, 32kDa (TAF9), transcript variant 2, mRNA.	0.7669	0.992
ILMN_1662843	CD53	NM_000560.2	Homo sapiens CD53 antigen (CD53), mRNA.	0.865	0.991			ILMN_1679881	WRN	NM_000553.2	Homo sapiens Werner syndrome (WRN), mRNA.	-0.796	-0.996			ILMN_1725840	NASP	NM_002482.2	Homo sapiens nuclear autoantigenic sperm protein (histone-binding) (NASP), transcript variant 2, mRNA.	0.7669	0.984
ILMN_1666178	TP53I13	NM_138349.2	Homo sapiens tumor protein p53 inducible protein 13 (TP53I13), mRNA.	0.865	0.993			ILMN_1873252		BX115112	BX115112 Soares fetal liver spleen 1NFLS Homo sapiens cDNA clone IMAGp998I02398, mRNA sequence	-0.796	-0.945			ILMN_1744295	CDKN2A	NM_058195.2	Homo sapiens cyclin-dependent kinase inhibitor 2A (melanoma, p16, inhibits CDK4) (CDKN2A), transcript variant 4, mRNA.	0.765161	0.966
ILMN_1652027	GABBR1	NM_021905.1	Homo sapiens gamma-aminobutyric acid (GABA) B receptor, 1 (GABBR1), transcript variant 4, mRNA.	0.865	0.997			ILMN_1669617	GRB10	NM_005311.3	Homo sapiens growth factor receptor-bound protein 10 (GRB10), transcript variant 1, mRNA.	-0.796	-0.937			ILMN_1683462	GSS	NM_000178.2	Homo sapiens glutathione synthetase (GSS), mRNA.	0.765161	0.999
ILMN_1663068	MGC33556	NM_001004307.1	Homo sapiens hypothetical LOC339541 (MGC33556), mRNA.	0.865	0.953			ILMN_1653001	CABLES1	NM_138375.1	Homo sapiens Cdk5 and Abl enzyme substrate 1 (CABLES1), transcript variant 1, mRNA.	-0.796	-0.887			ILMN_1734973	MRPS9	NM_182640.1	Homo sapiens mitochondrial ribosomal protein S9 (MRPS9), nuclear gene encoding mitochondrial protein, mRNA.	0.765161	0.987
ILMN_1760109	SLAMF6	NM_052931.3	Homo sapiens SLAM family member 6 (SLAMF6), mRNA.	0.865	0.969			ILMN_1675797	EPDR1	NM_017549.2	Homo sapiens ependymin related protein 1 (zebrafish) (EPDR1), mRNA.	-0.796	-0.835			ILMN_1723142	MAPKAP1	NM_001006618.1	Homo sapiens mitogen-activated protein kinase associated protein 1 (MAPKAP1), transcript variant 6, mRNA.	0.765161	0.917
ILMN_1656287	SPOCK2	NM_014767.1	Homo sapiens sparc/osteonectin, cwcv and kazal-like domains proteoglycan (testican) 2 (SPOCK2), mRNA.	0.864	0.985			ILMN_1796925	CXADR	NM_001338.3	Homo sapiens coxsackie virus and adenovirus receptor (CXADR), mRNA.	-0.796	-0.982			ILMN_1809384	CYP4F12	NM_023944.1	Homo sapiens cytochrome P450, family 4, subfamily F, polypeptide 12 (CYP4F12), mRNA.	0.765161	0.988
ILMN_1798706	EBI2	NM_004951.3	Homo sapiens Epstein-Barr virus induced gene 2 (lymphocyte-specific G protein-coupled receptor) (EBI2), mRNA.	0.864	0.947			ILMN_1659106	PHLDA3	NM_012396.2	Homo sapiens pleckstrin homology-like domain, family A, member 3 (PHLDA3), mRNA.	-0.796	-0.861			ILMN_1790603	ATPAF1	NM_022745.2	Homo sapiens ATP synthase mitochondrial F1 complex assembly factor 1 (ATPAF1), mRNA.	0.76223	0.968
ILMN_1855869		BM683583	UI-E-EJ1-ajh-a-03-0-UI.s1 UI-E-EJ1 Homo sapiens cDNA clone UI-E-EJ1-ajh-a-03-0-UI 3, mRNA sequence	0.864	0.967			ILMN_1688184	CSPG5	NM_006574.2	Homo sapiens chondroitin sulfate proteoglycan 5 (neuroglycan C) (CSPG5), mRNA.	-0.796	-0.997			ILMN_1808238	RBPMS2	NM_194272.1	Homo sapiens RNA binding protein with multiple splicing 2 (RBPMS2), mRNA.	0.76223	0.968
ILMN_1901049		AV650212	AV650212 GLC Homo sapiens cDNA clone GLCCCD12 3, mRNA sequence	0.864	0.999			ILMN_1779841	PPP2R1B	NM_181699.1	Homo sapiens protein phosphatase 2 (formerly 2A), regulatory subunit A (PR 65), beta isoform (PPP2R1B), transcript variant 2, mRNA.	-0.796	-0.999			ILMN_1657442	ADARB1	NM_001033049.1	Homo sapiens adenosine deaminase, RNA-specific, B1 (RED1 homolog rat) (ADARB1), transcript variant 4, mRNA.	0.76223	0.993
ILMN_1747419	PCGF2	NM_007144.2	Homo sapiens polycomb group ring finger 2 (PCGF2), mRNA.	0.864	0.974			ILMN_1732468	HSPA4L	NM_014278.2	Homo sapiens heat shock 70kDa protein 4-like (HSPA4L), mRNA.	-0.796	-0.975			ILMN_1795609	RAD51	NM_133487.1	Homo sapiens RAD51 homolog (RecA homolog, E. coli) (S. cerevisiae) (RAD51), transcript variant 2, mRNA.	0.76223	0.937
ILMN_1751079	TAP1	NM_000593.5	Homo sapiens transporter 1, ATP-binding cassette, sub-family B (MDR/TAP) (TAP1), mRNA.	0.863	0.944			ILMN_1713014	IGSF3	NM_001542.2	Homo sapiens immunoglobulin superfamily, member 3 (IGSF3), transcript variant 1, mRNA.	-0.796	-0.96			ILMN_1783815	COG7	NM_153603.1	Homo sapiens component of oligomeric golgi complex 7 (COG7), mRNA.	0.76223	0.978
ILMN_1673329	LOC643087	XM_926462.1	PREDICTED: Homo sapiens similar to thioredoxin domain containing 11 (LOC643087), mRNA.	0.863	0.983			ILMN_1684227	GPR146	NM_138445.2	Homo sapiens G protein-coupled receptor 146 (GPR146), mRNA.	-0.796	-0.969			ILMN_1751816	MCTS1	NM_014060.1	Homo sapiens malignant T cell amplified sequence 1 (MCTS1), mRNA.	0.76223	0.994
ILMN_1710092	ZBTB46	NM_025224.2	Homo sapiens zinc finger and BTB domain containing 46 (ZBTB46), mRNA.	0.863	0.999			ILMN_1684746	IPO11	NM_016338.3	Homo sapiens importin 11 (IPO11), mRNA.	-0.796	-0.993			ILMN_1667154	SPRR2F	NM_001014450.1	Homo sapiens small proline-rich protein 2F (SPRR2F), mRNA.	0.76223	0.929
ILMN_1776516	ITPKA	NM_002220.1	Homo sapiens inositol 1,4,5-trisphosphate 3-kinase A (ITPKA), mRNA.	0.863	0.74			ILMN_1795104	ACADS	NM_000017.1	Homo sapiens acyl-Coenzyme A dehydrogenase, C-2 to C-3 short chain (ACADS), nuclear gene encoding mitochondrial protein, mRNA.	-0.796	-0.996			ILMN_1705496	LOC642236	XM_943016.1	PREDICTED: Homo sapiens similar to FRG1 protein (FSHD region gene 1 protein), transcript variant 10 (LOC642236), mRNA.	0.76223	0.965
ILMN_1746836	PTAFR	NM_000952.3	Homo sapiens platelet-activating factor receptor (PTAFR), mRNA.	0.861	0.991			ILMN_1803367	EVI1	NM_005241.1	Homo sapiens ecotropic viral integration site 1 (EVI1), mRNA.	-0.796	-0.974			ILMN_1733033	SIP1	NM_001009182.1	Homo sapiens survival of motor neuron protein interacting protein 1 (SIP1), transcript variant beta, mRNA.	0.76223	0.998
ILMN_1836309		XM_498568	PREDICTED: Homo sapiens LOC440151 (LOC440151), mRNA	0.861	0.996			ILMN_1681542	HIST1H4E	NM_003545.3	Homo sapiens histone cluster 1, H4e (HIST1H4E), mRNA.	-0.796	-0.87			ILMN_1773886	SURB7	NM_004264.2	Homo sapiens SRB7 suppressor of RNA polymerase B homolog (yeast) (SURB7), mRNA.	0.76223	0.95
ILMN_1718063	LIPA	NM_000235.2	Homo sapiens lipase A, lysosomal acid, cholesterol esterase (LIPA), transcript variant 2, mRNA.	0.86	0.874			ILMN_1651936	SETD8	NM_020382.3	Homo sapiens SET domain containing (lysine methyltransferase) 8 (SETD8), mRNA.	-0.796	-0.997			ILMN_1721818	CLDN10	NM_006984.3	Homo sapiens claudin 10 (CLDN10), transcript variant 2, mRNA.	0.76223	0.995
ILMN_1670870	ALCAM	NM_001627.2	Homo sapiens activated leukocyte cell adhesion molecule (ALCAM), mRNA.	0.86	0.889			ILMN_1752423	MAP2K2	NM_030662.2	Homo sapiens mitogen-activated protein kinase kinase 2 (MAP2K2), mRNA.	-0.796	-0.993			ILMN_1796411	TBCCD1	NM_018138.1	Homo sapiens TBCC domain containing 1 (TBCCD1), mRNA.	0.76223	0.997
ILMN_1812226	ICAM1	NM_000201.1	Homo sapiens intercellular adhesion molecule 1 (CD54), human rhinovirus receptor (ICAM1), mRNA.	0.86	0.989			ILMN_1725746	KIAA1394	XM_208522.5	PREDICTED: Homo sapiens KIAA1394 protein, transcript variant 1 (KIAA1394), mRNA.	-0.796	-0.996			ILMN_1725366	SLC27A5	NM_012254.1	Homo sapiens solute carrier family 27 (fatty acid transporter), member 5 (SLC27A5), mRNA.	0.76223	0.911
ILMN_1689160	DPEP2	NM_022355.1	Homo sapiens dipeptidase 2 (DPEP2), mRNA.	0.859	0.991			ILMN_1763151	FADS2	NM_004265.2	Homo sapiens fatty acid desaturase 2 (FADS2), mRNA.	-0.796	-0.949			ILMN_1663332	KIAA0101	NM_014736.4	Homo sapiens KIAA0101 (KIAA0101), transcript variant 1, mRNA.	0.76223	0.977
ILMN_1807042	MARCKS	NM_002356.4	Homo sapiens myristoylated alanine-rich protein kinase C substrate (MARCKS), mRNA.	0.859	0.91			ILMN_1772278	TANC1	NM_033394.1	Homo sapiens tetratricopeptide repeat, ankyrin repeat and coiled-coil containing 1 (TANC1), mRNA.	-0.796	-0.984			ILMN_1655748	ZNF323	NM_145909.1	Homo sapiens zinc finger protein 323 (ZNF323), transcript variant 2, mRNA.	0.76223	0.99
ILMN_1673757	CASP8	NM_033358.2	Homo sapiens caspase 8, apoptosis-related cysteine peptidase (CASP8), transcript variant E, mRNA.	0.859	0.98			ILMN_1856404		BX105952	BX105952 Soares placenta Nb2HP Homo sapiens cDNA clone IMAGp998D01212, mRNA sequence	-0.796	-0.996			ILMN_1693430	NME1-NME2	NM_001018136.1	Homo sapiens NME1-NME2 readthrough transcript (NME1-NME2), mRNA.	0.76223	0.985
ILMN_1669497	OSBPL10	NM_017784.3	Homo sapiens oxysterol binding protein-like 10 (OSBPL10), mRNA.	0.859	0.989			ILMN_1655930	ELL2	NM_012081.3	Homo sapiens elongation factor, RNA polymerase II, 2 (ELL2), mRNA.	-0.796	-0.986			ILMN_1734445	LOC91461	NM_138370.1	Homo sapiens hypothetical protein BC007901 (LOC91461), mRNA.	0.761373	0.982
ILMN_1805750	IFITM3	NM_021034.1	Homo sapiens interferon induced transmembrane protein 3 (1-8U) (IFITM3), mRNA.	0.858	0.809			ILMN_1852022		XM_375558	PREDICTED: Homo sapiens KIAA1881 (KIAA1881), mRNA	-0.796	-0.965			ILMN_1717234	CAST	NM_001750.4	Homo sapiens calpastatin (CAST), transcript variant 1, mRNA.	0.761373	0.998
ILMN_1748831	PPP1R13B	NM_015316.1	Homo sapiens protein phosphatase 1, regulatory (inhibitor) subunit 13B (PPP1R13B), mRNA.	0.858	0.987			ILMN_1753196	PTTG1	NM_004219.2	Homo sapiens pituitary tumor-transforming 1 (PTTG1), mRNA.	-0.795	-0.974			ILMN_1712596	LOC152195	NM_194289.1	Homo sapiens hypothetical protein LOC152195 (LOC152195), mRNA.	0.757571	0.991
ILMN_1658706	ST6GALNAC2	NM_006456.1	Homo sapiens ST6 (alpha-N-acetyl-neuraminyl-2,3-beta-galactosyl-1, 3)-N-acetylgalactosaminide alpha-2,6-sialyltransferase 2 (ST6GALNAC2), mRNA.	0.858	0.983			ILMN_1667417	RAB23	NM_016277.3	Homo sapiens RAB23, member RAS oncogene family (RAB23), transcript variant 1, mRNA.	-0.795	-0.995			ILMN_1719202	ZNF174	NM_001032292.1	Homo sapiens zinc finger protein 174 (ZNF174), transcript variant 2, mRNA.	0.757571	0.999
ILMN_1737965	ELOVL4	NM_022726.2	Homo sapiens elongation of very long chain fatty acids (FEN1/Elo2, SUR4/Elo3, yeast)-like 4 (ELOVL4), mRNA.	0.858	0.999			ILMN_1742923	ZNF584	NM_173548.1	Homo sapiens zinc finger protein 584 (ZNF584), mRNA.	-0.795	-0.997			ILMN_1695935	SORCS2	NM_020777.1	Homo sapiens sortilin-related VPS10 domain containing receptor 2 (SORCS2), mRNA.	0.757571	0.968
ILMN_1882387		AW376320	RC0-CT0209-270999-011-h08 CT0209 Homo sapiens cDNA, mRNA sequence	0.857	0.999			ILMN_1707763	ST7	NM_018412.3	Homo sapiens suppression of tumorigenicity 7 (ST7), transcript variant a, mRNA.	-0.795	-0.994			ILMN_1771149	MRPL19	NM_014763.2	Homo sapiens mitochondrial ribosomal protein L19 (MRPL19), nuclear gene encoding mitochondrial protein, mRNA.	0.757571	0.992
ILMN_1726245	TGFBR2	NM_001024847.1	Homo sapiens transforming growth factor, beta receptor II (70/80kDa) (TGFBR2), transcript variant 1, mRNA.	0.856	0.988			ILMN_1758623	HIST1H2BD	NM_138720.1	Homo sapiens histone cluster 1, H2bd (HIST1H2BD), transcript variant 2, mRNA.	-0.795	-0.882			ILMN_1804339	CAMK1G	NM_020439.2	Homo sapiens calcium/calmodulin-dependent protein kinase IG (CAMK1G), mRNA.	0.757537	0.979
ILMN_1656501	DUSP5	NM_004419.3	Homo sapiens dual specificity phosphatase 5 (DUSP5), mRNA.	0.856	0.933			ILMN_1780949	PKP2	NM_004572.2	Homo sapiens plakophilin 2 (PKP2), transcript variant 2b, mRNA.	-0.795	-0.946			ILMN_1745256	CXXC5	NM_016463.5	Homo sapiens CXXC finger 5 (CXXC5), mRNA.	0.757537	0.978
ILMN_1655821	CAPG	NM_001747.2	Homo sapiens capping protein (actin filament), gelsolin-like (CAPG), mRNA.	0.856	0.958			ILMN_1763064	ATAD2	NM_014109.2	Homo sapiens ATPase family, AAA domain containing 2 (ATAD2), mRNA.	-0.795	-0.992			ILMN_1800008	ACAT1	NM_000019.2	Homo sapiens acetyl-Coenzyme A acetyltransferase 1 (ACAT1), nuclear gene encoding mitochondrial protein, mRNA.	0.757537	0.981
ILMN_1785424	ABLIM1	NM_006720.3	Homo sapiens actin binding LIM protein 1 (ABLIM1), transcript variant 4, mRNA.	0.855	0.993			ILMN_1660817	DDB2	NM_000107.1	Homo sapiens damage-specific DNA binding protein 2, 48kDa (DDB2), mRNA.	-0.795	-0.996			ILMN_1812545	DMC1	NM_007068.2	Homo sapiens DMC1 dosage suppressor of mck1 homolog, meiosis-specific homologous recombination (yeast) (DMC1), mRNA.	0.753754	0.978
ILMN_1789244	SOX8	NM_014587.2	Homo sapiens SRY (sex determining region Y)-box 8 (SOX8), mRNA.	0.855	0.964			ILMN_1775885	PARP2	NM_005484.2	Homo sapiens poly (ADP-ribose) polymerase family, member 2 (PARP2), mRNA.	-0.795	-0.996			ILMN_1789384	QSCN6L1	NM_181701.2	Homo sapiens quiescin Q6-like 1 (QSCN6L1), mRNA.	0.752822	0.991
ILMN_1731107	CCDC92	NM_025140.1	Homo sapiens coiled-coil domain containing 92 (CCDC92), mRNA.	0.854	0.996			ILMN_1787477	CENPO	NM_024322.1	Homo sapiens centromere protein O (CENPO), mRNA.	-0.795	-0.958			ILMN_1746252	POLD2	NM_006230.1	Homo sapiens polymerase (DNA directed), delta 2, regulatory subunit 50kDa (POLD2), mRNA.	0.748085	0.993
ILMN_1678928	SLCO3A1	NM_013272.2	Homo sapiens solute carrier organic anion transporter family, member 3A1 (SLCO3A1), mRNA.	0.854	0.999			ILMN_1675421	LOC389293	XM_371741.4	PREDICTED: Homo sapiens similar to HESB like domain containing 2, transcript variant 1 (LOC389293), mRNA.	-0.795	-0.968			ILMN_1677228	TMLHE	XM_938703.1	PREDICTED: Homo sapiens trimethyllysine hydroxylase, epsilon (TMLHE), mRNA.	0.748085	0.997
ILMN_1676480	LOC654053	XM_943677.1	PREDICTED: Homo sapiens similar to hypothetical LOC389634 (LOC654053), mRNA.	0.854	0.973			ILMN_1745962	FBXO7	NM_012179.3	Homo sapiens F-box protein 7 (FBXO7), transcript variant 1, mRNA.	-0.795	-0.984			ILMN_1756676	PHF19	NM_001009936.1	Homo sapiens PHD finger protein 19 (PHF19), transcript variant 2, mRNA.	0.748085	0.953
ILMN_1744604	CYBA	NM_000101.2	Homo sapiens cytochrome b-245, alpha polypeptide (CYBA), mRNA.	0.853	0.979			ILMN_1784860	RFC3	NM_002915.2	Homo sapiens replication factor C (activator 1) 3, 38kDa (RFC3), transcript variant 1, mRNA.	-0.795	-0.956			ILMN_1795852	CCNE1	NM_001238.1	Homo sapiens cyclin E1 (CCNE1), transcript variant 1, mRNA.	0.748085	0.969
ILMN_1801710	APBB1IP	NM_019043.3	Homo sapiens amyloid beta (A4) precursor protein-binding, family B, member 1 interacting protein (APBB1IP), mRNA.	0.853	0.996			ILMN_1785618	SMTN	NM_006932.3	Homo sapiens smoothelin (SMTN), transcript variant 3, mRNA.	-0.795	-0.969			ILMN_1701032	TFPI	NM_001032281.1	Homo sapiens tissue factor pathway inhibitor (lipoprotein-associated coagulation inhibitor) (TFPI), transcript variant 2, mRNA.	0.748085	0.985
ILMN_1706266	RNF157	NM_052916.1	Homo sapiens ring finger protein 157 (RNF157), mRNA.	0.853	0.992			ILMN_1728073	DENND1A	NM_024820.2	Homo sapiens DENN/MADD domain containing 1A (DENND1A), transcript variant 2, mRNA.	-0.795	-0.926			ILMN_1786259	LRRC59	NM_018509.2	Homo sapiens leucine rich repeat containing 59 (LRRC59), mRNA.	0.746077	0.947
ILMN_1750805	ARHGAP30	NM_181720.2	Homo sapiens Rho GTPase activating protein 30 (ARHGAP30), transcript variant 2, mRNA.	0.851	0.996			ILMN_1695432	TPST2	NM_001008566.1	Homo sapiens tyrosylprotein sulfotransferase 2 (TPST2), transcript variant 1, mRNA.	-0.795	-0.969			ILMN_1773496	THOC5	NM_001002878.1	Homo sapiens THO complex 5 (THOC5), transcript variant 1, mRNA.	0.746077	0.967
ILMN_1742124	KIAA1128	NM_018999.1	Homo sapiens KIAA1128 (KIAA1128), mRNA.	0.851	0.999			ILMN_1833858		AF038185	Homo sapiens clone 23700 mRNA sequence	-0.795	-0.915			ILMN_1662738	ACSM3	NM_202000.2	Homo sapiens acyl-CoA synthetase medium-chain family member 3 (ACSM3), transcript variant 2, mRNA.	0.746077	0.999
ILMN_1654819	LOC653738	XM_929341.1	PREDICTED: Homo sapiens similar to PR-domain zinc finger protein 9 (LOC653738), mRNA.	0.85	0.952			ILMN_1732150	KIAA0101	NM_014736.4	Homo sapiens KIAA0101 (KIAA0101), transcript variant 1, mRNA.	-0.795	-0.904			ILMN_1796108	KIF13A	NM_022113.3	Homo sapiens kinesin family member 13A (KIF13A), mRNA.	0.742216	0.974
ILMN_1685576	RNF13	NM_183382.1	Homo sapiens ring finger protein 13 (RNF13), transcript variant 2, mRNA.	0.849	0.984			ILMN_1768110	ZAK	NM_133646.1	Homo sapiens sterile alpha motif and leucine zipper containing kinase AZK (ZAK), transcript variant 2, mRNA.	-0.795	-0.993			ILMN_1774823	RPL34	NM_033625.1	Homo sapiens ribosomal protein L34 (RPL34), transcript variant 2, mRNA.	0.742216	0.944
ILMN_1728724	IL17R	NM_014339.3	Homo sapiens interleukin 17 receptor (IL17R), mRNA.	0.849	0.996			ILMN_1709085	GSG2	NM_031965.2	Homo sapiens germ cell associated 2 (haspin) (GSG2), mRNA.	-0.795	-0.981			ILMN_1656186	SLC41A1	NM_173854.4	Homo sapiens solute carrier family 41, member 1 (SLC41A1), mRNA.	0.742216	0.983
ILMN_1697267	PRKCZ	NM_002744.4	Homo sapiens protein kinase C, zeta (PRKCZ), transcript variant 1, mRNA.	0.849	0.999			ILMN_1811077	LHFPL2	NM_005779.1	Homo sapiens lipoma HMGIC fusion partner-like 2 (LHFPL2), mRNA.	-0.795	-0.885			ILMN_1656521	RRP7A	NM_015703.3	Homo sapiens ribosomal RNA processing 7 homolog A (S. cerevisiae) (RRP7A), mRNA.	0.742216	0.999
ILMN_1667476	LTBR	NM_002342.1	Homo sapiens lymphotoxin beta receptor (TNFR superfamily, member 3) (LTBR), mRNA.	0.849	0.97			ILMN_1737058	MPDU1	NM_004870.1	Homo sapiens mannose-P-dolichol utilization defect 1 (MPDU1), mRNA.	-0.795	-0.985			ILMN_1792748	CPS1	NM_001875.2	Homo sapiens carbamoyl-phosphate synthetase 1, mitochondrial (CPS1), mRNA.	0.73834	0.74
ILMN_1720004	FLJ27354	XM_378874.3	PREDICTED: Homo sapiens hypothetical gene supported by AK130864 (FLJ27354), mRNA.	0.849	0.992			ILMN_1672947	CAST	NM_173060.1	Homo sapiens calpastatin (CAST), transcript variant 2, mRNA.	-0.795	-0.995			ILMN_1727813	BRP44	NM_015415.1	Homo sapiens brain protein 44 (BRP44), mRNA.	0.733739	0.991
ILMN_1674009	TKTL1	NM_012253.2	Homo sapiens transketolase-like 1 (TKTL1), mRNA.	0.848	0.983			ILMN_1750457	ZNF268	NM_152943.1	Homo sapiens zinc finger protein 268 (ZNF268), transcript variant B, mRNA.	-0.795	-0.976			ILMN_1711197	TRIM15	NM_033229.1	Homo sapiens tripartite motif-containing 15 (TRIM15), transcript variant 1, mRNA.	0.733739	0.996
ILMN_1724718	NCK2	NM_003581.2	Homo sapiens NCK adaptor protein 2 (NCK2), transcript variant 1, mRNA.	0.847	0.997			ILMN_1775376	EPB41L4A	NM_022140.2	Homo sapiens erythrocyte membrane protein band 4.1 like 4A (EPB41L4A), mRNA.	-0.795	-0.998			ILMN_1752269	ACSS1	NM_032501.2	Homo sapiens acyl-CoA synthetase short-chain family member 1 (ACSS1), nuclear gene encoding mitochondrial protein, mRNA.	0.733739	0.874
ILMN_1716080	CBL	NM_005188.2	Homo sapiens Cas-Br-M (murine) ecotropic retroviral transforming sequence (CBL), mRNA.	0.847	0.986			ILMN_1813019	DNAJB4	NM_007034.3	Homo sapiens DnaJ (Hsp40) homolog, subfamily B, member 4 (DNAJB4), mRNA.	-0.795	-0.997			ILMN_1700798	KCNH2	NM_172057.1	Homo sapiens potassium voltage-gated channel, subfamily H (eag-related), member 2 (KCNH2), transcript variant 3, mRNA.	0.733739	0.889
ILMN_1665982	AKTIP	NM_022476.2	Homo sapiens AKT interacting protein (AKTIP), transcript variant 2, mRNA.	0.846	0.99			ILMN_1713731	ALOX12	NM_000697.1	Homo sapiens arachidonate 12-lipoxygenase (ALOX12), mRNA.	-0.795	-0.961			ILMN_1756065	COPS8	NM_198189.2	Homo sapiens COP9 constitutive photomorphogenic homolog subunit 8 (Arabidopsis) (COPS8), transcript variant 2, mRNA.	0.733739	0.989
ILMN_1791371	STX1A	NM_004603.1	Homo sapiens syntaxin 1A (brain) (STX1A), mRNA.	0.846	0.949			ILMN_1682747	FANCA	NM_001018112.1	Homo sapiens Fanconi anemia, complementation group A (FANCA), transcript variant 2, mRNA.	-0.795	-0.932			ILMN_1800220	KCTD3	NM_016121.3	Homo sapiens potassium channel tetramerisation domain containing 3 (KCTD3), mRNA.	0.733739	0.999
ILMN_1728298	SBK1	NM_001024401.2	Homo sapiens SH3-binding domain kinase 1 (SBK1), mRNA.	0.845	0.979			ILMN_1683948	TAF5L	NM_001025247.1	Homo sapiens TAF5-like RNA polymerase II, p300/CBP-associated factor (PCAF)-associated factor, 65kDa (TAF5L), transcript variant 2, mRNA.	-0.795	-0.981			ILMN_1697975	PHF14	NM_014660.2	Homo sapiens PHD finger protein 14 (PHF14), transcript variant 2, mRNA.	0.730544	0.985
ILMN_1782729	CLECL1	NM_172004.2	Homo sapiens C-type lectin-like 1 (CLECL1), mRNA.	0.845	0.999			ILMN_1742145	ESPL1	NM_012291.3	Homo sapiens extra spindle pole bodies homolog 1 (S. cerevisiae) (ESPL1), mRNA.	-0.795	-0.894			ILMN_1674302	PPAT	NM_002703.3	Homo sapiens phosphoribosyl pyrophosphate amidotransferase (PPAT), mRNA.	0.730544	0.996
ILMN_1676767	CLEC4D	NM_080387.4	Homo sapiens C-type lectin domain family 4, member D (CLEC4D), mRNA.	0.845	0.987			ILMN_1769127	WIT-1	NM_015855.2	Homo sapiens Wilms tumor associated protein (WIT-1), mRNA.	-0.795	-0.994			ILMN_1655684	SARS2	NM_017827.2	Homo sapiens seryl-tRNA synthetase 2, mitochondrial (SARS2), nuclear gene encoding mitochondrial protein, mRNA.	0.730544	0.933
ILMN_1681310	MFSD7	NM_032219.2	Homo sapiens major facilitator superfamily domain containing 7 (MFSD7), mRNA.	0.844	0.988			ILMN_1752063	HIST1H3B	NM_003537.3	Homo sapiens histone cluster 1, H3b (HIST1H3B), mRNA.	-0.795	-0.811			ILMN_1761131	PECI	NM_006117.2	Homo sapiens peroxisomal D3,D2-enoyl-CoA isomerase (PECI), transcript variant 1, mRNA.	0.730544	0.994
ILMN_1657810	PPM1M	NM_144641.1	Homo sapiens protein phosphatase 1M (PP2C domain containing) (PPM1M), mRNA.	0.843	0.999			ILMN_1810703	FANCD2	NM_001018115.1	Homo sapiens Fanconi anemia, complementation group D2 (FANCD2), transcript variant 2, mRNA.	-0.794	-0.966			ILMN_1676748	ERCC1	NM_202001.1	Homo sapiens excision repair cross-complementing rodent repair deficiency, complementation group 1 (includes overlapping antisense sequence) (ERCC1), transcript variant 1, mRNA.	0.730544	0.991
ILMN_1771385	GBP4	NM_052941.2	Homo sapiens guanylate binding protein 4 (GBP4), mRNA.	0.842	0.921			ILMN_1815102	LCAT	NM_000229.1	Homo sapiens lecithin-cholesterol acyltransferase (LCAT), mRNA.	-0.794	-0.967			ILMN_1809439	HMG1L1	NM_001008735.1	Homo sapiens high-mobility group (nonhistone chromosomal) protein 1-like 1 (HMG1L1), mRNA.	0.730544	0.91
ILMN_1662626	ITGB7	NM_000889.1	Homo sapiens integrin, beta 7 (ITGB7), mRNA.	0.842	0.988			ILMN_1689264	GUCA1B	NM_002098.3	Homo sapiens guanylate cyclase activator 1B (retina) (GUCA1B), mRNA.	-0.794	-0.925			ILMN_1655046	NUTF2	NM_005796.1	Homo sapiens nuclear transport factor 2 (NUTF2), mRNA.	0.730544	0.98
ILMN_1827623		AF088007	Homo sapiens full length insert cDNA clone YY74A01	0.842	0.994			ILMN_1723418	CEL	NM_001807.2	Homo sapiens carboxyl ester lipase (bile salt-stimulated lipase) (CEL), mRNA.	-0.794	-0.976			ILMN_1671932	SAMM50	NM_015380.3	Homo sapiens sorting and assembly machinery component 50 homolog (S. cerevisiae) (SAMM50), mRNA.	0.72891	0.989
ILMN_1701911	C5orf20	NM_130848.1	Homo sapiens chromosome 5 open reading frame 20 (C5orf20), mRNA.	0.841	0.821			ILMN_1741801	CDC7	NM_003503.2	Homo sapiens cell division cycle 7 homolog (S. cerevisiae) (CDC7), mRNA.	-0.794	-0.992			ILMN_1717403	C9orf100	NM_001031728.1	Homo sapiens chromosome 9 open reading frame 100 (C9orf100), transcript variant 1, mRNA.	0.72891	0.809
ILMN_1667371	SLA	NM_006748.1	Homo sapiens Src-like-adaptor (SLA), mRNA.	0.84	0.998			ILMN_1677303	C5orf42	NM_023073.2	Homo sapiens chromosome 5 open reading frame 42 (C5orf42), mRNA.	-0.794	-0.871			ILMN_1785198	POLE3	NM_017443.3	Homo sapiens polymerase (DNA directed), epsilon 3 (p17 subunit) (POLE3), mRNA.	0.72891	0.987
ILMN_1671404	SVIL	NM_003174.2	Homo sapiens supervillin (SVIL), transcript variant 1, mRNA.	0.84	0.973			ILMN_1683450	CDCA5	NM_080668.2	Homo sapiens cell division cycle associated 5 (CDCA5), mRNA.	-0.794	-0.909			ILMN_1683948	TAF5L	NM_001025247.1	Homo sapiens TAF5-like RNA polymerase II, p300/CBP-associated factor (PCAF)-associated factor, 65kDa (TAF5L), transcript variant 2, mRNA.	0.72891	0.995
ILMN_1797375	KLF12	NM_016285.2	Homo sapiens Kruppel-like factor 12 (KLF12), transcript variant 2, mRNA.	0.84	0.994			ILMN_1774336	POLE2	NM_002692.2	Homo sapiens polymerase (DNA directed), epsilon 2 (p59 subunit) (POLE2), mRNA.	-0.794	-0.943			ILMN_1703079	NFS1	NM_021100.3	Homo sapiens NFS1 nitrogen fixation 1 homolog (S. cerevisiae) (NFS1), nuclear gene encoding mitochondrial protein, mRNA.	0.72891	0.998
ILMN_1693425	STMN3	NM_015894.2	Homo sapiens stathmin-like 3 (STMN3), mRNA.	0.839	0.972			ILMN_1762764	SH3BGRL2	NM_031469.1	Homo sapiens SH3 domain binding glutamic acid-rich protein like 2 (SH3BGRL2), mRNA.	-0.794	-0.984			ILMN_1655570	GOLPH3L	NM_018178.3	Homo sapiens golgi phosphoprotein 3-like (GOLPH3L), mRNA.	0.72891	0.987
ILMN_1792070	BTN2A1	NM_007049.2	Homo sapiens butyrophilin, subfamily 2, member A1 (BTN2A1), transcript variant 1, mRNA.	0.839	0.997			ILMN_1794074	MXI1	NM_001008541.1	Homo sapiens MAX interactor 1 (MXI1), transcript variant 3, mRNA.	-0.794	-0.985			ILMN_1691457	APOBEC3B	NM_004900.3	Homo sapiens apolipoprotein B mRNA editing enzyme, catalytic polypeptide-like 3B (APOBEC3B), mRNA.	0.72891	0.983
ILMN_1705066	BTBD11	NM_152322.2	Homo sapiens BTB (POZ) domain containing 11 (BTBD11), transcript variant 1, mRNA.	0.838	0.992			ILMN_1709584	PRDX2	NM_181738.1	Homo sapiens peroxiredoxin 2 (PRDX2), nuclear gene encoding mitochondrial protein, transcript variant 3, mRNA.	-0.794	-0.999			ILMN_1806605	FAHD2B	NM_199336.1	Homo sapiens fumarylacetoacetate hydrolase domain containing 2B (FAHD2B), mRNA.	0.72891	0.999
ILMN_1740487	CMTM7	NM_138410.2	Homo sapiens CKLF-like MARVEL transmembrane domain containing 7 (CMTM7), transcript variant 1, mRNA.	0.838	0.972			ILMN_1712545	S100A3	NM_002960.1	Homo sapiens S100 calcium binding protein A3 (S100A3), mRNA.	-0.794	-0.774			ILMN_1660222	MTBP	NM_022045.2	Homo sapiens Mdm2, transformed 3T3 cell double minute 2, p53 binding protein (mouse) binding protein, 104kDa (MTBP), mRNA.	0.72891	0.999
ILMN_1724527	BLNK	NM_013314.2	Homo sapiens B-cell linker (BLNK), mRNA.	0.838	0.957			ILMN_1684563	LOC139886	NM_001012968.1	Homo sapiens hypothetical protein LOC139886 (LOC139886), mRNA.	-0.794	-0.999			ILMN_1737813	PRNPIP	XM_945812.1	PREDICTED: Homo sapiens prion protein interacting protein, transcript variant 3 (PRNPIP), mRNA.	0.72891	0.988
ILMN_1781207	FYN	NM_153047.1	Homo sapiens FYN oncogene related to SRC, FGR, YES (FYN), transcript variant 2, mRNA.	0.837	0.986			ILMN_1698650	C17orf41	XM_945964.1	PREDICTED: Homo sapiens chromosome 17 open reading frame 41, transcript variant 3 (C17orf41), mRNA.	-0.794	-0.996			ILMN_1661039	MRPL30	NM_145212.1	Homo sapiens mitochondrial ribosomal protein L30 (MRPL30), nuclear gene encoding mitochondrial protein, transcript variant 1, mRNA.	0.726622	0.933
ILMN_1769782	LAX1	NM_017773.2	Homo sapiens lymphocyte transmembrane adaptor 1 (LAX1), mRNA.	0.837	0.989			ILMN_1671486	HOMER2	NM_004839.2	Homo sapiens homer homolog 2 (Drosophila) (HOMER2), transcript variant 1, mRNA.	-0.794	-0.959			ILMN_1786281	ZNF96	NM_014724.2	Homo sapiens zinc finger protein 96 (ZNF96), mRNA.	0.724059	0.999
ILMN_1878370		AI150335	qf35b02.x1 Soares_testis_NHT Homo sapiens cDNA clone IMAGE:1751979 3, mRNA sequence	0.836	0.992			ILMN_1798971	FZD5	NM_003468.2	Homo sapiens frizzled homolog 5 (Drosophila) (FZD5), mRNA.	-0.794	-0.986			ILMN_1655819	LOC653531	XM_927912.1	PREDICTED: Homo sapiens similar to APC11 anaphase promoting complex subunit 11 isoform 2 (LOC653531), mRNA.	0.724059	0.984
ILMN_1692535	DPP4	NM_001935.3	Homo sapiens dipeptidyl-peptidase 4 (DPP4), mRNA.	0.835	0.966			ILMN_1662738	ACSM3	NM_202000.2	Homo sapiens acyl-CoA synthetase medium-chain family member 3 (ACSM3), transcript variant 2, mRNA.	-0.792	-0.977			ILMN_1744830	ARHGAP11A	NM_014783.2	Homo sapiens Rho GTPase activating protein 11A (ARHGAP11A), transcript variant 1, mRNA.	0.724059	0.986
ILMN_1665859	RAB27A	NM_004580.3	Homo sapiens RAB27A, member RAS oncogene family (RAB27A), transcript variant 1, mRNA.	0.834	0.943			ILMN_1702447	IGF2BP2	NM_006548.4	Homo sapiens insulin-like growth factor 2 mRNA binding protein 2 (IGF2BP2), transcript variant 1, mRNA.	-0.792	-0.917			ILMN_1746393	TSEN2	NM_025265.2	Homo sapiens tRNA splicing endonuclease 2 homolog (S. cerevisiae) (TSEN2), mRNA.	0.724059	0.996
ILMN_1801045	SPIN3	NM_001010862.1	Homo sapiens spindlin family, member 3 (SPIN3), mRNA.	0.834	0.987			ILMN_1776577	DSCC1	NM_024094.1	Homo sapiens defective in sister chromatid cohesion 1 homolog (S. cerevisiae) (DSCC1), mRNA.	-0.792	-0.926			ILMN_1756572	COQ2	NM_015697.5	Homo sapiens coenzyme Q2 homolog, prenyltransferase (yeast) (COQ2), mRNA.	0.724059	0.832
ILMN_1755555	CXCR5	NM_032966.1	Homo sapiens chemokine (C-X-C motif) receptor 5 (CXCR5), transcript variant 2, mRNA.	0.833	0.994			ILMN_1770678	CBX2	NM_005189.1	Homo sapiens chromobox homolog 2 (Pc class homolog, Drosophila) (CBX2), transcript variant 1, mRNA.	-0.792	-0.977			ILMN_1654943	EPR1	NR_002219.1	Homo sapiens effector cell peptidase receptor 1 (non-protein coding) (EPR1), non-coding RNA.	0.724059	0.956
ILMN_1727284	CD4	NM_000616.2	Homo sapiens CD4 antigen (p55) (CD4), mRNA.	0.833	0.973			ILMN_1815238	MAP2K3	NM_145110.1	Homo sapiens mitogen-activated protein kinase kinase 3 (MAP2K3), transcript variant C, mRNA.	-0.792	-0.987			ILMN_1754102	TGIF1	NM_173207.1	Homo sapiens TGFB-induced factor homeobox 1 (TGIF1), transcript variant 2, mRNA.	0.724059	0.981
ILMN_1664265	EPHA1	NM_005232.3	Homo sapiens EPH receptor A1 (EPHA1), mRNA.	0.833	0.991			ILMN_1705141	CACYBP	NM_001007214.1	Homo sapiens calcyclin binding protein (CACYBP), transcript variant 2, mRNA.	-0.792	-0.963			ILMN_1722127	RAD54B	NM_012415.2	Homo sapiens RAD54 homolog B (S. cerevisiae) (RAD54B), mRNA.	0.724059	0.99
ILMN_1654773	CASK	NM_003688.1	Homo sapiens calcium/calmodulin-dependent serine protein kinase (MAGUK family) (CASK), mRNA.	0.833	0.999			ILMN_1794651	CYorf14	NR_001544.1	Homo sapiens chromosome Y open reading frame 14 (CYorf14), non-coding RNA.	-0.792	-0.963			ILMN_1685575	CORT	NM_001302.3	Homo sapiens cortistatin (CORT), mRNA.	0.722686	0.979
ILMN_1675465	C5orf39	NM_001014279.1	Homo sapiens chromosome 5 open reading frame 39 (C5orf39), mRNA.	0.832	0.996			ILMN_1742608	SMOX	NM_175842.1	Homo sapiens spermine oxidase (SMOX), transcript variant 4, mRNA.	-0.792	-0.949			ILMN_1806603	MESP1	NM_018670.1	Homo sapiens mesoderm posterior 1 homolog (mouse) (MESP1), mRNA.	0.722686	0.975
ILMN_1658080	ZNF573	NM_152360.2	Homo sapiens zinc finger protein 573 (ZNF573), mRNA.	0.832	0.998			ILMN_1731184	MELK	NM_014791.2	Homo sapiens maternal embryonic leucine zipper kinase (MELK), mRNA.	-0.792	-0.914			ILMN_1751362	FASTKD1	NM_024622.2	Homo sapiens FAST kinase domains 1 (FASTKD1), mRNA.	0.722686	0.978
ILMN_1777849	IL7R	XM_937367.1	PREDICTED: Homo sapiens interleukin 7 receptor (IL7R), mRNA.	0.831	0.994			ILMN_1746699	SGOL2	NM_152524.3	Homo sapiens shugoshin-like 2 (S. pombe) (SGOL2), mRNA.	-0.792	-0.991			ILMN_1723580	RBMX	NM_002139.2	Homo sapiens RNA binding motif protein, X-linked (RBMX), mRNA.	0.722686	0.997
ILMN_1803596	LOC197135	XM_940702.1	PREDICTED: Homo sapiens hypothetical LOC197135, transcript variant 5 (LOC197135), mRNA.	0.831	0.978			ILMN_1664682	DNA2L	XM_938629.1	PREDICTED: Homo sapiens DNA2 DNA replication helicase 2-like (yeast) (DNA2L), mRNA.	-0.792	-0.986			ILMN_1654493	LOC649169	XM_939742.1	PREDICTED: Homo sapiens similar to WD-repeat protein 74 (NOP seven-associated protein 1), transcript variant 1 (LOC649169), mRNA.	0.719183	0.992
ILMN_1792384	HABP4	NM_014282.1	Homo sapiens hyaluronan binding protein 4 (HABP4), mRNA.	0.831	0.992			ILMN_1768772	DEGS2	NM_206918.1	Homo sapiens degenerative spermatocyte homolog 2, lipid desaturase (Drosophila) (DEGS2), mRNA.	-0.792	-0.94			ILMN_1695378	SREBF1	NM_001005291.1	Homo sapiens sterol regulatory element binding transcription factor 1 (SREBF1), transcript variant 1, mRNA.	0.719183	0.885
ILMN_1697925	APOB48R	NM_018690.1	Homo sapiens apolipoprotein B48 receptor (APOB48R), mRNA.	0.831	0.998			ILMN_1793522	PRKAB1	NM_006253.4	Homo sapiens protein kinase, AMP-activated, beta 1 non-catalytic subunit (PRKAB1), mRNA.	-0.792	-0.996			ILMN_1680955	AURKA	NM_198434.1	Homo sapiens aurora kinase A (AURKA), transcript variant 3, mRNA.	0.719183	0.99
ILMN_1746138	RLTPR	NM_001013838.1	Homo sapiens RGD motif, leucine rich repeats, tropomodulin domain and proline-rich containing (RLTPR), mRNA.	0.83	0.996			ILMN_1666305	CDKN3	NM_005192.2	Homo sapiens cyclin-dependent kinase inhibitor 3 (CDK2-associated dual specificity phosphatase) (CDKN3), mRNA.	-0.792	-0.93			ILMN_1748836	FUZ	NM_025129.3	Homo sapiens fuzzy homolog (Drosophila) (FUZ), mRNA.	0.719183	0.828
ILMN_1846776		AK124146	Homo sapiens cDNA FLJ42152 fis, clone THYMU2002229	0.83	0.989			ILMN_1677292	C5orf30	NM_033211.2	Homo sapiens chromosome 5 open reading frame 30 (C5orf30), mRNA.	-0.792	-0.993			ILMN_1687769	ECSIT	NM_016581.2	Homo sapiens ECSIT homolog (Drosophila) (ECSIT), mRNA.	0.719183	0.958
ILMN_1664698	UNC119	NM_005148.2	Homo sapiens unc-119 homolog (C. elegans) (UNC119), transcript variant 1, mRNA.	0.829	0.999			ILMN_1651496	HIST1H2BD	NM_138720.1	Homo sapiens histone cluster 1, H2bd (HIST1H2BD), transcript variant 2, mRNA.	-0.792	-0.846			ILMN_1700384	KIAA1522	NM_020888.1	Homo sapiens KIAA1522 (KIAA1522), mRNA.	0.719183	0.993
ILMN_1812618	CENTD3	NM_022481.5	Homo sapiens centaurin, delta 3 (CENTD3), mRNA.	0.828	0.953			ILMN_1684724	CR2	NM_001877.3	Homo sapiens complement component (3d/Epstein Barr virus) receptor 2 (CR2), transcript variant 2, mRNA.	-0.792	-0.996			ILMN_1658989	MEX3B	NM_032246.3	Homo sapiens mex-3 homolog B (C. elegans) (MEX3B), mRNA.	0.719183	0.964
ILMN_1856070		BM716528	UI-E-EJ0-ahi-k-07-0-UI.r2 UI-E-EJ0 Homo sapiens cDNA clone UI-E-EJ0-ahi-k-07-0-UI 5, mRNA sequence	0.828	0.988			ILMN_1793915	MXI1	NM_130439.3	Homo sapiens MAX interactor 1 (MXI1), transcript variant 2, mRNA.	-0.792	-0.974			ILMN_1657662	EXOD1	NM_080663.1	Homo sapiens exonuclease domain containing 1 (EXOD1), mRNA.	0.719183	0.996
ILMN_1769118	2011-09-09	NM_006640.2	Homo sapiens septin 9 (SEPT9), mRNA.	0.826	0.99			ILMN_1788547	GCLM	NM_002061.2	Homo sapiens glutamate-cysteine ligase, modifier subunit (GCLM), mRNA.	-0.792	-0.993			ILMN_1679737	ASAH3L	NM_001010887.2	Homo sapiens N-acylsphingosine amidohydrolase 3-like (ASAH3L), mRNA.	0.719183	0.999
ILMN_1745112	C9orf132	NM_203305.1	Homo sapiens chromosome 9 open reading frame 132 (C9orf132), mRNA.	0.826	0.991			ILMN_1704795	MARK3	NM_002376.4	Homo sapiens MAP/microtubule affinity-regulating kinase 3 (MARK3), mRNA.	-0.792	-0.985			ILMN_1692223	LCN2	NM_005564.2	Homo sapiens lipocalin 2 (oncogene 24p3) (LCN2), mRNA.	0.719183	0.973
ILMN_1804277	SPRED1	NM_152594.1	Homo sapiens sprouty-related, EVH1 domain containing 1 (SPRED1), mRNA.	0.826	0.833			ILMN_1658015	MBNL2	NM_144778.2	Homo sapiens muscleblind-like 2 (Drosophila) (MBNL2), transcript variant 1, mRNA.	-0.792	-0.881			ILMN_1701374	NUP35	NM_138285.3	Homo sapiens nucleoporin 35kDa (NUP35), mRNA.	0.719183	0.979
ILMN_1660031	P2RY6	NM_176797.1	Homo sapiens pyrimidinergic receptor P2Y, G-protein coupled, 6 (P2RY6), transcript variant 1, mRNA.	0.826	0.958			ILMN_1686906	TP53INP2	NM_021202.1	Homo sapiens tumor protein p53 inducible nuclear protein 2 (TP53INP2), mRNA.	-0.792	-0.914			ILMN_1756550	NUP62CL	NM_017681.1	Homo sapiens nucleoporin 62kDa C-terminal like (NUP62CL), mRNA.	0.719183	0.996
ILMN_1723944	TARP	NM_001003799.1	Homo sapiens TCR gamma alternate reading frame protein (TARP), nuclear gene encoding mitochondrial protein, transcript variant 1, mRNA.	0.825	0.969			ILMN_1750711	MYO19	NM_001033580.1	Homo sapiens myosin XIX (MYO19), transcript variant 3, mRNA.	-0.792	-0.896			ILMN_1709377	ZNF28	NM_006969.2	Homo sapiens zinc finger protein 28 (ZNF28), mRNA.	0.719183	0.992
ILMN_1720631	PPM2C	NM_018444.2	Homo sapiens protein phosphatase 2C, magnesium-dependent, catalytic subunit (PPM2C), nuclear gene encoding mitochondrial protein, mRNA.	0.825	0.987			ILMN_1670000	IQWD1	NM_018442.2	Homo sapiens IQ motif and WD repeats 1 (IQWD1), transcript variant 1, mRNA.	-0.792	-0.937			ILMN_1813246	THOC3	NM_032361.1	Homo sapiens THO complex 3 (THOC3), mRNA.	0.719183	0.986
ILMN_1729170	GPA33	NM_005814.1	Homo sapiens glycoprotein A33 (transmembrane) (GPA33), mRNA.	0.824	0.991			ILMN_1683441	NCAPD3	NM_015261.2	Homo sapiens non-SMC condensin II complex, subunit D3 (NCAPD3), mRNA.	-0.791	-0.978			ILMN_1666306	LOC402055	NM_001013694.1	Homo sapiens similar to SRR1-like protein (LOC402055), mRNA.	0.719183	0.987
ILMN_1793831	TRADD	NM_003789.2	Homo sapiens TNFRSF1A-associated via death domain (TRADD), transcript variant 1, mRNA.	0.824	0.965			ILMN_1718831	TMEM57	NM_018202.2	Homo sapiens transmembrane protein 57 (TMEM57), mRNA.	-0.791	-0.996			ILMN_1651710	IQCD	NM_138451.1	Homo sapiens IQ motif containing D (IQCD), mRNA.	0.719183	0.994
ILMN_1806725	PDCD1	NM_005018.1	Homo sapiens programmed cell death 1 (PDCD1), mRNA.	0.824	0.999			ILMN_1782630	BMP2K	NM_017593.3	Homo sapiens BMP2 inducible kinase (BMP2K), transcript variant 2, mRNA.	-0.791	-0.952			ILMN_1728521	HDAC7A	NM_016596.2	Homo sapiens histone deacetylase 7A (HDAC7A), transcript variant 2, mRNA.	0.719183	0.983
ILMN_1676665	CUEDC1	NM_017949.1	Homo sapiens CUE domain containing 1 (CUEDC1), mRNA.	0.824	0.845			ILMN_1671843	PSRC1	NM_001005290.2	Homo sapiens proline/serine-rich coiled-coil 1 (PSRC1), transcript variant 2, mRNA.	-0.791	-0.997			ILMN_1710427	VPS37B	NM_024667.1	Homo sapiens vacuolar protein sorting 37 homolog B (S. cerevisiae) (VPS37B), mRNA.	0.719183	0.997
ILMN_1707169	AGMAT	NM_024758.3	Homo sapiens agmatine ureohydrolase (agmatinase) (AGMAT), mRNA.	0.822	0.943			ILMN_1681757	FAM80B	NM_020734.1	Homo sapiens family with sequence similarity 80, member B (FAM80B), mRNA.	-0.791	-0.974			ILMN_1843198		AK026966	Homo sapiens cDNA: FLJ23313 fis, clone HEP11919	0.719183	0.996
ILMN_1688152	IL27RA	NM_004843.2	Homo sapiens interleukin 27 receptor, alpha (IL27RA), mRNA.	0.821	0.99			ILMN_1715905	DSN1	NM_024918.2	Homo sapiens DSN1, MIND kinetochore complex component, homolog (S. cerevisiae) (DSN1), mRNA.	-0.791	-0.974			ILMN_1791949	PGBD1	NM_032507.2	Homo sapiens piggyBac transposable element derived 1 (PGBD1), mRNA.	0.719183	0.999
ILMN_1772821	KIAA1671	XM_371461.4	PREDICTED: Homo sapiens KIAA1671 protein (KIAA1671), mRNA.	0.821	0.904			ILMN_1886515		AY726563	Homo sapiens clone TESTIS-609 mRNA sequence	-0.791	-0.992			ILMN_1752476	C6orf134	NM_024909.1	Homo sapiens chromosome 6 open reading frame 134 (C6orf134), transcript variant 2, mRNA.	0.719183	0.952
ILMN_1661940	CAMTA1	NM_015215.1	Homo sapiens calmodulin binding transcription activator 1 (CAMTA1), mRNA.	0.821	0.981			ILMN_1814952	FLCN	NM_144606.4	Homo sapiens folliculin (FLCN), transcript variant 2, mRNA.	-0.791	-0.953			ILMN_1755023	RAD50	NM_005732.2	Homo sapiens RAD50 homolog (S. cerevisiae) (RAD50), transcript variant 1, mRNA.	0.719183	0.984
ILMN_1742853	LOC652184	XM_941546.1	PREDICTED: Homo sapiens similar to Lymphocyte antigen 75 precursor (DEC-205) (CD205 antigen) (gp200-MR6) (LOC652184), mRNA.	0.821	0.998			ILMN_1769502	UBE2C	NM_181799.1	Homo sapiens ubiquitin-conjugating enzyme E2C (UBE2C), transcript variant 2, mRNA.	-0.79	-0.981			ILMN_1722239	TIMM8A	NM_004085.2	Homo sapiens translocase of inner mitochondrial membrane 8 homolog A (yeast) (TIMM8A), nuclear gene encoding mitochondrial protein, mRNA.	0.719183	0.996
ILMN_1719597	CXCL11	NM_005409.3	Homo sapiens chemokine (C-X-C motif) ligand 11 (CXCL11), mRNA.	0.82	0.883			ILMN_1717714	CDKN2A	NM_058197.2	Homo sapiens cyclin-dependent kinase inhibitor 2A (melanoma, p16, inhibits CDK4) (CDKN2A), transcript variant 3, mRNA.	-0.79	-0.94			ILMN_1658422	LOC653242	XM_926591.1	PREDICTED: Homo sapiens similar to fumarylacetoacetate hydrolase domain containing 2A (LOC653242), mRNA.	0.718734	0.999
ILMN_1712400	SERPINB6	NM_004568.4	Homo sapiens serpin peptidase inhibitor, clade B (ovalbumin), member 6 (SERPINB6), mRNA.	0.819	0.996			ILMN_1767365	PAK1	NM_002576.3	Homo sapiens p21/Cdc42/Rac1-activated kinase 1 (STE20 homolog, yeast) (PAK1), mRNA.	-0.79	-0.998			ILMN_1747052	ITGA4	NM_000885.4	Homo sapiens integrin, alpha 4 (antigen CD49D, alpha 4 subunit of VLA-4 receptor) (ITGA4), mRNA.	0.718734	0.97
ILMN_1662741	EDG4	NM_004720.4	Homo sapiens endothelial differentiation, lysophosphatidic acid G-protein-coupled receptor, 4 (EDG4), mRNA.	0.819	0.999			ILMN_1804938	GPR175	NM_016372.1	Homo sapiens G protein-coupled receptor 175 (GPR175), mRNA.	-0.79	-0.977			ILMN_1747184	PUS7L	NM_031292.2	Homo sapiens pseudouridylate synthase 7 homolog (S. cerevisiae)-like (PUS7L), mRNA.	0.718734	0.992
ILMN_1727045	RASGRP3	NM_170672.1	Homo sapiens RAS guanyl releasing protein 3 (calcium and DAG-regulated) (RASGRP3), mRNA.	0.819	0.967			ILMN_1691086	PSMC3IP	NM_016556.1	Homo sapiens PSMC3 interacting protein (PSMC3IP), transcript variant 2, mRNA.	-0.79	-0.98			ILMN_1651406	PPP1R14B	NM_138689.2	Homo sapiens protein phosphatase 1, regulatory (inhibitor) subunit 14B (PPP1R14B), mRNA.	0.718734	0.992
ILMN_1708905	LOC374443	XR_000906.1	PREDICTED: Homo sapiens CLR pseudogene, transcript variant 8 (LOC374443), misc RNA.	0.819	0.997			ILMN_1744295	CDKN2A	NM_058195.2	Homo sapiens cyclin-dependent kinase inhibitor 2A (melanoma, p16, inhibits CDK4) (CDKN2A), transcript variant 4, mRNA.	-0.79	-0.971			ILMN_1705737	IMPDH2	NM_000884.2	Homo sapiens IMP (inosine monophosphate) dehydrogenase 2 (IMPDH2), mRNA.	0.714766	0.996
ILMN_1886595		AL602970	DKFZp686H1820_r1 686 (synonym: hlcc3) Homo sapiens cDNA clone DKFZp686H1820 5, mRNA sequence	0.819	0.985			ILMN_1670322	FCHO2	NM_138782.1	Homo sapiens FCH domain only 2 (FCHO2), mRNA.	-0.79	-0.819			ILMN_1746194	DUSP21	NM_022076.2	Homo sapiens dual specificity phosphatase 21 (DUSP21), mRNA.	0.714766	0.987
ILMN_1747192	RNF125	NM_017831.2	Homo sapiens ring finger protein 125 (RNF125), mRNA.	0.819	0.949			ILMN_1745238	IGFL2	NM_001002915.1	Homo sapiens IGF-like family member 2 (IGFL2), mRNA.	-0.79	-0.896			ILMN_1708743	NT5DC2	NM_022908.1	Homo sapiens 5'-nucleotidase domain containing 2 (NT5DC2), mRNA.	0.714766	0.987
ILMN_1795089	FLJ21438	XM_937586.1	PREDICTED: Homo sapiens hypothetical protein FLJ21438 (FLJ21438), mRNA.	0.818	0.999			ILMN_1651438	ZFPM1	NM_153813.1	Homo sapiens zinc finger protein, multitype 1 (ZFPM1), mRNA.	-0.79	-0.999			ILMN_1696087	PHB2	NM_007273.3	Homo sapiens prohibitin 2 (PHB2), mRNA.	0.714766	0.993
ILMN_1675949	IL7R	NM_002185.2	Homo sapiens interleukin 7 receptor (IL7R), mRNA.	0.818	0.992			ILMN_1664772	ATP2B4	NM_001001396.1	Homo sapiens ATPase, Ca++ transporting, plasma membrane 4 (ATP2B4), transcript variant 1, mRNA.	-0.79	-0.938			ILMN_1671693	C18orf10	NM_015476.2	Homo sapiens chromosome 18 open reading frame 10 (C18orf10), mRNA.	0.714766	0.991
ILMN_1824362		BX105338	BX105338 Soares_pregnant_uterus_NbHPU Homo sapiens cDNA clone IMAGp998C114347, mRNA sequence	0.818	0.957			ILMN_1660837	CLCN3	NM_001829.2	Homo sapiens chloride channel 3 (CLCN3), transcript variant b, mRNA.	-0.79	-0.985			ILMN_1724738	TFR2	NM_003227.2	Homo sapiens transferrin receptor 2 (TFR2), mRNA.	0.714284	0.986
ILMN_1799208	CSGALNACT2	NM_018590.3	Homo sapiens chondroitin sulfate N-acetylgalactosaminyltransferase 2 (CSGALNACT2), mRNA.	0.818	0.998			ILMN_1681634	PXMP2	NM_018663.1	Homo sapiens peroxisomal membrane protein 2, 22kDa (PXMP2), mRNA.	-0.79	-0.986			ILMN_1757317	LARS	NM_020117.8	Homo sapiens leucyl-tRNA synthetase (LARS), mRNA.	0.714284	0.99
ILMN_1746265	SARM1	NM_015077.1	Homo sapiens sterile alpha and TIR motif containing 1 (SARM1), mRNA.	0.818	0.992			ILMN_1782403	PRR11	NM_018304.1	Homo sapiens proline rich 11 (PRR11), mRNA.	-0.79	-0.917			ILMN_1800619	BRI3BP	NM_080626.5	Homo sapiens BRI3 binding protein (BRI3BP), mRNA.	0.711223	0.949
ILMN_1813175	LPHN1	NM_014921.3	Homo sapiens latrophilin 1 (LPHN1), transcript variant 2, mRNA.	0.818	0.982			ILMN_1795344	GOLPH4	NM_014498.2	Homo sapiens golgi phosphoprotein 4 (GOLPH4), mRNA.	-0.79	-0.991			ILMN_1691641	CITED1	NM_004143.2	Homo sapiens Cbp/p300-interacting transactivator, with Glu/Asp-rich carboxy-terminal domain, 1 (CITED1), mRNA.	0.711223	0.979
ILMN_1697115	FLJ12355	XR_000645.1	PREDICTED: Homo sapiens hypothetical protein FLJ12355 (FLJ12355), misc RNA.	0.818	0.964			ILMN_1684312	FLJ36208	NM_176677.1	Homo sapiens hypothetical protein FLJ36208 (FLJ36208), mRNA.	-0.79	-0.967			ILMN_1748254	ZNF714	NM_182515.1	Homo sapiens zinc finger protein 714 (ZNF714), mRNA.	0.711223	0.999
ILMN_1759792	CLIP4	NM_024692.3	Homo sapiens CAP-GLY domain containing linker protein family, member 4 (CLIP4), mRNA.	0.817	0.979			ILMN_1814701	COL9A1	NM_001851.3	Homo sapiens collagen, type IX, alpha 1 (COL9A1), transcript variant 1, mRNA.	-0.79	-0.774			ILMN_1758311	NET1	NM_005863.2	Homo sapiens neuroepithelial cell transforming gene 1 (NET1), mRNA.	0.711223	0.987
ILMN_1686555	FYN	NM_002037.3	Homo sapiens FYN oncogene related to SRC, FGR, YES (FYN), transcript variant 1, mRNA.	0.816	0.999			ILMN_1663332	KIAA0101	NM_014736.4	Homo sapiens KIAA0101 (KIAA0101), transcript variant 1, mRNA.	-0.789	-0.895			ILMN_2038778	GAPDH	NM_002046.2	Homo sapiens glyceraldehyde-3-phosphate dehydrogenase (GAPDH), mRNA.	0.711223	0.988
ILMN_1898691		BX103476	BX103476 NCI_CGAP_Lu5 Homo sapiens cDNA clone IMAGp998C053946, mRNA sequence	0.816	0.99			ILMN_1787919	PARVB	NM_013327.3	Homo sapiens parvin, beta (PARVB), transcript variant 2, mRNA.	-0.789	-0.995			ILMN_1670134	FADS1	NM_013402.3	Homo sapiens fatty acid desaturase 1 (FADS1), mRNA.	0.711223	0.999
ILMN_1764850	HPCAL1	NM_002149.2	Homo sapiens hippocalcin-like 1 (HPCAL1), transcript variant 1, mRNA.	0.815	0.999			ILMN_1731070	ORC6L	NM_014321.2	Homo sapiens origin recognition complex, subunit 6 like (yeast) (ORC6L), mRNA.	-0.789	-0.906			ILMN_1750088	VRK2	NM_006296.3	Homo sapiens vaccinia related kinase 2 (VRK2), mRNA.	0.711223	0.998
ILMN_1783805	PNMA3	NM_013364.2	Homo sapiens paraneoplastic antigen MA3 (PNMA3), mRNA.	0.815	0.971			ILMN_1712452	KIF20B	NM_016195.2	Homo sapiens kinesin family member 20B (KIF20B), mRNA.	-0.789	-0.981			ILMN_1765923	FLJ22222	XM_941411.1	PREDICTED: Homo sapiens hypothetical protein FLJ22222 (FLJ22222), mRNA.	0.711223	0.988
ILMN_1743219	CA11	NM_001217.3	Homo sapiens carbonic anhydrase XI (CA11), mRNA.	0.815	0.94			ILMN_1744006	GFOD2	NM_030819.2	Homo sapiens glucose-fructose oxidoreductase domain containing 2 (GFOD2), mRNA.	-0.789	-0.99			ILMN_1803192	WDR76	NM_024908.1	Homo sapiens WD repeat domain 76 (WDR76), mRNA.	0.711223	0.995
ILMN_1769403	DNAJC5B	NM_033105.3	Homo sapiens DnaJ (Hsp40) homolog, subfamily C, member 5 beta (DNAJC5B), mRNA.	0.815	0.99			ILMN_1724879	AMMECR1	NM_015365.2	Homo sapiens Alport syndrome, mental retardation, midface hypoplasia and elliptocytosis chromosomal region, gene 1 (AMMECR1), transcript variant 1, mRNA.	-0.789	-0.972			ILMN_1692160	C6orf114	NM_033069.1	Homo sapiens chromosome 6 open reading frame 114 (C6orf114), mRNA.	0.711223	0.998
ILMN_1672650	PKM2	NM_002654.3	Homo sapiens pyruvate kinase, muscle (PKM2), transcript variant 1, mRNA.	0.815	0.942			ILMN_1783337	DECR2	NM_020664.3	Homo sapiens 2,4-dienoyl CoA reductase 2, peroxisomal (DECR2), mRNA.	-0.789	-0.978			ILMN_1722831	KCNH2	NM_172056.1	Homo sapiens potassium voltage-gated channel, subfamily H (eag-related), member 2 (KCNH2), transcript variant 2, mRNA.	0.711223	0.98
ILMN_1664094	P2RY13	NM_176894.1	Homo sapiens purinergic receptor P2Y, G-protein coupled, 13 (P2RY13), transcript variant 2, mRNA.	0.815	0.722			ILMN_1710192	LOC440345	XM_933707.1	PREDICTED: Homo sapiens hypothetical protein LOC440345, transcript variant 3 (LOC440345), mRNA.	-0.789	-0.911			ILMN_1781791	PRRG1	NM_000950.1	Homo sapiens proline rich Gla (G-carboxyglutamic acid) 1 (PRRG1), mRNA.	0.711223	0.945
ILMN_1740493	TRAF5	NM_004619.3	Homo sapiens TNF receptor-associated factor 5 (TRAF5), transcript variant 1, mRNA.	0.814	0.999			ILMN_1666722	ABCB9	NM_019624.2	Homo sapiens ATP-binding cassette, sub-family B (MDR/TAP), member 9 (ABCB9), transcript variant 2, mRNA.	-0.788	-0.99			ILMN_1665994	SILV	NM_006928.3	Homo sapiens silver homolog (mouse) (SILV), mRNA.	0.711223	0.985
ILMN_1712959	DUSP2	NM_004418.2	Homo sapiens dual specificity phosphatase 2 (DUSP2), mRNA.	0.814	0.971			ILMN_1694325	NFIX	NM_002501.2	Homo sapiens nuclear factor I/X (CCAAT-binding transcription factor) (NFIX), mRNA.	-0.788	-0.993			ILMN_1729868	SPRYD4	NM_207344.1	Homo sapiens SPRY domain containing 4 (SPRYD4), mRNA.	0.711223	0.921
ILMN_1811178	SCAPER	NM_020843.1	Homo sapiens S phase cyclin A-associated protein in the ER (SCAPER), mRNA.	0.814	0.994			ILMN_1802831	MTMR12	NM_019061.2	Homo sapiens myotubularin related protein 12 (MTMR12), mRNA.	-0.788	-0.943			ILMN_1730391	MRPS18A	NM_018135.2	Homo sapiens mitochondrial ribosomal protein S18A (MRPS18A), nuclear gene encoding mitochondrial protein, mRNA.	0.711223	0.988
ILMN_1687508	ALDH7A1	NM_001182.2	Homo sapiens aldehyde dehydrogenase 7 family, member A1 (ALDH7A1), mRNA.	0.814	0.95			ILMN_1805985	ANKRD32	NM_032290.2	Homo sapiens ankyrin repeat domain 32 (ANKRD32), mRNA.	-0.788	-0.996			ILMN_1695422	NCL	NM_005381.2	Homo sapiens nucleolin (NCL), mRNA.	0.711223	0.994
ILMN_1772686	FGD3	NM_033086.1	Homo sapiens FYVE, RhoGEF and PH domain containing 3 (FGD3), mRNA.	0.813	0.992			ILMN_1747384	CCS	NM_005125.1	Homo sapiens copper chaperone for superoxide dismutase (CCS), mRNA.	-0.788	-0.95			ILMN_1774336	POLE2	NM_002692.2	Homo sapiens polymerase (DNA directed), epsilon 2 (p59 subunit) (POLE2), mRNA.	0.711223	0.821
ILMN_1776905	FAM23B	NM_001013629.1	Homo sapiens family with sequence similarity 23, member B (FAM23B), mRNA.	0.813	0.843			ILMN_1758279	FLJ20489	NM_017842.1	Homo sapiens hypothetical protein FLJ20489 (FLJ20489), mRNA.	-0.788	-0.926			ILMN_1694877	CASP6	NM_032992.2	Homo sapiens caspase 6, apoptosis-related cysteine peptidase (CASP6), transcript variant beta, mRNA.	0.711223	0.914
ILMN_1711702	CLEC2D	NM_013269.2	Homo sapiens C-type lectin domain family 2, member D (CLEC2D), transcript variant 1, mRNA.	0.812	0.983			ILMN_1759344	LOC652226	XM_945303.1	PREDICTED: Homo sapiens hypothetical protein LOC652226 (LOC652226), mRNA.	-0.788	-0.932			ILMN_1779264	PSMG1	NM_003720.2	Homo sapiens proteasome (prosome, macropain) assembly chaperone 1 (PSMG1), transcript variant 1, mRNA.	0.711223	0.991
ILMN_1721978	CARD11	NM_032415.2	Homo sapiens caspase recruitment domain family, member 11 (CARD11), mRNA.	0.812	0.952			ILMN_1695865	LOC440258	NM_001013702.1	Homo sapiens similar to p40 (LOC440258), mRNA.	-0.788	-0.903			ILMN_1670517	SULT1A4	NM_001017389.1	Homo sapiens sulfotransferase family, cytosolic, 1A, phenol-preferring, member 4 (SULT1A4), transcript variant 1, mRNA.	0.710782	0.996
ILMN_1768391	ARL4C	NM_005737.3	Homo sapiens ADP-ribosylation factor-like 4C (ARL4C), mRNA.	0.812	0.994			ILMN_1730117	TMC5	NM_024780.3	Homo sapiens transmembrane channel-like 5 (TMC5), mRNA.	-0.788	-0.73			ILMN_1670707	C17orf46	NM_152343.1	Homo sapiens chromosome 17 open reading frame 46 (C17orf46), mRNA.	0.710782	0.99
ILMN_1674135	RALGPS1	NM_014636.1	Homo sapiens Ral GEF with PH domain and SH3 binding motif 1 (RALGPS1), mRNA.	0.812	0.997			ILMN_1720114	GMNN	NM_015895.3	Homo sapiens geminin, DNA replication inhibitor (GMNN), mRNA.	-0.788	-0.961			ILMN_1661595	C1orf53	NM_001024594.1	Homo sapiens chromosome 1 open reading frame 53 (C1orf53), mRNA.	0.710782	0.986
ILMN_1861376		AL080095	Homo sapiens mRNA; cDNA DKFZp564O0862 (from clone DKFZp564O0862)	0.812	0.906			ILMN_1692223	LCN2	NM_005564.2	Homo sapiens lipocalin 2 (oncogene 24p3) (LCN2), mRNA.	-0.788	-0.996			ILMN_1703946	ADORA2B	NM_000676.2	Homo sapiens adenosine A2b receptor (ADORA2B), mRNA.	0.706783	0.985
ILMN_1691339	CLEC1A	NM_016511.2	Homo sapiens C-type lectin domain family 1, member A (CLEC1A), mRNA.	0.812	0.821			ILMN_1758311	NET1	NM_005863.2	Homo sapiens neuroepithelial cell transforming gene 1 (NET1), mRNA.	-0.788	-0.95			ILMN_1665810	CCDC113	NM_014157.2	Homo sapiens coiled-coil domain containing 113 (CCDC113), mRNA.	0.706783	0.924
ILMN_1752247	AKAP13	NM_006738.4	Homo sapiens A kinase (PRKA) anchor protein 13 (AKAP13), transcript variant 1, mRNA.	0.81	0.991			ILMN_1745787	POLL	NM_013274.2	Homo sapiens polymerase (DNA directed), lambda (POLL), mRNA.	-0.787	-0.994			ILMN_1760153	GATA5	NM_080473.3	Homo sapiens GATA binding protein 5 (GATA5), mRNA.	0.706783	0.982
ILMN_1765994	ZBP1	NM_030776.1	Homo sapiens Z-DNA binding protein 1 (ZBP1), mRNA.	0.81	0.976			ILMN_1655498	FAM57B	NM_031478.3	Homo sapiens family with sequence similarity 57, member B (FAM57B), mRNA.	-0.787	-0.963			ILMN_1795257	GPT	NM_005309.1	Homo sapiens glutamic-pyruvate transaminase (alanine aminotransferase) (GPT), mRNA.	0.706783	0.998
ILMN_1652525	FAM125B	NM_033446.1	Homo sapiens family with sequence similarity 125, member B (FAM125B), transcript variant 1, mRNA.	0.81	0.983			ILMN_1697179	NDRG4	NM_022910.1	Homo sapiens NDRG family member 4 (NDRG4), mRNA.	-0.787	-0.787			ILMN_1801572	FLJ21742	NM_032207.1	Homo sapiens hypothetical protein FLJ21742 (FLJ21742), mRNA.	0.706783	0.973
ILMN_1691864	2011-09-10	NM_144710.2	Homo sapiens septin 10 (SEPT10), transcript variant 1, mRNA.	0.81	0.985			ILMN_1808591	UBE2S	NM_014501.1	Homo sapiens ubiquitin-conjugating enzyme E2S (UBE2S), mRNA.	-0.787	-0.962			ILMN_1658173	ZNF418	NM_133460.1	Homo sapiens zinc finger protein 418 (ZNF418), mRNA.	0.701122	0.994
ILMN_1670325	SLC47A1	NM_018242.2	Homo sapiens solute carrier family 47, member 1 (SLC47A1), mRNA.	0.81	0.83			ILMN_1790781	DHRS13	NM_144683.2	Homo sapiens dehydrogenase/reductase (SDR family) member 13 (DHRS13), mRNA.	-0.787	-0.973			ILMN_1690780	RFK	NM_018339.3	Homo sapiens riboflavin kinase (RFK), mRNA.	0.701122	0.972
ILMN_1726597	FAM65B	NM_015864.2	Homo sapiens family with sequence similarity 65, member B (FAM65B), transcript variant 2, mRNA.	0.808	0.991			ILMN_1744949	RHOBTB3	NM_014899.2	Homo sapiens Rho-related BTB domain containing 3 (RHOBTB3), mRNA.	-0.787	-0.899			ILMN_1815303	FAM82B	NM_016033.1	Homo sapiens family with sequence similarity 82, member B (FAM82B), mRNA.	0.701122	0.997
ILMN_1739794	CD3E	NM_000733.2	Homo sapiens CD3e molecule, epsilon (CD3-TCR complex) (CD3E), mRNA.	0.808	0.996			ILMN_1754795	FAT	NM_005245.3	Homo sapiens FAT tumor suppressor homolog 1 (Drosophila) (FAT), mRNA.	-0.787	-0.994			ILMN_1686911	TTTY14	NR_001543.1	Homo sapiens testis-specific transcript, Y-linked 14 (TTTY14), non-coding RNA.	0.701122	0.992
ILMN_1698395	GNB5	NM_006578.3	Homo sapiens guanine nucleotide binding protein (G protein), beta 5 (GNB5), transcript variant 1, mRNA.	0.808	0.996			ILMN_1770070	LANCL3	NM_198511.1	Homo sapiens LanC lantibiotic synthetase component C-like 3 (bacterial) (LANCL3), mRNA.	-0.787	-0.991			ILMN_1781420	MRPL42	NM_172177.1	Homo sapiens mitochondrial ribosomal protein L42 (MRPL42), nuclear gene encoding mitochondrial protein, transcript variant 2, mRNA.	0.701122	0.972
ILMN_1794594	RASGRP2	NM_005825.2	Homo sapiens RAS guanyl releasing protein 2 (calcium and DAG-regulated) (RASGRP2), transcript variant 1, mRNA.	0.807	0.994			ILMN_1663327	SOX6	NM_017508.1	Homo sapiens SRY (sex determining region Y)-box 6 (SOX6), transcript variant 1, mRNA.	-0.787	-0.948			ILMN_1664602	LOC143543	NR_002197.1	Homo sapiens RNA binding motif protein, X-linked pseudogene (LOC143543) on chromosome 11.	0.701122	0.957
ILMN_1736428	MAL	NM_002371.2	Homo sapiens mal, T-cell differentiation protein (MAL), transcript variant a, mRNA.	0.807	0.975			ILMN_1683312	ARSB	NM_198709.1	Homo sapiens arylsulfatase B (ARSB), transcript variant 2, mRNA.	-0.787	-0.991			ILMN_1796235	CIRH1A	NM_032830.1	Homo sapiens cirrhosis, autosomal recessive 1A (cirhin) (CIRH1A), mRNA.	0.701122	0.998
ILMN_1747344	IL3RA	NM_002183.2	Homo sapiens interleukin 3 receptor, alpha (low affinity) (IL3RA), mRNA.	0.806	0.984			ILMN_1722119	RCCD1	NM_033544.2	Homo sapiens RCC1 domain containing 1 (RCCD1), transcript variant 1, mRNA.	-0.787	-0.976			ILMN_1653980	METTL8	NM_024770.1	Homo sapiens methyltransferase like 8 (METTL8), mRNA.	0.701122	0.995
ILMN_1822333		BG434868	602507809F1 NIH_MGC_79 Homo sapiens cDNA clone IMAGE:4604835 5, mRNA sequence	0.806	0.999			ILMN_1725235	CDK5RAP2	NM_018249.4	Homo sapiens CDK5 regulatory subunit associated protein 2 (CDK5RAP2), transcript variant 1, mRNA.	-0.787	-0.991			ILMN_1689652	RNMTL1	NM_018146.2	Homo sapiens RNA methyltransferase like 1 (RNMTL1), mRNA.	0.701122	0.983
ILMN_1683038	CYFIP1	NM_001033028.1	Homo sapiens cytoplasmic FMR1 interacting protein 1 (CYFIP1), transcript variant 2, mRNA.	0.805	0.897			ILMN_1795609	RAD51	NM_133487.1	Homo sapiens RAD51 homolog (RecA homolog, E. coli) (S. cerevisiae) (RAD51), transcript variant 2, mRNA.	-0.787	-0.949			ILMN_1721457	RANBP1	NM_002882.2	Homo sapiens RAN binding protein 1 (RANBP1), mRNA.	0.701122	0.973
ILMN_1714417	PSEN2	NM_012486.1	Homo sapiens presenilin 2 (Alzheimer disease 4) (PSEN2), transcript variant 2, mRNA.	0.805	0.968			ILMN_1661255	LOC650526	XM_946003.1	PREDICTED: Homo sapiens similar to Importin alpha-2 subunit (Karyopherin alpha-2 subunit) (SRP1-alpha) (RAG cohort protein 1), transcript variant 8 (LOC650526), mRNA.	-0.787	-0.976			ILMN_1704672	OBFC2B	NM_024068.2	Homo sapiens oligonucleotide/oligosaccharide-binding fold containing 2B (OBFC2B), mRNA.	0.701122	0.974
ILMN_1731412	DC-UbP	NM_152277.1	Homo sapiens dendritic cell-derived ubiquitin-like protein (DC-UbP), mRNA.	0.805	0.998			ILMN_1708160	KPNA2	NM_002266.2	Homo sapiens karyopherin alpha 2 (RAG cohort 1, importin alpha 1) (KPNA2), mRNA. XM_001133262 XM_001133265 XM_001133267 XM_001133271	-0.787	-0.987			ILMN_1714165	ST3GAL2	NM_006927.2	Homo sapiens ST3 beta-galactoside alpha-2,3-sialyltransferase 2 (ST3GAL2), mRNA.	0.701122	0.986
ILMN_1716704	NOD27	NM_032206.2	Homo sapiens nucleotide-binding oligomerization domains 27 (NOD27), mRNA.	0.804	0.931			ILMN_1781383	NFKBIL2	NM_013432.3	Homo sapiens nuclear factor of kappa light polypeptide gene enhancer in B-cells inhibitor-like 2 (NFKBIL2), mRNA.	-0.787	-0.979			ILMN_1659285	PSMG1	NM_203433.1	Homo sapiens proteasome (prosome, macropain) assembly chaperone 1 (PSMG1), transcript variant 2, mRNA.	0.701122	0.989
ILMN_1668629	LOC401115	XM_937968.1	PREDICTED: Homo sapiens hypothetical gene supported by BC038466; BC062790 (LOC401115), mRNA.	0.803	0.998			ILMN_1745103	CLEC1B	NM_016509.2	Homo sapiens C-type lectin domain family 1, member B (CLEC1B), mRNA.	-0.787	-0.961			ILMN_1690454	C3orf54	NM_203370.1	Homo sapiens chromosome 3 open reading frame 54 (C3orf54), mRNA.	0.701122	0.992
ILMN_1779252	TRIM22	NM_006074.2	Homo sapiens tripartite motif-containing 22 (TRIM22), mRNA.	0.803	0.962			ILMN_1706531	ABCC5	NM_005688.2	Homo sapiens ATP-binding cassette, sub-family C (CFTR/MRP), member 5 (ABCC5), transcript variant 1, mRNA.	-0.787	-0.968			ILMN_1685535	LARP2	NM_178043.1	Homo sapiens La ribonucleoprotein domain family, member 2 (LARP2), transcript variant 2, mRNA.	0.699441	0.966
ILMN_1758673	SLC44A1	NM_022109.2	Homo sapiens solute carrier family 44, member 1 (SLC44A1), transcript variant 1, mRNA.	0.803	0.942			ILMN_1750549	PI4K2A	NM_018425.2	Homo sapiens phosphatidylinositol 4-kinase type 2 alpha (PI4K2A), mRNA.	-0.787	-0.864			ILMN_1758915	PDCD2	NM_144781.1	Homo sapiens programmed cell death 2 (PDCD2), transcript variant 2, mRNA.	0.698735	0.943
ILMN_1819608		AL157484	Homo sapiens mRNA; cDNA DKFZp762M127 (from clone DKFZp762M127)	0.803	0.979			ILMN_1696991	DYRK1B	NM_006484.1	Homo sapiens dual-specificity tyrosine-(Y)-phosphorylation regulated kinase 1B (DYRK1B), transcript variant c, mRNA.	-0.787	-0.968			ILMN_1708081	LYCAT	NM_001002257.1	Homo sapiens lysocardiolipin acyltransferase (LYCAT), transcript variant 2, mRNA.	0.698735	0.987
ILMN_1755643	MGAT4A	NM_012214.1	Homo sapiens mannosyl (alpha-1,3-)-glycoprotein beta-1,4-N-acetylglucosaminyltransferase, isoenzyme A (MGAT4A), mRNA.	0.803	0.985			ILMN_1796165	GLRX5	NM_016417.2	Homo sapiens glutaredoxin 5 (GLRX5), mRNA.	-0.787	-0.998			ILMN_1757730	TTC27	NM_017735.3	Homo sapiens tetratricopeptide repeat domain 27 (TTC27), mRNA.	0.698735	0.982
ILMN_1821352		BX096603	BX096603 Soares_testis_NHT Homo sapiens cDNA clone IMAGp998H151782, mRNA sequence	0.803	0.997			ILMN_1722108	ZNF451	NM_001031623.1	Homo sapiens zinc finger protein 451 (ZNF451), transcript variant 1, mRNA.	-0.787	-0.99			ILMN_1750664	PPT2	NM_138717.1	Homo sapiens palmitoyl-protein thioesterase 2 (PPT2), transcript variant 2, mRNA.	0.689423	0.998
ILMN_1769259	TMEM16J	XM_938582.1	PREDICTED: Homo sapiens transmembrane protein 16J (TMEM16J), mRNA.	0.803	0.969			ILMN_1762033	NAPEPLD	NM_198990.3	Homo sapiens N-acyl phosphatidylethanolamine phospholipase D (NAPEPLD), mRNA.	-0.787	-0.995			ILMN_1750457	ZNF268	NM_152943.1	Homo sapiens zinc finger protein 268 (ZNF268), transcript variant B, mRNA.	0.689423	0.97
ILMN_1795118	SIDT1	NM_017699.1	Homo sapiens SID1 transmembrane family, member 1 (SIDT1), mRNA.	0.803	0.995			ILMN_1737599	TRIM5	NM_033092.1	Homo sapiens tripartite motif-containing 5 (TRIM5), transcript variant gamma, mRNA.	-0.787	-0.996			ILMN_1828584		BG621527	602617110F1 NIH_MGC_79 Homo sapiens cDNA clone IMAGE:4730811 5, mRNA sequence	0.689423	0.994
ILMN_1715603	IL23A	NM_016584.2	Homo sapiens interleukin 23, alpha subunit p19 (IL23A), mRNA.	0.803	0.942			ILMN_1780769	TUBB2C	NM_006088.5	Homo sapiens tubulin, beta 2C (TUBB2C), mRNA.	-0.787	-0.996			ILMN_1790160	KIT	NM_000222.1	Homo sapiens v-kit Hardy-Zuckerman 4 feline sarcoma viral oncogene homolog (KIT), mRNA.	0.689423	0.973
ILMN_1708916	PDZD4	NM_032512.2	Homo sapiens PDZ domain containing 4 (PDZD4), mRNA.	0.803	0.967			ILMN_1702888	BBS12	NM_152618.2	Homo sapiens Bardet-Biedl syndrome 12 (BBS12), mRNA.	-0.787	-0.984			ILMN_1709483	MRE11A	NM_005591.3	Homo sapiens MRE11 meiotic recombination 11 homolog A (S. cerevisiae) (MRE11A), transcript variant 1, mRNA.	0.689423	0.991
ILMN_1801119	BCL2	NM_000633.2	Homo sapiens B-cell CLL/lymphoma 2 (BCL2), nuclear gene encoding mitochondrial protein, transcript variant alpha, mRNA.	0.802	0.98			ILMN_1751530	GADD45GIP1	NM_052850.2	Homo sapiens growth arrest and DNA-damage-inducible, gamma interacting protein 1 (GADD45GIP1), mRNA.	-0.787	-0.972			ILMN_1780127	MRPS34	NM_023936.1	Homo sapiens mitochondrial ribosomal protein S34 (MRPS34), nuclear gene encoding mitochondrial protein, mRNA.	0.689423	0.999
ILMN_1910120		AF054994	Homo sapiens clone 23832 mRNA sequence	0.802	0.987			ILMN_1659864	RAD51	NM_002875.2	Homo sapiens RAD51 homolog (RecA homolog, E. coli) (S. cerevisiae) (RAD51), transcript variant 1, mRNA.	-0.787	-0.833			ILMN_1691333	ZNF57	NM_173480.1	Homo sapiens zinc finger protein 57 (ZNF57), mRNA.	0.689423	0.996
ILMN_1671568	ECHDC2	NM_018281.1	Homo sapiens enoyl Coenzyme A hydratase domain containing 2 (ECHDC2), mRNA.	0.801	0.984			ILMN_1764840	KIFC1	NM_002263.2	Homo sapiens kinesin family member C1 (KIFC1), mRNA.	-0.787	-0.994			ILMN_1682368	LRWD1	NM_152892.1	Homo sapiens leucine-rich repeats and WD repeat domain containing 1 (LRWD1), mRNA.	0.689423	0.998
ILMN_1784917	NPDC1	NM_015392.2	Homo sapiens neural proliferation, differentiation and control, 1 (NPDC1), mRNA.	0.801	0.961			ILMN_1704870	PGLYRP1	NM_005091.1	Homo sapiens peptidoglycan recognition protein 1 (PGLYRP1), mRNA.	-0.787	-0.756			ILMN_1714158	PON2	NM_000305.2	Homo sapiens paraoxonase 2 (PON2), transcript variant 1, mRNA.	0.689423	0.994
ILMN_1677827	TLR7	NM_016562.3	Homo sapiens toll-like receptor 7 (TLR7), mRNA.	0.801	0.91			ILMN_1698252	FANCB	NM_001018113.1	Homo sapiens Fanconi anemia, complementation group B (FANCB), transcript variant 1, mRNA.	-0.787	-0.99			ILMN_1664577	DLD	NM_000108.2	Homo sapiens dihydrolipoamide dehydrogenase (E3 component of pyruvate dehydrogenase complex, 2-oxo-glutarate complex, branched chain keto acid dehydrogenase complex) (DLD), mRNA.	0.689423	0.978
ILMN_1723043	NAPSB	XR_001413.1	PREDICTED: Homo sapiens napsin B aspartic peptidase pseudogene, transcript variant 3 (NAPSB), misc RNA.	0.801	0.996			ILMN_1664706	LOC440686	NM_001025303.1	Homo sapiens similar to histone H2B histone family (LOC440686), mRNA.	-0.787	-0.914			ILMN_1794522	EIF5A	NM_001970.3	Homo sapiens eukaryotic translation initiation factor 5A (EIF5A), mRNA.	0.689423	0.992
ILMN_1766275	PIK3CD	NM_005026.2	Homo sapiens phosphoinositide-3-kinase, catalytic, delta polypeptide (PIK3CD), mRNA.	0.8	0.988			ILMN_1747924	LOC644254	XM_932079.1	PREDICTED: Homo sapiens hypothetical protein LOC644254 (LOC644254), mRNA.	-0.786	-0.998			ILMN_1763641	ZNF614	NM_025040.2	Homo sapiens zinc finger protein 614 (ZNF614), mRNA.	0.689423	0.996
ILMN_1709237	EPHX2	NM_001979.4	Homo sapiens epoxide hydrolase 2, cytoplasmic (EPHX2), mRNA.	0.8	0.961			ILMN_1762787	RNF26	NM_032015.3	Homo sapiens ring finger protein 26 (RNF26), mRNA.	-0.786	-0.998			ILMN_1719599	SYTL4	NM_080737.1	Homo sapiens synaptotagmin-like 4 (granuphilin-a) (SYTL4), mRNA.	0.689423	0.994
ILMN_1732193	CD44	NM_000610.3	Homo sapiens CD44 molecule (Indian blood group) (CD44), transcript variant 1, mRNA.	0.8	0.999			ILMN_1716555	MGC42630	NM_175923.3	Homo sapiens hypothetical protein MGC42630 (MGC42630), mRNA.	-0.786	-0.986			ILMN_1652753	PAAF1	NM_025155.1	Homo sapiens proteasomal ATPase-associated factor 1 (PAAF1), mRNA.	0.689423	0.998
ILMN_1830462		BX647541	Homo sapiens mRNA; cDNA DKFZp686P0492 (from clone DKFZp686P0492)	0.8	0.992			ILMN_1698985	IQWD1	NM_018442.2	Homo sapiens IQ motif and WD repeats 1 (IQWD1), transcript variant 1, mRNA.	-0.786	-0.994			ILMN_1795344	GOLPH4	NM_014498.2	Homo sapiens golgi phosphoprotein 4 (GOLPH4), mRNA.	0.689423	0.979
ILMN_1883279		BI520375	603071853F1 NIH_MGC_119 Homo sapiens cDNA clone IMAGE:5163756 5, mRNA sequence	0.8	0.968			ILMN_1751871	STK11	NM_000455.4	Homo sapiens serine/threonine kinase 11 (STK11), mRNA.	-0.786	-0.986			ILMN_1696827	PARS2	NM_152268.2	Homo sapiens prolyl-tRNA synthetase 2, mitochondrial (putative) (PARS2), nuclear gene encoding mitochondrial protein, mRNA.	0.689423	0.999
ILMN_1709124	ANO8	NM_020959.1	Homo sapiens anoctamin 8 (ANO8), mRNA.	0.799	0.993			ILMN_1728349	TMEM63B	NM_018426.1	Homo sapiens transmembrane protein 63B (TMEM63B), mRNA.	-0.786	-0.971			ILMN_1680196	LAPTM4B	NM_018407.4	Homo sapiens lysosomal protein transmembrane 4 beta (LAPTM4B), mRNA.	0.689423	0.975
ILMN_1654564	SCML4	NM_198081.1	Homo sapiens sex comb on midleg-like 4 (Drosophila) (SCML4), mRNA.	0.799	0.979			ILMN_1803463	HEPACAM2	NM_198151.1	Homo sapiens HEPACAM family member 2 (HEPACAM2), transcript variant 2, mRNA.	-0.786	-0.978			ILMN_1810901	RNASEH2A	NM_006397.2	Homo sapiens ribonuclease H2, subunit A (RNASEH2A), mRNA.	0.689423	0.988
ILMN_1806782	ZNF235	NM_004234.3	Homo sapiens zinc finger protein 235 (ZNF235), mRNA.	0.798	0.955			ILMN_1764557	FIT1	NM_203402.1	Homo sapiens fat-inducing transcript 1 (FIT1), mRNA.	-0.786	-0.888			ILMN_1813179	LOC401074	XM_942831.1	PREDICTED: Homo sapiens hypothetical LOC401074 (LOC401074), mRNA.	0.689423	0.996
ILMN_1828754		CR743533	CR743533 Soares_testis_NHT Homo sapiens cDNA clone IMAGp971L1944 ; IMAGE:727458 5, mRNA sequence	0.798	0.994			ILMN_1862737		BU588364	AGENCOURT_8911223 NIH_MGC_141 Homo sapiens cDNA clone IMAGE:6386615 5, mRNA sequence	-0.786	-0.792			ILMN_1680703	MRPS15	NM_031280.2	Homo sapiens mitochondrial ribosomal protein S15 (MRPS15), nuclear gene encoding mitochondrial protein, mRNA.	0.686542	0.996
ILMN_1769290	TTC39B	NM_152574.1	Homo sapiens tetratricopeptide repeat domain 39B (TTC39B), mRNA.	0.797	0.982			ILMN_1707124	TFPI	NM_006287.3	Homo sapiens tissue factor pathway inhibitor (lipoprotein-associated coagulation inhibitor) (TFPI), transcript variant 1, mRNA.	-0.786	-0.978			ILMN_1725984	EIF3C	NM_003752.3	Homo sapiens eukaryotic translation initiation factor 3, subunit C (EIF3C), transcript variant 1, mRNA.	0.686542	0.998
ILMN_1716105	NLRP12	NM_033297.1	Homo sapiens NLR family, pyrin domain containing 12 (NLRP12), transcript variant 1, mRNA.	0.797	0.975			ILMN_1808115	ATP7A	NM_000052.2	Homo sapiens ATPase, Cu++ transporting, alpha polypeptide (Menkes syndrome) (ATP7A), mRNA.	-0.786	-0.954			ILMN_1801913	PPIH	NM_006347.3	Homo sapiens peptidylprolyl isomerase H (cyclophilin H) (PPIH), mRNA.	0.686542	0.991
ILMN_1862637		AV661587	AV661587 GLC Homo sapiens cDNA clone GLCGVE06 3, mRNA sequence	0.797	0.999			ILMN_1751016	LONRF2	NM_198461.1	Homo sapiens LON peptidase N-terminal domain and ring finger 2 (LONRF2), mRNA.	-0.786	-0.996			ILMN_1811624	THADA	NM_198554.1	Homo sapiens thyroid adenoma associated (THADA), transcript variant 2, mRNA.	0.686542	0.989
ILMN_1782057	ATP8B2	NM_020452.2	Homo sapiens ATPase, class I, type 8B, member 2 (ATP8B2), transcript variant 1, mRNA.	0.796	0.971			ILMN_1682332	GYPC	NM_002101.3	Homo sapiens glycophorin C (Gerbich blood group) (GYPC), transcript variant 1, mRNA.	-0.785	-0.987			ILMN_1728057	C6orf57	NM_145267.2	Homo sapiens chromosome 6 open reading frame 57 (C6orf57), mRNA.	0.686542	0.998
ILMN_1780831	SLC6A12	NM_003044.2	Homo sapiens solute carrier family 6 (neurotransmitter transporter, betaine/GABA), member 12 (SLC6A12), mRNA.	0.796	0.922			ILMN_1681641	DLEU1	XR_001515.1	PREDICTED: Homo sapiens deleted in lymphocytic leukemia, 1 (DLEU1), misc RNA.	-0.785	-0.953			ILMN_1781472	CDC42BPA	NM_014826.3	Homo sapiens CDC42 binding protein kinase alpha (DMPK-like) (CDC42BPA), transcript variant A, mRNA.	0.686542	0.974
ILMN_1731503	MARCO	NM_006770.3	Homo sapiens macrophage receptor with collagenous structure (MARCO), mRNA.	0.795	0.706			ILMN_1783075	C6orf167	NM_198468.1	Homo sapiens chromosome 6 open reading frame 167 (C6orf167), mRNA.	-0.785	-0.976			ILMN_1894053		BU852331	AGENCOURT_10402005 NIH_MGC_82 Homo sapiens cDNA clone IMAGE:6617860 5, mRNA sequence	0.686542	0.994
ILMN_1795778	P4HA2	NM_001017974.1	Homo sapiens procollagen-proline, 2-oxoglutarate 4-dioxygenase (proline 4-hydroxylase), alpha polypeptide II (P4HA2), transcript variant 3, mRNA.	0.794	0.849			ILMN_1702140	RACGAP1	NM_013277.2	Homo sapiens Rac GTPase activating protein 1 (RACGAP1), mRNA.	-0.785	-0.974			ILMN_1678966	SNRPF	NM_003095.1	Homo sapiens small nuclear ribonucleoprotein polypeptide F (SNRPF), mRNA.	0.686542	0.993
ILMN_1800187	MSR1	NM_002445.2	Homo sapiens macrophage scavenger receptor 1 (MSR1), transcript variant SR-AII, mRNA.	0.794	0.99			ILMN_1813350	HSD11B2	NM_000196.2	Homo sapiens hydroxysteroid (11-beta) dehydrogenase 2 (HSD11B2), mRNA.	-0.785	-0.811			ILMN_1783075	C6orf167	NM_198468.1	Homo sapiens chromosome 6 open reading frame 167 (C6orf167), mRNA.	0.684375	0.996
ILMN_1668822	BATF	NM_006399.2	Homo sapiens basic leucine zipper transcription factor, ATF-like (BATF), mRNA.	0.793	0.99			ILMN_1745223	CDC42EP4	NM_012121.4	Homo sapiens CDC42 effector protein (Rho GTPase binding) 4 (CDC42EP4), mRNA.	-0.785	-0.997			ILMN_1734952	MRPS35	NM_021821.2	Homo sapiens mitochondrial ribosomal protein S35 (MRPS35), nuclear gene encoding mitochondrial protein, mRNA.	0.684375	0.997
ILMN_1668194	LMTK3	XM_936372.1	PREDICTED: Homo sapiens lemur tyrosine kinase 3 (LMTK3), mRNA.	0.793	0.987			ILMN_1678919	YOD1	NM_018566.3	Homo sapiens YOD1 OTU deubiquinating enzyme 1 homolog (S. cerevisiae) (YOD1), mRNA.	-0.785	-0.97			ILMN_1724826	DNM1L	NM_005690.2	Homo sapiens dynamin 1-like (DNM1L), transcript variant 3, mRNA.	0.684375	0.997
ILMN_1702171	LPCAT1	NM_024830.3	Homo sapiens lysophosphatidylcholine acyltransferase 1 (LPCAT1), mRNA.	0.793	0.993			ILMN_1740960	MACROD1	NM_014067.2	Homo sapiens MACRO domain containing 1 (MACROD1), mRNA.	-0.785	-0.979			ILMN_1735045	A4GALT	NM_017436.4	Homo sapiens alpha 1,4-galactosyltransferase (A4GALT), mRNA.	0.684375	0.975
ILMN_1685170	ANXA11	NM_145868.1	Homo sapiens annexin A11 (ANXA11), transcript variant b, mRNA.	0.792	0.999			ILMN_1790562	EYA3	NM_172098.1	Homo sapiens eyes absent homolog 3 (Drosophila) (EYA3), transcript variant 2, mRNA.	-0.785	-0.983			ILMN_1794372	GHRH	NM_021081.3	Homo sapiens growth hormone releasing hormone (GHRH), mRNA.	0.684375	0.969
ILMN_1800951	ATXN1	NM_000332.2	Homo sapiens ataxin 1 (ATXN1), mRNA.	0.792	0.993			ILMN_1775637	CBFA2T3	NM_005187.4	Homo sapiens core-binding factor, runt domain, alpha subunit 2; translocated to, 3 (CBFA2T3), transcript variant 1, mRNA.	-0.785	-0.967			ILMN_1880052		BG496257	602538216F1 NIH_MGC_59 Homo sapiens cDNA clone IMAGE:4659674 5, mRNA sequence	0.684375	0.968
ILMN_1723626	APBA2	NM_005503.2	Homo sapiens amyloid beta (A4) precursor protein-binding, family A, member 2 (X11-like) (APBA2), mRNA.	0.792	0.984			ILMN_1749744	SH2D6	NM_198482.1	Homo sapiens SH2 domain containing 6 (SH2D6), mRNA.	-0.785	-0.737			ILMN_1777526	MED20	NM_004275.3	Homo sapiens mediator complex subunit 20 (MED20), mRNA.	0.684375	0.981
ILMN_1720024	IL11RA	NM_147162.1	Homo sapiens interleukin 11 receptor, alpha (IL11RA), transcript variant 2, mRNA.	0.792	0.993			ILMN_1743290	GP9	NM_000174.2	Homo sapiens glycoprotein IX (platelet) (GP9), mRNA.	-0.785	-0.98			ILMN_1737413	MSH2	NM_000251.1	Homo sapiens mutS homolog 2, colon cancer, nonpolyposis type 1 (E. coli) (MSH2), mRNA.	0.684375	0.995
ILMN_1735157	GALNT12	NM_024642.2	Homo sapiens UDP-N-acetyl-alpha-D-galactosamine:polypeptide N-acetylgalactosaminyltransferase 12 (GalNAc-T12) (GALNT12), mRNA.	0.792	0.996			ILMN_1729948	FAR1	NM_032228.4	Homo sapiens fatty acyl CoA reductase 1 (FAR1), mRNA.	-0.785	-0.962			ILMN_1772113	U2AF1	NM_001025204.1	Homo sapiens U2 small nuclear RNA auxiliary factor 1 (U2AF1), transcript variant c, mRNA.	0.684375	0.991
ILMN_1668277	BLK	NM_001715.2	Homo sapiens B lymphoid tyrosine kinase (BLK), mRNA.	0.792	0.915			ILMN_1779600	RIPK5	NM_015375.1	Homo sapiens receptor interacting protein kinase 5 (RIPK5), transcript variant 1, mRNA.	-0.785	-0.985			ILMN_1710143	LOC653874	XM_936215.1	PREDICTED: Homo sapiens similar to Dihydrofolate reductase, transcript variant 1 (LOC653874), mRNA.	0.684375	0.981
ILMN_1805842	FHL1	NM_001449.3	Homo sapiens four and a half LIM domains 1 (FHL1), mRNA.	0.792	0.974			ILMN_1763382	NPPB	NM_002521.1	Homo sapiens natriuretic peptide precursor B (NPPB), mRNA.	-0.785	-0.955			ILMN_1733282	EPS8	NM_004447.4	Homo sapiens epidermal growth factor receptor pathway substrate 8 (EPS8), mRNA.	0.684375	0.993
ILMN_1761911	SCYL1BP1	NM_152281.1	Homo sapiens SCY1-like 1 binding protein 1 (SCYL1BP1), mRNA.	0.791	0.993			ILMN_1804735	CBS	NM_000071.1	Homo sapiens cystathionine-beta-synthase (CBS), mRNA.	-0.785	-0.991			ILMN_1746679	POLR2E	NM_002695.2	Homo sapiens polymerase (RNA) II (DNA directed) polypeptide E, 25kDa (POLR2E), mRNA.	0.684375	0.975
ILMN_1767934	PCSK5	NM_006200.2	Homo sapiens proprotein convertase subtilisin/kexin type 5 (PCSK5), mRNA.	0.79	0.909			ILMN_1742410	BCL2L1	NM_138578.1	Homo sapiens BCL2-like 1 (BCL2L1), nuclear gene encoding mitochondrial protein, transcript variant 1, mRNA.	-0.785	-0.99			ILMN_1756860	TXNL1	NM_004786.1	Homo sapiens thioredoxin-like 1 (TXNL1), mRNA.	0.684375	0.898
ILMN_1707904	LOC641518	XR_001035.1	PREDICTED: Homo sapiens hypothetical protein LOC641518 (LOC641518), misc RNA.	0.79	0.972			ILMN_1756935	OSBPL6	NM_145739.1	Homo sapiens oxysterol binding protein-like 6 (OSBPL6), transcript variant 2, mRNA.	-0.785	-0.99			ILMN_1691436	BLVRA	NM_000712.3	Homo sapiens biliverdin reductase A (BLVRA), mRNA.	0.684375	0.978
ILMN_1805992	KIAA1598	NM_018330.3	Homo sapiens KIAA1598 (KIAA1598), mRNA.	0.789	0.868			ILMN_1668714	SNF1LK2	NM_015191.1	Homo sapiens SNF1-like kinase 2 (SNF1LK2), mRNA.	-0.785	-0.982			ILMN_1767253	RRP12	NM_015179.2	Homo sapiens ribosomal RNA processing 12 homolog (S. cerevisiae) (RRP12), mRNA.	0.684375	0.984
ILMN_1669062	LOC653518	XM_934555.1	PREDICTED: Homo sapiens similar to C-C chemokine receptor type 2 (C-C CKR-2) (CC-CKR-2) (CCR-2) (CCR2) (Monocyte chemoattractant protein 1 receptor) (MCP-1-R), transcript variant 2 (LOC653518), mRNA.	0.789	0.995			ILMN_1753286	MYO19	NM_001033580.1	Homo sapiens myosin XIX (MYO19), transcript variant 3, mRNA.	-0.785	-0.906			ILMN_1779374	AMMECR1	NM_001025580.1	Homo sapiens Alport syndrome, mental retardation, midface hypoplasia and elliptocytosis chromosomal region gene 1 (AMMECR1), transcript variant 2, mRNA.	0.684375	0.999
ILMN_1688630	RECK	NM_021111.1	Homo sapiens reversion-inducing-cysteine-rich protein with kazal motifs (RECK), mRNA.	0.789	0.982			ILMN_1707350	TUSC1	NM_001004125.1	Homo sapiens tumor suppressor candidate 1 (TUSC1), mRNA.	-0.785	-0.976			ILMN_1660275	C2orf43	NM_021925.1	Homo sapiens chromosome 2 open reading frame 43 (C2orf43), mRNA.	0.684375	0.99
ILMN_1703403	HLA-B	NM_005514.5	Homo sapiens major histocompatibility complex, class I, B (HLA-B), mRNA.	0.788	0.957			ILMN_1772697	KREMEN1	NM_153379.1	Homo sapiens kringle containing transmembrane protein 1 (KREMEN1), transcript variant 1, mRNA.	-0.785	-0.999			ILMN_1686811	LOC402644	XM_938297.1	PREDICTED: Homo sapiens similar to peptidylprolyl isomerase A isoform 1 (LOC402644), mRNA.	0.684375	0.999
ILMN_1685005	TNFRSF1A	NM_001065.2	Homo sapiens tumor necrosis factor receptor superfamily, member 1A (TNFRSF1A), mRNA.	0.788	0.972			ILMN_1695435	LOC653610	XM_928387.1	PREDICTED: Homo sapiens similar to Histone H2A.o (H2A/o) (H2A.2) (H2a-615) (LOC653610), mRNA.	-0.785	-0.792			ILMN_1805695	C6orf170	NM_152730.3	Homo sapiens chromosome 6 open reading frame 170 (C6orf170), mRNA.	0.682444	0.993
ILMN_1717029	FLJ33590	NM_173821.1	Homo sapiens hypothetical protein FLJ33590 (FLJ33590), mRNA.	0.788	0.98			ILMN_1771599	PLOD2	NM_182943.2	Homo sapiens procollagen-lysine, 2-oxoglutarate 5-dioxygenase 2 (PLOD2), transcript variant 1, mRNA.	-0.785	-0.906			ILMN_1679891	NAF1	NM_138386.1	Homo sapiens nuclear assembly factor 1 homolog (S. cerevisiae) (NAF1), mRNA.	0.682444	0.943
ILMN_1695590	ADRB2	NM_000024.3	Homo sapiens adrenergic, beta-2-, receptor, surface (ADRB2), mRNA.	0.787	0.982			ILMN_1697118	ARMC6	NM_033415.2	Homo sapiens armadillo repeat containing 6 (ARMC6), mRNA.	-0.785	-0.992			ILMN_1676393	ATP5G1	NM_001002027.1	Homo sapiens ATP synthase, H+ transporting, mitochondrial F0 complex, subunit C1 (subunit 9) (ATP5G1), nuclear gene encoding mitochondrial protein, transcript variant 2, mRNA.	0.682444	0.995
ILMN_1685122	COL9A2	NM_001852.3	Homo sapiens collagen, type IX, alpha 2 (COL9A2), mRNA.	0.787	0.993			ILMN_1790642	ALDH4A1	NM_003748.2	Homo sapiens aldehyde dehydrogenase 4 family, member A1 (ALDH4A1), nuclear gene encoding mitochondrial protein, transcript variant P5CDhL, mRNA.	-0.785	-0.932			ILMN_1671372	LOC137107	XM_070233.3	PREDICTED: Homo sapiens similar to ribosomal protein L10a (LOC137107), mRNA.	0.682444	0.993
ILMN_1841016		BX483552	DKFZp686E20237_r1 686 (synonym: hlcc3) Homo sapiens cDNA clone DKFZp686E20237 5, mRNA sequence	0.787	0.994			ILMN_1705070	LOC91661	NM_138372.1	Homo sapiens hypothetical protein BC001610 (LOC91661), mRNA.	-0.785	-0.989			ILMN_1699275	FLJ14712	XM_371878.4	PREDICTED: Homo sapiens hypothetical protein FLJ14712 (FLJ14712), mRNA.	0.682444	0.804
ILMN_1704961	ACTG1	NM_001614.2	Homo sapiens actin, gamma 1 (ACTG1), mRNA.	0.786	0.993			ILMN_1812489	CCDC21	NM_022778.2	Homo sapiens coiled-coil domain containing 21 (CCDC21), mRNA.	-0.785	-0.977			ILMN_1676265	LEPR	NM_001003680.1	Homo sapiens leptin receptor (LEPR), transcript variant 3, mRNA.	0.682444	0.991
ILMN_1769186	CBFB	NM_001755.2	Homo sapiens core-binding factor, beta subunit (CBFB), transcript variant 2, mRNA.	0.786	0.994			ILMN_1702055	ROPN1B	NM_001012337.1	Homo sapiens ropporin, rhophilin associated protein 1B (ROPN1B), mRNA.	-0.785	-0.99			ILMN_1688464	MAP6D1	NM_024871.1	Homo sapiens MAP6 domain containing 1 (MAP6D1), mRNA.	0.682444	0.989
ILMN_1717313	NFKBIE	NM_004556.2	Homo sapiens nuclear factor of kappa light polypeptide gene enhancer in B-cells inhibitor, epsilon (NFKBIE), mRNA.	0.786	0.997			ILMN_1717234	CAST	NM_001750.4	Homo sapiens calpastatin (CAST), transcript variant 1, mRNA.	-0.785	-0.967			ILMN_1796925	CXADR	NM_001338.3	Homo sapiens coxsackie virus and adenovirus receptor (CXADR), mRNA.	0.682444	0.989
ILMN_1736327	CDC42EP3	NM_006449.3	Homo sapiens CDC42 effector protein (Rho GTPase binding) 3 (CDC42EP3), mRNA.	0.786	0.983			ILMN_1716006	C18orf54	NM_173529.3	Homo sapiens chromosome 18 open reading frame 54 (C18orf54), mRNA.	-0.785	-0.984			ILMN_1747271	ATP1B2	NM_001678.3	Homo sapiens ATPase, Na+/K+ transporting, beta 2 polypeptide (ATP1B2), mRNA.	0.679303	0.95
ILMN_1783231	PLEKHB1	NM_021200.1	Homo sapiens pleckstrin homology domain containing, family B (evectins) member 1 (PLEKHB1), mRNA.	0.785	0.992			ILMN_1899503		AV749851	AV749851 NPC Homo sapiens cDNA clone NPCBGF04 5, mRNA sequence	-0.785	-0.998			ILMN_1701131	C2orf49	NM_024093.1	Homo sapiens chromosome 2 open reading frame 49 (C2orf49), mRNA.	0.679303	0.918
ILMN_1813379	TNFRSF9	NM_001561.4	Homo sapiens tumor necrosis factor receptor superfamily, member 9 (TNFRSF9), mRNA.	0.785	0.827			ILMN_1790100	C11orf82	NM_145018.2	Homo sapiens chromosome 11 open reading frame 82 (C11orf82), mRNA.	-0.785	-0.971			ILMN_1732688	DUT	NM_001025248.1	Homo sapiens deoxyuridine triphosphatase (DUT), nuclear gene encoding mitochondrial protein, transcript variant 1, mRNA.	0.679303	0.995
ILMN_1717207	MMP25	NM_022718.2	Homo sapiens matrix metallopeptidase 25 (MMP25), transcript variant 2, mRNA.	0.784	0.955			ILMN_1773695	C17orf76	NM_207387.1	Homo sapiens chromosome 17 open reading frame 76 (C17orf76), mRNA.	-0.785	-0.986			ILMN_1790461	C6orf125	NM_032340.1	Homo sapiens chromosome 6 open reading frame 125 (C6orf125), mRNA.	0.679303	0.987
ILMN_1730662	LOC401431	NM_001008745.1	Homo sapiens hypothetical gene LOC401431 (LOC401431), mRNA.	0.784	0.999			ILMN_1688240	PHOSPHO1	NM_178500.2	Homo sapiens phosphatase, orphan 1 (PHOSPHO1), mRNA.	-0.785	-0.993			ILMN_1708954	NOLA1	NM_018983.2	Homo sapiens nucleolar protein family A, member 1 (H/ACA small nucleolar RNPs) (NOLA1), transcript variant 1, mRNA.	0.679303	0.997
ILMN_1674697	LOC650845	XM_939934.1	PREDICTED: Homo sapiens similar to T-cell receptor alpha chain V region CTL-L17 precursor (LOC650845), mRNA.	0.784	0.998			ILMN_1771949	TAF4B	XM_290809.5	PREDICTED: Homo sapiens TAF4b RNA polymerase II, TATA box binding protein (TBP)-associated factor, 105kDa (TAF4B), mRNA.	-0.785	-0.994			ILMN_1711171	CREB3L4	NM_130898.2	Homo sapiens cAMP responsive element binding protein 3-like 4 (CREB3L4), mRNA.	0.679303	0.968
ILMN_1809483	HSD17B14	NM_016246.2	Homo sapiens hydroxysteroid (17-beta) dehydrogenase 14 (HSD17B14), mRNA.	0.784	0.814			ILMN_1709953	DONSON	NM_017613.2	Homo sapiens downstream neighbor of SON (DONSON), mRNA.	-0.785	-0.899			ILMN_1712803	CCNB1	NM_031966.2	Homo sapiens cyclin B1 (CCNB1), mRNA.	0.679303	0.998
ILMN_1699071	C21orf7	NM_020152.2	Homo sapiens chromosome 21 open reading frame 7 (C21orf7), mRNA.	0.783	0.968			ILMN_1739008	ATG9A	NM_024085.2	Homo sapiens ATG9 autophagy related 9 homolog A (S. cerevisiae) (ATG9A), mRNA.	-0.785	-0.953			ILMN_1658407	SLC43A3	NM_199329.1	Homo sapiens solute carrier family 43, member 3 (SLC43A3), mRNA.	0.679303	0.997
ILMN_1679158	FAAH2	NM_174912.2	Homo sapiens fatty acid amide hydrolase 2 (FAAH2), mRNA.	0.783	0.973			ILMN_1704637	C4orf23	NM_152544.1	Homo sapiens chromosome 4 open reading frame 23 (C4orf23), transcript variant 2, mRNA.	-0.785	-0.981			ILMN_1775759	NRAS	NM_002524.2	Homo sapiens neuroblastoma RAS viral (v-ras) oncogene homolog (NRAS), mRNA.	0.679303	0.996
ILMN_1752935	TMEM30B	NM_001017970.1	Homo sapiens transmembrane protein 30B (TMEM30B), mRNA.	0.783	0.994			ILMN_1740627	TIAM2	NM_012454.3	Homo sapiens T-cell lymphoma invasion and metastasis 2 (TIAM2), transcript variant 1, mRNA.	-0.785	-0.921			ILMN_1776552	FUBP1	NM_003902.3	Homo sapiens far upstream element (FUSE) binding protein 1 (FUBP1), mRNA.	0.679303	0.998
ILMN_1769911	SLC38A1	NM_030674.2	Homo sapiens solute carrier family 38, member 1 (SLC38A1), mRNA.	0.782	0.999			ILMN_1779512	AP4M1	NM_004722.2	Homo sapiens adaptor-related protein complex 4, mu 1 subunit (AP4M1), mRNA.	-0.785	-0.97			ILMN_1813117	ITGA9	NM_002207.2	Homo sapiens integrin, alpha 9 (ITGA9), mRNA.	0.679303	0.998
ILMN_1790555	KIAA1505	NM_020879.1	Homo sapiens KIAA1505 protein (KIAA1505), mRNA.	0.781	0.978			ILMN_1762803	RFXDC2	NM_022841.2	Homo sapiens regulatory factor X domain containing 2 (RFXDC2), mRNA.	-0.785	-0.984			ILMN_1772366	MAP1A	NM_002373.4	Homo sapiens microtubule-associated protein 1A (MAP1A), mRNA.	0.679303	0.996
ILMN_1675947	MT3	NM_005954.2	Homo sapiens metallothionein 3 (MT3), mRNA.	0.781	0.868			ILMN_1702124	LNX2	NM_153371.2	Homo sapiens ligand of numb-protein X 2 (LNX2), mRNA.	-0.785	-0.99			ILMN_1656463	LOC653709	XM_929105.1	PREDICTED: Homo sapiens similar to CG13926-PA (LOC653709), mRNA.	0.679303	0.989
ILMN_1696230	LOC654052	XM_496163.2	PREDICTED: Homo sapiens similar to RAB41 protein (LOC654052), mRNA.	0.78	0.993			ILMN_1687652	TGFB3	NM_003239.1	Homo sapiens transforming growth factor, beta 3 (TGFB3), mRNA.	-0.785	-0.995			ILMN_1730825	SGOL1	NM_001012413.1	Homo sapiens shugoshin-like 1 (S. pombe) (SGOL1), transcript variant C1, mRNA.	0.679303	0.999
ILMN_1736042	ME1	NM_002395.2	Homo sapiens malic enzyme 1, NADP(+)-dependent, cytosolic (ME1), mRNA.	0.78	0.819			ILMN_1657662	EXOD1	NM_080663.1	Homo sapiens exonuclease domain containing 1 (EXOD1), mRNA.	-0.785	-0.996			ILMN_1732336	RFC2	NM_002914.3	Homo sapiens replication factor C (activator 1) 2, 40kDa (RFC2), transcript variant 2, mRNA.	0.679303	0.953
ILMN_1670503	SMYD2	XM_937363.1	PREDICTED: Homo sapiens SET and MYND domain containing 2 (SMYD2), mRNA.	0.779	0.988			ILMN_1715991	SDPR	NM_004657.4	Homo sapiens serum deprivation response (phosphatidylserine binding protein) (SDPR), mRNA.	-0.785	-0.807			ILMN_1715540	TRAIP	NM_005879.2	Homo sapiens TRAF interacting protein (TRAIP), mRNA.	0.679303	0.988
ILMN_1685078	SERPINF1	NM_002615.4	Homo sapiens serpin peptidase inhibitor, clade F (alpha-2 antiplasmin, pigment epithelium derived factor), member 1 (SERPINF1), mRNA.	0.779	0.836			ILMN_1767142	ZNF280D	NM_001002844.1	Homo sapiens zinc finger protein 280D (ZNF280D), transcript variant 3, mRNA.	-0.785	-0.996			ILMN_1697998	FAM54A	NM_138419.2	Homo sapiens family with sequence similarity 54, member A (FAM54A), mRNA.	0.679303	0.935
ILMN_1671565	RNASET2	NM_003730.3	Homo sapiens ribonuclease T2 (RNASET2), mRNA.	0.778	0.999			ILMN_1736816	C13orf3	NM_145061.3	Homo sapiens chromosome 13 open reading frame 3 (C13orf3), mRNA.	-0.785	-0.903			ILMN_1651358	HBE1	NM_005330.3	Homo sapiens hemoglobin, epsilon 1 (HBE1), mRNA.	0.67833	0.994
ILMN_1821473		AK021616	Homo sapiens cDNA FLJ11554 fis, clone HEMBA1003037	0.778	0.955			ILMN_1671288	ODF2	NM_153437.1	Homo sapiens outer dense fiber of sperm tails 2 (ODF2), transcript variant 2, mRNA.	-0.784	-0.995			ILMN_1691949	THOC3	XM_942099.1	PREDICTED: Homo sapiens THO complex 3 (THOC3), mRNA.	0.67833	0.989
ILMN_1813796	TMEM169	NM_138390.2	Homo sapiens transmembrane protein 169 (TMEM169), mRNA.	0.778	0.991			ILMN_1663430	LOC648982	XM_938059.1	PREDICTED: Homo sapiens hypothetical protein LOC648982 (LOC648982), mRNA.	-0.784	-0.989			ILMN_1793146	CCDC25	NM_001031708.1	Homo sapiens coiled-coil domain containing 25 (CCDC25), transcript variant 1, mRNA.	0.67833	0.995
ILMN_1698934	CMTM7	NM_138410.2	Homo sapiens CKLF-like MARVEL transmembrane domain containing 7 (CMTM7), transcript variant 1, mRNA.	0.777	0.998			ILMN_1681221	C9orf100	NM_032818.1	Homo sapiens chromosome 9 open reading frame 100 (C9orf100), transcript variant 2, mRNA.	-0.784	-0.993			ILMN_1727831	RAD51L1	NM_002877.4	Homo sapiens RAD51-like 1 (S. cerevisiae) (RAD51L1), transcript variant 1, mRNA.	0.674204	0.992
ILMN_1811315	EEF1A2	NM_001958.2	Homo sapiens eukaryotic translation elongation factor 1 alpha 2 (EEF1A2), mRNA.	0.776	0.852			ILMN_1786713	CSDC2	NM_014460.2	Homo sapiens cold shock domain containing C2, RNA binding (CSDC2), mRNA.	-0.784	-0.809			ILMN_1698185	LOC197336	NM_145294.3	Homo sapiens similar to RIKEN cDNA 3230401M21 [Mus musculus] (LOC197336), mRNA.	0.674204	0.999
ILMN_1894072		BU935198	AGENCOURT_10520654 NIH_MGC_128 Homo sapiens cDNA clone IMAGE:6702588 5, mRNA sequence	0.775	0.997			ILMN_1663113	TTLL12	NM_015140.2	Homo sapiens tubulin tyrosine ligase-like family, member 12 (TTLL12), mRNA.	-0.784	-0.993			ILMN_1751028	SERPINH1	NM_001235.2	Homo sapiens serpin peptidase inhibitor, clade H (heat shock protein 47), member 1, (collagen binding protein 1) (SERPINH1), mRNA.	0.674204	0.996
ILMN_1704785	C10orf125	NM_198472.1	Homo sapiens chromosome 10 open reading frame 125 (C10orf125), mRNA.	0.775	0.934			ILMN_1740234	GSTO2	NM_183239.1	Homo sapiens glutathione S-transferase omega 2 (GSTO2), mRNA.	-0.784	-0.949			ILMN_1788108	TXNDC5	NM_030810.2	Homo sapiens thioredoxin domain containing 5 (TXNDC5), transcript variant 1, mRNA.	0.674204	0.996
ILMN_1743836	MXRA7	NM_001008528.1	Homo sapiens matrix-remodelling associated 7 (MXRA7), transcript variant 1, mRNA.	0.775	0.997			ILMN_1727315	DENND1A	NM_024820.2	Homo sapiens DENN/MADD domain containing 1A (DENND1A), transcript variant 2, mRNA.	-0.784	-0.828			ILMN_1661325	PKP4	NM_003628.3	Homo sapiens plakophilin 4 (PKP4), transcript variant 1, mRNA.	0.674204	0.994
ILMN_1799725	DOCK2	NM_004946.1	Homo sapiens dedicator of cytokinesis 2 (DOCK2), mRNA.	0.774	0.99			ILMN_1679184	ANKRD20A3	XM_497035.2	PREDICTED: Homo sapiens ankyrin repeat domain 20 family, member A3 (ANKRD20A3), mRNA.	-0.784	-0.972			ILMN_1716445	DTYMK	NM_012145.2	Homo sapiens deoxythymidylate kinase (thymidylate kinase) (DTYMK), mRNA.	0.674204	0.995
ILMN_1780825	RRAS	NM_006270.2	Homo sapiens related RAS viral (r-ras) oncogene homolog (RRAS), mRNA.	0.774	0.983			ILMN_1676555	TTC26	NM_024926.1	Homo sapiens tetratricopeptide repeat domain 26 (TTC26), mRNA.	-0.784	-0.847			ILMN_1803882	VEGFA	NM_001025366.1	Homo sapiens vascular endothelial growth factor A (VEGFA), transcript variant 1, mRNA.	0.674204	0.988
ILMN_1654087	POU2F2	NM_002698.1	Homo sapiens POU domain, class 2, transcription factor 2 (POU2F2), mRNA.	0.774	0.974			ILMN_1806040	TYMS	NM_001071.1	Homo sapiens thymidylate synthetase (TYMS), mRNA.	-0.784	-0.903			ILMN_1748923	SMC2L1	NM_006444.1	Homo sapiens SMC2 structural maintenance of chromosomes 2-like 1 (yeast) (SMC2L1), mRNA.	0.674204	0.964
ILMN_1761531	SGPL1	NM_003901.2	Homo sapiens sphingosine-1-phosphate lyase 1 (SGPL1), mRNA.	0.774	0.997			ILMN_1663622	DYNC2LI1	NM_001012665.1	Homo sapiens dynein, cytoplasmic 2, light intermediate chain 1 (DYNC2LI1), transcript variant 3, mRNA.	-0.784	-0.987			ILMN_1752755	VWF	NM_000552.2	Homo sapiens von Willebrand factor (VWF), mRNA.	0.674204	0.994
ILMN_1815673	DKK3	NM_013253.4	Homo sapiens dickkopf homolog 3 (Xenopus laevis) (DKK3), transcript variant 2, mRNA.	0.774	0.97			ILMN_1759206	PLS1	NM_002670.1	Homo sapiens plastin 1 (I isoform) (PLS1), mRNA.	-0.784	-0.958			ILMN_1698047	LOC648394	XM_942932.1	PREDICTED: Homo sapiens similar to sulfotransferase family, cytosolic, 1A, phenol-preferring, member 3, transcript variant 2 (LOC648394), mRNA.	0.674204	0.936
ILMN_1726161	PERP	NM_022121.2	Homo sapiens PERP, TP53 apoptosis effector (PERP), mRNA.	0.774	0.984			ILMN_1781691	TRAK2	NM_015049.1	Homo sapiens trafficking protein, kinesin binding 2 (TRAK2), mRNA.	-0.784	-0.963			ILMN_1663113	TTLL12	NM_015140.2	Homo sapiens tubulin tyrosine ligase-like family, member 12 (TTLL12), mRNA.	0.674204	0.996
ILMN_1803277	MVP	NM_005115.3	Homo sapiens major vault protein (MVP), transcript variant 2, mRNA.	0.773	0.958			ILMN_1837428		AF131784	Homo sapiens clone 25194 mRNA sequence	-0.784	-0.924			ILMN_1669102	ATP5G2	NM_005176.4	Homo sapiens ATP synthase, H+ transporting, mitochondrial F0 complex, subunit c (subunit 9), isoform 2 (ATP5G2), nuclear gene encoding mitochondrial protein, transcript variant 2, mRNA.	0.674199	0.965
ILMN_1737514	KYNU	NM_003937.2	Homo sapiens kynureninase (L-kynurenine hydrolase) (KYNU), transcript variant 1, mRNA.	0.773	0.838			ILMN_1771841	FOSL1	NM_005438.2	Homo sapiens FOS-like antigen 1 (FOSL1), mRNA.	-0.784	-0.981			ILMN_1745702	LOC650667	XM_939756.1	PREDICTED: Homo sapiens similar to aconitase 2 precursor (LOC650667), mRNA.	0.67005	0.985
ILMN_1804174	FCGR2B	XM_938851.1	PREDICTED: Homo sapiens Fc fragment of IgG, low affinity IIb, receptor (CD32) (FCGR2B), mRNA.	0.772	0.986			ILMN_1674694	LOC643918	XM_933328.1	PREDICTED: Homo sapiens hypothetical protein LOC643917, transcript variant 3 (LOC643918), mRNA.	-0.784	-0.972			ILMN_1719392	FH	NM_000143.2	Homo sapiens fumarate hydratase (FH), nuclear gene encoding mitochondrial protein, mRNA.	0.67005	0.967
ILMN_1707077	SORT1	NM_002959.4	Homo sapiens sortilin 1 (SORT1), mRNA.	0.772	0.881			ILMN_1756312	SEMA7A	NM_003612.1	Homo sapiens semaphorin 7A, GPI membrane anchor (John Milton Hagen blood group) (SEMA7A), mRNA.	-0.784	-0.976			ILMN_1732468	HSPA4L	NM_014278.2	Homo sapiens heat shock 70kDa protein 4-like (HSPA4L), mRNA.	0.67005	0.998
ILMN_1653856	STS-1	NM_032873.3	Homo sapiens Cbl-interacting protein Sts-1 (STS-1), mRNA.	0.771	0.997			ILMN_1688666	HIST1H2BH	NM_003524.2	Homo sapiens histone cluster 1, H2bh (HIST1H2BH), mRNA.	-0.784	-0.913			ILMN_1754970	LOC648496	XM_937547.1	PREDICTED: Homo sapiens hypothetical protein LOC648496 (LOC648496), mRNA.	0.67005	0.989
ILMN_1801303	LOC647537	XM_942801.1	PREDICTED: Homo sapiens similar to Pancreatic alpha-amylase precursor (PA) (1,4-alpha-D-glucan glucanohydrolase), transcript variant 2 (LOC647537), mRNA.	0.771	0.966			ILMN_1697998	FAM54A	NM_138419.2	Homo sapiens family with sequence similarity 54, member A (FAM54A), mRNA.	-0.784	-0.946			ILMN_1744611	WDSOF1	NM_015420.4	Homo sapiens WD repeats and SOF1 domain containing (WDSOF1), mRNA.	0.67005	0.917
ILMN_1667449	GCET2	NM_001008756.1	Homo sapiens germinal center expressed transcript 2 (GCET2), transcript variant 2, mRNA.	0.771	0.997			ILMN_1658607	DLEU2	XR_001514.1	PREDICTED: Homo sapiens deleted in lymphocytic leukemia, 2 (DLEU2), misc RNA.	-0.784	-0.977			ILMN_1771696	FLJ39660	NM_173646.1	Homo sapiens hypothetical protein FLJ39660 (FLJ39660), mRNA.	0.67005	0.976
ILMN_1730491	FMNL2	NM_001004422.1	Homo sapiens formin-like 2 (FMNL2), transcript variant 3, mRNA.	0.771	0.842			ILMN_1700606	RNF43	NM_017763.3	Homo sapiens ring finger protein 43 (RNF43), mRNA.	-0.784	-0.95			ILMN_1702911	PKIG	NM_181804.1	Homo sapiens protein kinase (cAMP-dependent, catalytic) inhibitor gamma (PKIG), transcript variant 3, mRNA.	0.67005	0.993
ILMN_1699852	FLJ37464	NM_173815.3	Homo sapiens hypothetical protein FLJ37464 (FLJ37464), mRNA.	0.77	0.965			ILMN_1669663	BCR	NM_021574.1	Homo sapiens breakpoint cluster region (BCR), transcript variant 2, mRNA.	-0.784	-0.966			ILMN_1780188	B3GALNT2	NM_152490.1	Homo sapiens beta-1,3-N-acetylgalactosaminyltransferase 2 (B3GALNT2), mRNA.	0.67005	0.938
ILMN_1731048	TLR1	NM_003263.3	Homo sapiens toll-like receptor 1 (TLR1), mRNA.	0.77	0.995			ILMN_1748923	SMC2L1	NM_006444.1	Homo sapiens SMC2 structural maintenance of chromosomes 2-like 1 (yeast) (SMC2L1), mRNA.	-0.784	-0.963			ILMN_1783185	SOX21	NM_007084.2	Homo sapiens SRY (sex determining region Y)-box 21 (SOX21), mRNA.	0.67005	0.985
ILMN_1794707	ATHL1	NM_025092.1	Homo sapiens ATH1, acid trehalase-like 1 (yeast) (ATHL1), mRNA.	0.769	0.999			ILMN_1732336	RFC2	NM_002914.3	Homo sapiens replication factor C (activator 1) 2, 40kDa (RFC2), transcript variant 2, mRNA.	-0.784	-0.961			ILMN_1652735	RFXAP	NM_000538.2	Homo sapiens regulatory factor X-associated protein (RFXAP), mRNA.	0.67005	0.993
ILMN_1675038	PRMT2	NM_206962.1	Homo sapiens protein arginine methyltransferase 2 (PRMT2), transcript variant 1, mRNA.	0.769	0.997			ILMN_1734766	C6orf182	NM_173830.3	Homo sapiens chromosome 6 open reading frame 182 (C6orf182), mRNA.	-0.784	-0.991			ILMN_1733374	FAM82B	XM_936333.1	PREDICTED: Homo sapiens family with sequence similarity 82, member B (FAM82B), mRNA.	0.67005	0.956
ILMN_1653708	CORO1B	NM_020441.2	Homo sapiens coronin, actin binding protein, 1B (CORO1B), transcript variant 1, mRNA.	0.769	0.997			ILMN_1665437	CYP2E1	NM_000773.3	Homo sapiens cytochrome P450, family 2, subfamily E, polypeptide 1 (CYP2E1), mRNA.	-0.784	-0.872			ILMN_1809883	CCDC134	NM_024821.2	Homo sapiens coiled-coil domain containing 134 (CCDC134), mRNA.	0.67005	0.871
ILMN_1724181	IL15	NM_172174.1	Homo sapiens interleukin 15 (IL15), transcript variant 1, mRNA.	0.769	0.95			ILMN_1669901	LOC645478	XM_932922.1	PREDICTED: Homo sapiens hypothetical protein LOC645478 (LOC645478), mRNA.	-0.784	-0.919			ILMN_1656628	WDR4	NM_033661.3	Homo sapiens WD repeat domain 4 (WDR4), transcript variant 2, mRNA.	0.67005	0.935
ILMN_1744862	TGFBR2	NM_001024847.1	Homo sapiens transforming growth factor, beta receptor II (70/80kDa) (TGFBR2), transcript variant 1, mRNA.	0.769	0.993			ILMN_1672988	LMNB1	NM_005573.2	Homo sapiens lamin B1 (LMNB1), mRNA.	-0.784	-0.887			ILMN_1742548	GFI1B	NM_004188.2	Homo sapiens growth factor independent 1B (potential regulator of CDKN1A, translocated in CML) (GFI1B), mRNA.	0.669079	0.988
ILMN_1756777	HBEGF	NM_001945.1	Homo sapiens heparin-binding EGF-like growth factor (HBEGF), mRNA.	0.769	0.969			ILMN_1680874	TUBB2B	NM_178012.3	Homo sapiens tubulin, beta 2B (TUBB2B), mRNA.	-0.784	-0.863			ILMN_1754174	LOXL4	NM_032211.6	Homo sapiens lysyl oxidase-like 4 (LOXL4), mRNA.	0.669079	0.979
ILMN_1723004	CD72	NM_001782.1	Homo sapiens CD72 molecule (CD72), mRNA.	0.768	0.991			ILMN_1809590	GINS2	NM_016095.1	Homo sapiens GINS complex subunit 2 (Psf2 homolog) (GINS2), mRNA.	-0.784	-0.87			ILMN_1656691	FBXO4	NM_012176.2	Homo sapiens F-box protein 4 (FBXO4), transcript variant 1, mRNA.	0.669079	0.983
ILMN_1714646	FGD2	NM_173558.2	Homo sapiens FYVE, RhoGEF and PH domain containing 2 (FGD2), mRNA.	0.768	0.937			ILMN_1699471	LIN9	NM_173083.2	Homo sapiens lin-9 homolog (C. elegans) (LIN9), mRNA.	-0.784	-0.998			ILMN_1737394	LMNA	NM_005572.2	Homo sapiens lamin A/C (LMNA), transcript variant 2, mRNA.	0.669079	0.989
ILMN_1772964	CCL8	NM_005623.2	Homo sapiens chemokine (C-C motif) ligand 8 (CCL8), mRNA.	0.767	0.943			ILMN_1678300	LOC645625	XM_935208.1	PREDICTED: Homo sapiens similar to Importin alpha-2 subunit (Karyopherin alpha-2 subunit) (SRP1-alpha) (RAG cohort protein 1), transcript variant 2 (LOC645625), mRNA.	-0.784	-0.975			ILMN_1713855	LOC644311	XM_372111.2	PREDICTED: Homo sapiens similar to methylenetetrahydrofolate dehydrogenase (NADP+ dependent) 1-like, transcript variant 1 (LOC644311), mRNA.	0.669079	0.994
ILMN_1766411	AP1S2	NM_003916.3	Homo sapiens adaptor-related protein complex 1, sigma 2 subunit (AP1S2), mRNA.	0.766	0.961			ILMN_1654457	TXN2	NM_012473.3	Homo sapiens thioredoxin 2 (TXN2), nuclear gene encoding mitochondrial protein, mRNA.	-0.783	-0.994			ILMN_1692700	WDR31	NM_001006615.1	Homo sapiens WD repeat domain 31 (WDR31), transcript variant 2, mRNA.	0.669079	0.996
ILMN_1794364	CTSW	NM_001335.2	Homo sapiens cathepsin W (lymphopain) (CTSW), mRNA.	0.766	0.98			ILMN_1791423	LOC401052	NM_001008737.1	Homo sapiens hypothetical LOC401052 (LOC401052), mRNA.	-0.783	-0.972			ILMN_1655222	LOC642282	XM_925818.1	PREDICTED: Homo sapiens similar to Tektin-3, transcript variant 1 (LOC642282), mRNA.	0.669079	0.993
ILMN_1713749	CORO1A	NM_007074.2	Homo sapiens coronin, actin binding protein, 1A (CORO1A), mRNA.	0.765	0.971			ILMN_1676173	PARVB	NM_013327.3	Homo sapiens parvin, beta (PARVB), transcript variant 2, mRNA.	-0.783	-0.974			ILMN_1651828	CCT3	NM_001008800.1	Homo sapiens chaperonin containing TCP1, subunit 3 (gamma) (CCT3), transcript variant 3, mRNA.	0.669079	0.954
ILMN_1810729	UBL3	NM_007106.2	Homo sapiens ubiquitin-like 3 (UBL3), mRNA.	0.765	0.982			ILMN_1711124	MARVELD2	NM_144724.1	Homo sapiens MARVEL domain containing 2 (MARVELD2), transcript variant 2, mRNA.	-0.783	-0.931			ILMN_1710994	LOC653119	XM_926110.1	PREDICTED: Homo sapiens similar to block of proliferation 1 (LOC653119), mRNA.	0.669079	0.999
ILMN_1672417	PTPRCAP	NM_005608.2	Homo sapiens protein tyrosine phosphatase, receptor type, C-associated protein (PTPRCAP), mRNA.	0.765	0.998			ILMN_1655702	ABHD5	NM_016006.3	Homo sapiens abhydrolase domain containing 5 (ABHD5), mRNA.	-0.783	-0.971			ILMN_1673117	ZWINT	NM_001005414.1	Homo sapiens ZW10 interactor (ZWINT), transcript variant 4, mRNA.	0.669079	0.999
ILMN_1669523	FOS	NM_005252.2	Homo sapiens v-fos FBJ murine osteosarcoma viral oncogene homolog (FOS), mRNA.	0.765	0.84			ILMN_1695000	TFIP11	NM_001008697.1	Homo sapiens tuftelin interacting protein 11 (TFIP11), transcript variant 1, mRNA.	-0.783	-0.959			ILMN_1665797	CSE1L	NM_001316.2	Homo sapiens CSE1 chromosome segregation 1-like (yeast) (CSE1L), mRNA.	0.669079	0.984
ILMN_1801205	GPNMB	NM_001005340.1	Homo sapiens glycoprotein (transmembrane) nmb (GPNMB), transcript variant 1, mRNA.	0.765	0.719			ILMN_1664533	CDCA1	NM_145697.1	Homo sapiens cell division cycle associated 1 (CDCA1), transcript variant 1, mRNA.	-0.783	-0.866			ILMN_1738572	USP48	NM_001032730.1	Homo sapiens ubiquitin specific peptidase 48 (USP48), transcript variant 2, mRNA.	0.665884	0.988
ILMN_1689324	LOC650751	XM_939833.1	PREDICTED: Homo sapiens similar to immunoglobulin iota chain preproprotein (LOC650751), mRNA.	0.765	0.999			ILMN_1732049	DPM2	NM_003863.2	Homo sapiens dolichyl-phosphate mannosyltransferase polypeptide 2, regulatory subunit (DPM2), mRNA.	-0.783	-0.999			ILMN_1779182	TMEM98	NM_015544.2	Homo sapiens transmembrane protein 98 (TMEM98), transcript variant 1, mRNA.	0.665884	0.847
ILMN_1696494	CMTM6	NM_017801.2	Homo sapiens CKLF-like MARVEL transmembrane domain containing 6 (CMTM6), mRNA.	0.764	0.986			ILMN_1856849		BM016015	603642439F1 NIH_MGC_87 Homo sapiens cDNA clone IMAGE:5418440 5, mRNA sequence	-0.783	-0.977			ILMN_1704656	PPP2R1B	NM_181699.1	Homo sapiens protein phosphatase 2 (formerly 2A), regulatory subunit A (PR 65), beta isoform (PPP2R1B), transcript variant 2, mRNA.	0.665884	0.902
ILMN_1733983	LOC653316	XM_933119.1	PREDICTED: Homo sapiens similar to NY-REN-7 antigen, transcript variant 4 (LOC653316), mRNA.	0.764	0.992			ILMN_1770387	TMPRSS9	NM_182973.1	Homo sapiens transmembrane protease, serine 9 (TMPRSS9), mRNA.	-0.783	-0.944			ILMN_1655758	LOC646407	XM_929333.1	PREDICTED: Homo sapiens similar to mucosal vascular addressin cell adhesion molecule 1 isoform a precursor (LOC646407), mRNA.	0.663928	0.995
ILMN_1737498	MLKL	NM_152649.1	Homo sapiens mixed lineage kinase domain-like (MLKL), mRNA.	0.763	0.999			ILMN_1815169	MCM5	NM_006739.2	Homo sapiens MCM5 minichromosome maintenance deficient 5, cell division cycle 46 (S. cerevisiae) (MCM5), mRNA.	-0.783	-0.961			ILMN_1744905	AIG1	NM_016108.2	Homo sapiens androgen-induced 1 (AIG1), mRNA.	0.663928	0.974
ILMN_1772646	LOC388681	XM_371299.4	PREDICTED: Homo sapiens similar to phosphodiesterase 4D interacting protein isoform 1 (LOC388681), mRNA.	0.763	0.968			ILMN_1807501	GINS4	NM_032336.1	Homo sapiens GINS complex subunit 4 (Sld5 homolog) (GINS4), mRNA.	-0.783	-0.894			ILMN_1709634	LOC134147	NM_138809.2	Homo sapiens similar to mouse 2310016A09Rik gene (LOC134147), mRNA.	0.663928	0.981
ILMN_1700428	HLA-DOB	NM_002120.2	Homo sapiens major histocompatibility complex, class II, DO beta (HLA-DOB), mRNA.	0.762	0.964			ILMN_1801175	MAP2K3	XM_944206.1	PREDICTED: Homo sapiens mitogen-activated protein kinase kinase 3 (MAP2K3), mRNA.	-0.783	-0.951			ILMN_1702609	B3GNT5	NM_032047.3	Homo sapiens UDP-GlcNAc:betaGal beta-1,3-N-acetylglucosaminyltransferase 5 (B3GNT5), mRNA.	0.663928	0.989
ILMN_1670302	HK3	NM_002115.1	Homo sapiens hexokinase 3 (white cell) (HK3), nuclear gene encoding mitochondrial protein, mRNA.	0.762	0.719			ILMN_1742034	MYOC	NM_000261.1	Homo sapiens myocilin, trabecular meshwork inducible glucocorticoid response (MYOC), mRNA.	-0.783	-0.991			ILMN_1759545	CLDND2	NM_152353.1	Homo sapiens claudin domain containing 2 (CLDND2), mRNA.	0.663928	0.996
ILMN_1693207	LOC653757	XM_930555.1	PREDICTED: Homo sapiens similar to Killer cell immunoglobulin-like receptor 2DL4 precursor (MHC class I NK cell receptor KIR103AS) (Killer cell inhibitory receptor 103AS) (KIR-103AS) (G9P) (LOC653757), mRNA.	0.762	0.832			ILMN_1667796	HBA1	NM_000558.3	Homo sapiens hemoglobin, alpha 1 (HBA1), mRNA.	-0.783	-0.828			ILMN_1684255	MYL4	NM_002476.2	Homo sapiens myosin, light chain 4, alkali; atrial, embryonic (MYL4), transcript variant 2, mRNA.	0.663928	0.987
ILMN_1791211	DOK2	NM_201349.1	Homo sapiens docking protein 2, 56kDa (DOK2), transcript variant 2, mRNA.	0.761	0.954			ILMN_1724497	ABI2	NM_005759.3	Homo sapiens abl interactor 2 (ABI2), mRNA.	-0.783	-0.988			ILMN_1779897	NPR1	NM_000906.2	Homo sapiens natriuretic peptide receptor A/guanylate cyclase A (atrionatriuretic peptide receptor A) (NPR1), mRNA.	0.663928	0.904
ILMN_1709882	ICK	NM_014920.2	Homo sapiens intestinal cell (MAK-like) kinase (ICK), transcript variant 1, mRNA.	0.761	0.992			ILMN_1841185		BU616120	UI-H-DF0-bex-o-12-0-UI.s1 NCI_CGAP_DF0 Homo sapiens cDNA clone UI-H-DF0-bex-o-12-0-UI 3, mRNA sequence	-0.783	-0.904			ILMN_1793065	TUBB1	NM_030773.2	Homo sapiens tubulin, beta 1 (TUBB1), mRNA.	0.663928	0.956
ILMN_1678939	VNN2	NM_004665.2	Homo sapiens vanin 2 (VNN2), transcript variant 1, mRNA.	0.76	0.997			ILMN_1754752	CNNM2	NM_199077.1	Homo sapiens cyclin M2 (CNNM2), transcript variant 3, mRNA.	-0.783	-0.999			ILMN_1806779	ZNF155	NM_198089.1	Homo sapiens zinc finger protein 155 (ZNF155), transcript variant 2, mRNA.	0.663928	0.997
ILMN_1730765	DUSP22	NM_020185.3	Homo sapiens dual specificity phosphatase 22 (DUSP22), mRNA.	0.759	0.991			ILMN_1792415	C3orf39	NM_032806.4	Homo sapiens chromosome 3 open reading frame 39 (C3orf39), mRNA.	-0.783	-0.981			ILMN_1677402	LOC387763	XM_373497.4	PREDICTED: Homo sapiens hypothetical LOC387763 (LOC387763), mRNA.	0.663928	0.995
ILMN_1772370	ARHGEF1	NM_199002.1	Homo sapiens Rho guanine nucleotide exchange factor (GEF) 1 (ARHGEF1), transcript variant 1, mRNA.	0.758	0.997			ILMN_1747839	ANKRD20A2	NM_001012421.1	Homo sapiens ankyrin repeat domain 20 family, member A2 (ANKRD20A2), mRNA.	-0.783	-0.957			ILMN_1780417	SLC25A21	NM_030631.1	Homo sapiens solute carrier family 25 (mitochondrial oxodicarboxylate carrier), member 21 (SLC25A21), mRNA.	0.663928	0.994
ILMN_1717475	PSTPIP1	NM_003978.2	Homo sapiens proline-serine-threonine phosphatase interacting protein 1 (PSTPIP1), mRNA.	0.758	0.984			ILMN_1802174	WT1	NM_024425.2	Homo sapiens Wilms tumor 1 (WT1), transcript variant C, mRNA.	-0.783	-0.918			ILMN_1853824		AK125361	Homo sapiens cDNA FLJ43371 fis, clone NTONG2005969	0.663928	0.974
ILMN_1786050	RBBP9	NM_006606.2	Homo sapiens retinoblastoma binding protein 9 (RBBP9), mRNA.	0.758	0.961			ILMN_1777881	TSPAN17	NM_012171.1	Homo sapiens tetraspanin 17 (TSPAN17), transcript variant 1, mRNA.	-0.783	-0.995			ILMN_1738027	BRCA1	NM_007301.2	Homo sapiens breast cancer 1, early onset (BRCA1), transcript variant BRCA1-delta15-17, mRNA.	0.663928	0.999
ILMN_1906423		BX097705	BX097705 NCI_CGAP_Kid5 Homo sapiens cDNA clone IMAGp998E053890, mRNA sequence	0.758	0.94			ILMN_1670134	FADS1	NM_013402.3	Homo sapiens fatty acid desaturase 1 (FADS1), mRNA.	-0.783	-0.934			ILMN_1655605	LOC642679	XM_926131.1	PREDICTED: Homo sapiens similar to Protein C21orf70 homolog (LOC642679), mRNA.	0.658751	0.902
ILMN_1705671	LSP1	NM_001013253.1	Homo sapiens lymphocyte-specific protein 1 (LSP1), transcript variant 2, mRNA.	0.758	0.983			ILMN_1680692	NUCKS1	NM_022731.2	Homo sapiens nuclear casein kinase and cyclin-dependent kinase substrate 1 (NUCKS1), mRNA.	-0.783	-0.995			ILMN_1669142	NARG1	NM_057175.3	Homo sapiens NMDA receptor regulated 1 (NARG1), mRNA.	0.6575	0.993
ILMN_1670145	DFNA5	NM_004403.1	Homo sapiens deafness, autosomal dominant 5 (DFNA5), mRNA.	0.757	0.966			ILMN_1749466	VAT1L	NM_020927.1	Homo sapiens vesicle amine transport protein 1 homolog-like (T. californica) (VAT1L), mRNA.	-0.783	-0.943			ILMN_1768732	SPAG16	NM_001025436.1	Homo sapiens sperm associated antigen 16 (SPAG16), transcript variant 2, mRNA.	0.6575	0.993
ILMN_1706015	FAM43A	NM_153690.4	Homo sapiens family with sequence similarity 43, member A (FAM43A), mRNA.	0.757	0.987			ILMN_1783621	LOC129607	NM_207315.1	Homo sapiens hypothetical protein LOC129607 (LOC129607), mRNA.	-0.783	-0.929			ILMN_1680501	GTF2IRD2	NM_173537.2	Homo sapiens GTF2I repeat domain containing 2 (GTF2IRD2), mRNA.	0.653546	0.996
ILMN_1715286	FUT7	NM_004479.2	Homo sapiens fucosyltransferase 7 (alpha (1,3) fucosyltransferase) (FUT7), mRNA.	0.756	0.981			ILMN_1683859	SLC7A1	NM_003045.3	Homo sapiens solute carrier family 7 (cationic amino acid transporter, y+ system), member 1 (SLC7A1), mRNA.	-0.783	-0.936			ILMN_1697614	NHP2L1	NM_001003796.1	Homo sapiens NHP2 non-histone chromosome protein 2-like 1 (S. cerevisiae) (NHP2L1), transcript variant 2, mRNA.	0.653282	0.95
ILMN_1912083		BI836710	603089645F1 NIH_MGC_120 Homo sapiens cDNA clone IMAGE:5228627 5, mRNA sequence	0.756	0.992			ILMN_1771039	GTSE1	NM_016426.4	Homo sapiens G-2 and S-phase expressed 1 (GTSE1), mRNA.	-0.783	-0.992			ILMN_1794632	POLR1B	NM_019014.3	Homo sapiens polymerase (RNA) I polypeptide B, 128kDa (POLR1B), mRNA.	0.653282	0.974
ILMN_1774077	GBP2	NM_004120.3	Homo sapiens guanylate binding protein 2, interferon-inducible (GBP2), mRNA.	0.755	0.856			ILMN_1671473	EHD3	NM_014600.1	Homo sapiens EH-domain containing 3 (EHD3), mRNA.	-0.783	-0.993			ILMN_1851058		BC036927	Homo sapiens, clone IMAGE:5223521, mRNA	0.653282	0.993
ILMN_1779257	CD40	NM_001250.3	Homo sapiens CD40 antigen (TNF receptor superfamily member 5) (CD40), transcript variant 1, mRNA.	0.755	0.999			ILMN_1728556	SMC4L1	NM_001002799.1	Homo sapiens SMC4 structural maintenance of chromosomes 4-like 1 (yeast) (SMC4L1), transcript variant 3, mRNA.	-0.783	-0.997			ILMN_1771599	PLOD2	NM_182943.2	Homo sapiens procollagen-lysine, 2-oxoglutarate 5-dioxygenase 2 (PLOD2), transcript variant 1, mRNA.	0.653282	0.99
ILMN_1661658	SNAI3	NM_178310.1	Homo sapiens snail homolog 3 (Drosophila) (SNAI3), mRNA.	0.755	0.983			ILMN_1790534	LOC651423	XM_940575.1	PREDICTED: Homo sapiens similar to mitogen-activated protein kinase kinase 3 isoform A (LOC651423), mRNA.	-0.783	-0.98			ILMN_1786469	FBXO22	NM_012170.2	Homo sapiens F-box protein 22 (FBXO22), transcript variant 2, mRNA.	0.653282	0.991
ILMN_1770865	TRIM46	NM_025058.3	Homo sapiens tripartite motif-containing 46 (TRIM46), mRNA.	0.755	0.976			ILMN_1698715	NHLRC2	NM_198514.2	Homo sapiens NHL repeat containing 2 (NHLRC2), mRNA.	-0.783	-0.97			ILMN_1813389	MRPS7	NM_015971.2	Homo sapiens mitochondrial ribosomal protein S7 (MRPS7), nuclear gene encoding mitochondrial protein, mRNA.	0.653282	0.833
ILMN_1676528	BTN3A2	NM_007047.3	Homo sapiens butyrophilin, subfamily 3, member A2 (BTN3A2), mRNA.	0.754	0.991			ILMN_1796793	MGC2752	NM_023939.3	Homo sapiens hypothetical protein MGC2752 (MGC2752), mRNA.	-0.782	-0.981			ILMN_1656713	IGLL1	NM_020070.2	Homo sapiens immunoglobulin lambda-like polypeptide 1 (IGLL1), transcript variant 1, mRNA.	0.653282	0.958
ILMN_1776703	TIRAP	NM_052887.2	Homo sapiens toll-interleukin 1 receptor (TIR) domain containing adaptor protein (TIRAP), transcript variant 1, mRNA.	0.754	0.993			ILMN_1723522	APOLD1	NM_030817.1	Homo sapiens apolipoprotein L domain containing 1 (APOLD1), mRNA.	-0.782	-0.856			ILMN_1798940	LOC644131	XM_929729.1	PREDICTED: Homo sapiens similar to chaperonin containing TCP1, subunit 8 (theta) (LOC644131), mRNA.	0.653282	0.969
ILMN_1770963	NAALADL1	NM_005468.2	Homo sapiens N-acetylated alpha-linked acidic dipeptidase-like 1 (NAALADL1), mRNA.	0.753	0.984			ILMN_1741260	MDN1	NM_014611.1	Homo sapiens MDN1, midasin homolog (yeast) (MDN1), mRNA.	-0.782	-0.943			ILMN_1741148	ALDOA	NM_184041.1	Homo sapiens aldolase A, fructose-bisphosphate (ALDOA), transcript variant 2, mRNA.	0.649046	0.975
ILMN_1715885	PTPN22	NM_012411.2	Homo sapiens protein tyrosine phosphatase, non-receptor type 22 (lymphoid) (PTPN22), transcript variant 2, mRNA.	0.753	0.985			ILMN_1712719	MAP7	NM_003980.3	Homo sapiens microtubule-associated protein 7 (MAP7), mRNA.	-0.782	-0.884			ILMN_1713964	BTBD3	NM_014962.2	Homo sapiens BTB (POZ) domain containing 3 (BTBD3), transcript variant 1, mRNA.	0.649046	0.998
ILMN_1662799	GPSM3	NM_022107.1	Homo sapiens G-protein signaling modulator 3 (AGS3-like, C. elegans) (GPSM3), mRNA.	0.752	0.998			ILMN_1666089	OLIG1	NM_138983.1	Homo sapiens oligodendrocyte transcription factor 1 (OLIG1), mRNA.	-0.782	-0.788			ILMN_1797209	TSGA14	NM_018718.1	Homo sapiens testis specific, 14 (TSGA14), mRNA.	0.649046	0.994
ILMN_1898022		AF052160	Homo sapiens clone 24629 mRNA sequence	0.752	0.977			ILMN_1674243	TFRC	NM_003234.1	Homo sapiens transferrin receptor (p90, CD71) (TFRC), mRNA.	-0.782	-0.864			ILMN_1783337	DECR2	NM_020664.3	Homo sapiens 2,4-dienoyl CoA reductase 2, peroxisomal (DECR2), mRNA.	0.649046	0.999
ILMN_1698367	CD84	NM_003874.1	Homo sapiens CD84 molecule (CD84), mRNA.	0.752	0.933			ILMN_1663035	SREBF1	NM_004176.3	Homo sapiens sterol regulatory element binding transcription factor 1 (SREBF1), transcript variant 2, mRNA.	-0.782	-0.994			ILMN_1660110	LOC641750	XM_935596.1	PREDICTED: Homo sapiens similar to 60S ribosomal protein L7, transcript variant 1 (LOC641750), mRNA.	0.648314	0.983
ILMN_1801043	GSN	NM_198252.1	Homo sapiens gelsolin (amyloidosis, Finnish type) (GSN), transcript variant 2, mRNA.	0.752	0.895			ILMN_1788008	FLJ35740	NM_147195.1	Homo sapiens FLJ35740 protein (FLJ35740), mRNA.	-0.782	-0.906			ILMN_1739103	MPZL1	NM_003953.4	Homo sapiens myelin protein zero-like 1 (MPZL1), transcript variant 1, mRNA.	0.648314	0.993
ILMN_1720048	CCL2	NM_002982.3	Homo sapiens chemokine (C-C motif) ligand 2 (CCL2), mRNA.	0.752	0.971			ILMN_1690484	KIAA0895	NM_015314.1	Homo sapiens KIAA0895 protein (KIAA0895), mRNA.	-0.782	-0.974			ILMN_1672922	CYTL1	NM_018659.2	Homo sapiens cytokine-like 1 (CYTL1), mRNA.	0.648314	0.964
ILMN_1665943	MAP4K1	NM_007181.3	Homo sapiens mitogen-activated protein kinase kinase kinase kinase 1 (MAP4K1), mRNA.	0.751	0.991			ILMN_1761828	E2F4	NM_001950.3	Homo sapiens E2F transcription factor 4, p107/p130-binding (E2F4), mRNA.	-0.782	-0.999			ILMN_1655733	RFC2	NM_181471.1	Homo sapiens replication factor C (activator 1) 2, 40kDa (RFC2), transcript variant 1, mRNA.	0.648314	0.983
ILMN_1689371	GIMAP2	NM_015660.2	Homo sapiens GTPase, IMAP family member 2 (GIMAP2), mRNA.	0.751	0.991			ILMN_1805905	CAT	NM_001752.2	Homo sapiens catalase (CAT), mRNA.	-0.782	-0.928			ILMN_1664828	APOBEC3H	NM_181773.2	Homo sapiens apolipoprotein B mRNA editing enzyme, catalytic polypeptide-like 3H (APOBEC3H), mRNA.	0.648314	0.985
[truncated: 1,011 more rows]
