# Supplementary material for: Characterization of the transcriptome profiles related to globin gene switching during in vitro erythroid maturation
Source: BMC Genomics. 2012 Apr 26;13:153. doi: 10.1186/1471-2164-13-153 (PMC3353202; doi:10.1186/1471-2164-13-153)
Supplement: Additional file 7 — Table S6. Gene Ontology analysis from profile-1, -2 and -3 gene subsets. This file contains a complete list of the DAVID GO terms generated for the three gene groups tested; the count number indicates how many genes were identified in the specific pathway by microarray analysis. The p values indicate the significance level for the specific pathways identified. The Benjamin score represents the adjusted multiple p values to take into account all genes involved in the pathways identified. [file 1471-2164-13-153-S7.XLSX]

## Sheet: Sheet1
Table S6. Gene Ontology analysis from profile-1, -2 and -3 gene subsets
Profile groups	Main biological process order	Category	Term	Kappa	Enrichment score	PValue	Benjamini
Profile-1	1	GOTERM_BP_FAT	hemopoiesis	1	15.91	7.77732e-10	5.68868e-08
Profile-2	1	GOTERM_BP_FAT	erythrocyte differentiation	1	2.5	0.00015	0.0079
profile-3	1	GOTERM_BP_FAT	macromolecular complex subunit organization	1	5.27	3.8e-07	0.0048
Gene Ontology from profile-1, profile-2 and profile-3 genes
	Category	Term	Count	PValue	Benjamini
Profile-1	GOTERM_BP_FAT	GO:0050865~regulation of cell activation	85	1.46205e-22	8.19548e-27
	GOTERM_BP_FAT	GO:0050867~positive regulation of cell activation	55	1.20711e-18	3.12285e-16
	GOTERM_BP_FAT	GO:0007243~protein kinase cascade	109	7.1285e-15	1.20193e-12
	GOTERM_BP_FAT	GO:0030097~hemopoiesis	47	7.77732e-10	5.68868e-08
	GOTERM_BP_FAT	GO:0051056~regulation of small GTPase mediated signal transduction	69	2.58413e-08	1.38597e-06
	GOTERM_BP_FAT	GO:0051094~positive regulation of developmental process	74	2.75537e-08	1.46001e-06
	GOTERM_BP_FAT	GO:0051336~regulation of hydrolase activity	80	1.24465e-06	4.56152e-05
	GOTERM_BP_FAT	GO:0006793~phosphorus metabolic process	187	1.64774e-06	5.93979e-05
	GOTERM_BP_FAT	GO:0006796~phosphate metabolic process	187	1.64774e-06	5.93979e-05
	GOTERM_BP_FAT	GO:0045597~positive regulation of cell differentiation	59	2.55181e-06	9.12386e-05
	GOTERM_BP_FAT	GO:0000165~MAPKKK cascade	50	3.35752e-06	0.000116264
	GOTERM_BP_FAT	GO:0033674~positive regulation of kinase activity	58	7.33475e-06	0.000242514
	GOTERM_BP_FAT	GO:0050731~positive regulation of peptidyl-tyrosine phosphorylation	19	2.80062e-05	0.000820816
	GOTERM_BP_FAT	GO:0007264~small GTPase mediated signal transduction	69	3.83697e-05	0.0010952
	GOTERM_BP_FAT	GO:0043410~positive regulation of MAPKKK cascade	19	3.90373e-05	0.00110706
	GOTERM_BP_FAT	GO:0043549~regulation of kinase activity	77	7.18749e-05	0.00185779
	GOTERM_BP_FAT	GO:0033198~response to ATP	9	9.15303e-05	0.00227182
	GOTERM_BP_FAT	GO:0002221~pattern recognition receptor signaling pathway	10	0.000159737	0.00373014
	GOTERM_BP_FAT	GO:0043405~regulation of MAP kinase activity	37	0.000162715	0.00374001
	GOTERM_BP_FAT	GO:0000187~activation of MAPK activity	25	0.000221904	0.00494227
	GOTERM_BP_FAT	GO:0051092~positive regulation of NF-kappaB transcription factor activity	16	0.000234719	0.00520065
	GOTERM_BP_FAT	GO:0032318~regulation of Ras GTPase activity	29	0.00032939	0.00711201
	GOTERM_BP_FAT	GO:0008284~positive regulation of cell proliferation	83	0.000458621	0.00938316
	GOTERM_BP_FAT	GO:0018212~peptidyl-tyrosine modification	17	0.000498726	0.0101057
	GOTERM_BP_FAT	GO:0018108~peptidyl-tyrosine phosphorylation	16	0.000960601	0.0180538
	GOTERM_BP_FAT	GO:0007167~enzyme linked receptor protein signaling pathway	69	0.0012232	0.0222709
	GOTERM_BP_FAT	GO:0043406~positive regulation of MAP kinase activity	27	0.00128248	0.0232421
	GOTERM_BP_FAT	GO:0002224~toll-like receptor signaling pathway	8	0.0013817	0.0248147
	GOTERM_BP_FAT	GO:0042345~regulation of NF-kappaB import into nucleus	9	0.00162885	0.0288394
	GOTERM_BP_FAT	GO:0046427~positive regulation of JAK-STAT cascade	11	0.00165654	0.0290888
	GOTERM_MF_FAT	GO:0030695~GTPase regulator activity	117	3.54949e-15	2.58105e-12
	GOTERM_MF_FAT	GO:0060589~nucleoside-triphosphatase regulator activity	118	7.79291e-15	3.76399e-12
	GOTERM_MF_FAT	GO:0005083~small GTPase regulator activity	79	2.04066e-10	7.41271e-08
	GOTERM_MF_FAT	GO:0008047~enzyme activator activity	88	2.95108e-09	7.14653e-07
	GOTERM_MF_FAT	GO:0005096~GTPase activator activity	65	3.36935e-09	6.99381e-07
	GOTERM_MF_FAT	GO:0005085~guanyl-nucleotide exchange factor activity	45	1.08197e-06	0.000120923
	GOTERM_MF_FAT	GO:0005070~SH3/SH2 adaptor activity	20	1.47681e-05	0.00119141
	GOTERM_MF_FAT	GO:0030674~protein binding, bridging	27	0.000364344	0.0154526
	GOTERM_MF_FAT	GO:0008009~chemokine activity	19	2.13362e-05	0.00147519
	GOTERM_MF_FAT	GO:0042379~chemokine receptor binding	19	5.76917e-05	0.00334752
	GOTERM_MF_FAT	GO:0001614~purinergic nucleotide receptor activity	16	4.33788e-05	0.00286094
	GOTERM_MF_FAT	GO:0016502~nucleotide receptor activity	16	4.33788e-05	0.00286094
	GOTERM_MF_FAT	GO:0001608~nucleotide receptor activity, G-protein coupled	13	0.000273436	0.0123406
	GOTERM_MF_FAT	GO:0045028~purinergic nucleotide receptor activity, G-protein coupled	13	0.000273436	0.0123406
	GOTERM_MF_FAT	GO:0004114~3',5'-cyclic-nucleotide phosphodiesterase activity	11	0.000830412	0.0290121
	GOTERM_MF_FAT	GO:0004112~cyclic-nucleotide phosphodiesterase activity	11	0.00121236	0.0360553
	GOTERM_MF_FAT	GO:0008081~phosphoric diester hydrolase activity	23	0.0021639	0.0587344
	GOTERM_MF_FAT	GO:0004115~3',5'-cyclic-AMP phosphodiesterase activity	6	0.0040769	0.0941944
	GOTERM_MF_FAT	GO:0016791~phosphatase activity	55	0.000538861	0.020399
	GOTERM_MF_FAT	GO:0004721~phosphoprotein phosphatase activity	37	0.00379934	0.0909555
	GOTERM_MF_FAT	GO:0004725~protein tyrosine phosphatase activity	26	0.00397329	0.0933925
Profile-2	GOTERM_BP_FAT	GO:0007049~cell cycle	121	1.43317e-32	3.60871e-29
	GOTERM_BP_FAT	GO:0051301~cell division	110	2.71393e-29	1.14468e-26
	GOTERM_BP_FAT	GO:0006259~DNA metabolic process	147	8.58401e-26	2.96226e-23
	GOTERM_BP_FAT	GO:0006974~response to DNA damage stimulus	101	1.81287e-15	5.18696e-13
	GOTERM_BP_FAT	GO:0006281~DNA repair	82	2.32962e-14	5.90017e-12
	GOTERM_BP_FAT	GO:0033554~cellular response to stress	129	2.73483e-13	5.76671e-11
	GOTERM_BP_FAT	GO:0006261~DNA-dependent DNA replication	32	2.04328e-14	5.5389e-12
	GOTERM_BP_FAT	GO:0006268~DNA unwinding during replication	11	3.72629e-07	4.04135e-05
	GOTERM_BP_FAT	GO:0032508~DNA duplex unwinding	12	9.94873e-07	9.68297e-05
	GOTERM_BP_FAT	GO:0051276~chromosome organization	116	1.6635e-13	3.94573e-11
	GOTERM_BP_FAT	GO:0006323~DNA packaging	43	1.50927e-11	2.72819e-09
	GOTERM_BP_FAT	GO:0065004~protein-DNA complex assembly	33	7.10166e-09	1.12325e-06
	GOTERM_BP_FAT	GO:0034728~nucleosome organization	33	1.30471e-08	1.90487e-06
	GOTERM_BP_FAT	GO:0034621~cellular macromolecular complex subunit organization	80	3.15065e-08	4.27138e-06
	GOTERM_BP_FAT	GO:0031497~chromatin assembly	31	3.48996e-08	4.56822e-06
	GOTERM_BP_FAT	GO:0006334~nucleosome assembly	30	5.70904e-08	7.22382e-06
	GOTERM_BP_FAT	GO:0034622~cellular macromolecular complex assembly	71	2.33832e-07	2.68974e-05
	GOTERM_BP_FAT	GO:0006325~chromatin organization	79	7.92502e-07	8.35615e-05
	GOTERM_BP_FAT	GO:0006333~chromatin assembly or disassembly	36	1.34674e-06	0.000118882
	GOTERM_BP_FAT	GO:0016568~chromatin modification	45	0.0253761	0.533395
	GOTERM_BP_FAT	GO:0007059~chromosome segregation	37	2.54787e-13	5.68945e-11
	GOTERM_BP_FAT	GO:0000070~mitotic sister chromatid segregation	17	1.14645e-06	0.000103612
	GOTERM_BP_FAT	GO:0000819~sister chromatid segregation	17	1.79632e-06	0.000151518
	GOTERM_BP_FAT	GO:0007076~mitotic chromosome condensation	8	0.000308997	0.0187436
	GOTERM_BP_FAT	GO:0030261~chromosome condensation	11	0.000349535	0.0205219
	GOTERM_BP_FAT	GO:0051329~interphase of mitotic cell cycle	36	4.00644e-09	6.61236e-07
	GOTERM_BP_FAT	GO:0051325~interphase	36	9.41564e-09	1.42967e-06
	GOTERM_BP_FAT	GO:0000082~G1/S transition of mitotic cell cycle	14	0.0132958	0.372581
	GOTERM_BP_FAT	GO:0051726~regulation of cell cycle	87	1.16373e-12	2.32502e-10
	GOTERM_BP_FAT	GO:0010564~regulation of cell cycle process	35	2.51337e-07	2.80607e-05
	GOTERM_BP_FAT	GO:0007346~regulation of mitotic cell cycle	41	9.03001e-07	9.0201e-05
	GOTERM_BP_FAT	GO:0007088~regulation of mitosis	17	0.000633473	0.035265
	GOTERM_BP_FAT	GO:0051783~regulation of nuclear division	17	0.000633473	0.035265
	GOTERM_BP_FAT	GO:0033043~regulation of organelle organization	39	0.010011	0.31746
	GOTERM_BP_FAT	GO:0051321~meiotic cell cycle	31	1.09707e-06	0.000101568
	GOTERM_BP_FAT	GO:0051327~M phase of meiotic cell cycle	30	2.24669e-06	0.000185384
	GOTERM_BP_FAT	GO:0007126~meiosis	30	2.24669e-06	0.000185384
	GOTERM_BP_FAT	GO:0007127~meiosis I	12	0.00881752	0.300687
	GOTERM_BP_FAT	GO:0006783~heme biosynthetic process	8	6.54383e-06	0.000615361
	GOTERM_BP_FAT	GO:0042168~heme metabolic process	12	1.39447e-05	0.00103739
	GOTERM_BP_FAT	GO:0033014~tetrapyrrole biosynthetic process	11	3.47598e-05	0.00248654
	GOTERM_BP_FAT	GO:0006779~porphyrin biosynthetic process	11	3.47598e-05	0.00248654
	GOTERM_BP_FAT	GO:0046148~pigment biosynthetic process	15	9.60595e-05	0.00660824
	GOTERM_BP_FAT	GO:0042440~pigment metabolic process	16	0.000143711	0.0093622
	GOTERM_BP_FAT	GO:0033013~tetrapyrrole metabolic process	12	0.000308033	0.0189891
	GOTERM_BP_FAT	GO:0006778~porphyrin metabolic process	12	0.000308033	0.0189891
	GOTERM_BP_FAT	GO:0051188~cofactor biosynthetic process	24	0.000901981	0.0484323
	GOTERM_BP_FAT	GO:0018130~heterocycle biosynthetic process	17	0.00117901	0.0611247
	GOTERM_BP_FAT	GO:0051186~cofactor metabolic process	33	0.0391006	0.628267
	GOTERM_BP_FAT	GO:0009108~coenzyme biosynthetic process	12	0.197854	0.945849
	GOTERM_BP_FAT	GO:0006732~coenzyme metabolic process	20	0.4687	0.995405
	GOTERM_BP_FAT	GO:0051297~centrosome organization	13	0.000187064	0.0117662
	GOTERM_BP_FAT	GO:0031023~microtubule organizing center organization	13	0.000490781	0.0278394
	GOTERM_BP_FAT	GO:0007098~centrosome cycle	8	0.00473883	0.197397
	GOTERM_BP_FAT	GO:0000075~cell cycle checkpoint	29	1.41671e-06	0.000122216
	GOTERM_BP_FAT	GO:0031570~DNA integrity checkpoint	14	0.0070176	0.26455
	GOTERM_BP_FAT	GO:0000077~DNA damage checkpoint	11	0.0548452	0.718318
	GOTERM_BP_FAT	GO:0042770~DNA damage response, signal transduction	15	0.0919901	0.839838
	GOTERM_BP_FAT	GO:0006271~DNA strand elongation during DNA replication	5	0.000924692	0.0489303
	GOTERM_BP_FAT	GO:0022616~DNA strand elongation	5	0.00251021	0.116537
	GOTERM_BP_FAT	GO:0006273~lagging strand elongation	3	0.0395223	0.629896
	GOTERM_BP_FAT	GO:0007010~cytoskeleton organization	88	8.3324e-07	8.54823e-05
	GOTERM_BP_FAT	GO:0030036~actin cytoskeleton organization	30	0.373285	0.988912
	GOTERM_BP_FAT	GO:0030029~actin filament-based process	31	0.438118	0.99398
	GOTERM_BP_FAT	GO:0007281~germ cell development	24	0.00161282	0.0815795
	GOTERM_BP_FAT	GO:0007276~gamete generation	67	0.00301871	0.135212
	GOTERM_BP_FAT	GO:0048515~spermatid differentiation	15	0.00620592	0.242713
	GOTERM_BP_FAT	GO:0048232~male gamete generation	53	0.00629379	0.24322
	GOTERM_BP_FAT	GO:0007283~spermatogenesis	53	0.00629379	0.24322
	GOTERM_BP_FAT	GO:0003006~reproductive developmental process	46	0.00773841	0.279391
	GOTERM_BP_FAT	GO:0048610~reproductive cellular process	31	0.00964576	0.313013
	GOTERM_BP_FAT	GO:0048609~reproductive process in a multicellular organism	76	0.0127633	0.366006
	GOTERM_BP_FAT	GO:0032504~multicellular organism reproduction	76	0.0127633	0.366006
	GOTERM_BP_FAT	GO:0007286~spermatid development	13	0.0236755	0.514148
	GOTERM_BP_FAT	GO:0019953~sexual reproduction	69	0.0351261	0.60034
	GOTERM_BP_FAT	GO:0000080~G1 phase of mitotic cell cycle	8	0.00333308	0.144837
	GOTERM_BP_FAT	GO:0051318~G1 phase	8	0.0088246	0.29825
	GOTERM_BP_FAT	GO:0007089~traversing start control point of mitotic cell cycle	4	0.025875	0.537649
	GOTERM_BP_FAT	GO:0006302~double-strand break repair	17	0.00207704	0.101167
	GOTERM_BP_FAT	GO:0000724~double-strand break repair via homologous recombination	7	0.0198926	0.47039
	GOTERM_BP_FAT	GO:0000725~recombinational repair	7	0.0198926	0.47039
	GOTERM_BP_FAT	GO:0007093~mitotic cell cycle checkpoint	15	0.00031446	0.018772
	GOTERM_BP_FAT	GO:0031577~spindle checkpoint	6	0.0093579	0.310487
	GOTERM_BP_FAT	GO:0030071~regulation of mitotic metaphase/anaphase transition	8	0.0116312	0.342276
	GOTERM_BP_FAT	GO:0010948~negative regulation of cell cycle process	8	0.0238331	0.51373
	GOTERM_BP_FAT	GO:0045841~negative regulation of mitotic metaphase/anaphase transition	5	0.0337466	0.600563
	GOTERM_BP_FAT	GO:0007094~mitotic cell cycle spindle assembly checkpoint	5	0.0337466	0.600563
	GOTERM_BP_FAT	GO:0045839~negative regulation of mitosis	5	0.0459409	0.67234
	GOTERM_BP_FAT	GO:0051784~negative regulation of nuclear division	5	0.0459409	0.67234
	GOTERM_BP_FAT	GO:0045786~negative regulation of cell cycle	13	0.258946	0.970135
	GOTERM_BP_FAT	GO:0016053~organic acid biosynthetic process	31	0.005097	0.208407
	GOTERM_BP_FAT	GO:0046394~carboxylic acid biosynthetic process	31	0.005097	0.208407
	GOTERM_BP_FAT	GO:0006633~fatty acid biosynthetic process	17	0.0233819	0.515331
	GOTERM_BP_FAT	GO:0008610~lipid biosynthetic process	51	0.0332438	0.597557
	GOTERM_BP_FAT	GO:0006631~fatty acid metabolic process	29	0.198367	0.945757
	GOTERM_BP_FAT	GO:0007098~centrosome cycle	8	0.00473883	0.197397
	GOTERM_BP_FAT	GO:0007099~centriole replication	4	0.025875	0.537649
	GOTERM_BP_FAT	GO:0051298~centrosome duplication	4	0.0826519	0.816723
	GOTERM_BP_FAT	GO:0034101~erythrocyte homeostasis	13	0.0111354	0.338133
	GOTERM_BP_FAT	GO:0048872~homeostasis of number of cells	20	0.027016	0.547792
	GOTERM_BP_FAT	GO:0048821~erythrocyte development	5	0.0459409	0.67234
	GOTERM_BP_FAT	GO:0030099~myeloid cell differentiation	16	0.140771	0.909255
	GOTERM_BP_FAT	GO:0006730~one-carbon metabolic process	25	0.00306348	0.135484
	GOTERM_BP_FAT	GO:0016571~histone methylation	8	0.0116312	0.342276
	GOTERM_BP_FAT	GO:0016570~histone modification	23	0.0317037	0.582531
	GOTERM_BP_FAT	GO:0043414~biopolymer methylation	14	0.0636959	0.754279
	GOTERM_BP_FAT	GO:0008213~protein amino acid alkylation	9	0.0871846	0.827568
	GOTERM_BP_FAT	GO:0006479~protein amino acid methylation	9	0.0871846	0.827568
	GOTERM_BP_FAT	GO:0032259~methylation	14	0.116574	0.881041
	GOTERM_MF_FAT	GO:0005524~ATP binding	234	8.42089e-08	0.000114097
	GOTERM_MF_FAT	GO:0032559~adenyl ribonucleotide binding	235	1.68581e-07	0.000114207
	GOTERM_MF_FAT	GO:0030554~adenyl nucleotide binding	245	2.05867e-07	9.29788e-05
	GOTERM_MF_FAT	GO:0001882~nucleoside binding	247	5.86644e-07	0.000198706
	GOTERM_MF_FAT	GO:0001883~purine nucleoside binding	245	7.28146e-07	0.000197308
	GOTERM_MF_FAT	GO:0017076~purine nucleotide binding	284	1.44202e-06	0.000325604
	GOTERM_MF_FAT	GO:0032555~purine ribonucleotide binding	273	1.78998e-06	0.00034643
	GOTERM_MF_FAT	GO:0032553~ribonucleotide binding	273	1.78998e-06	0.00034643
	GOTERM_MF_FAT	GO:0000166~nucleotide binding	321	6.39008e-06	0.00108174
	GOTERM_MF_FAT	GO:0016879~ligase activity, forming carbon-nitrogen bonds	43	0.00167465	0.125052
	GOTERM_MF_FAT	GO:0019787~small conjugating protein ligase activity	33	0.00220938	0.139164
	GOTERM_MF_FAT	GO:0004842~ubiquitin-protein ligase activity	30	0.00243196	0.133635
	GOTERM_MF_FAT	GO:0016881~acid-amino acid ligase activity	38	0.00245689	0.12967
	GOTERM_MF_FAT	GO:0008094~DNA-dependent ATPase activity	20	1.07759e-05	0.00162106
	GOTERM_MF_FAT	GO:0003678~DNA helicase activity	16	1.83741e-05	0.00248662
	GOTERM_MF_FAT	GO:0004003~ATP-dependent DNA helicase activity	9	0.00534971	0.192469
	GOTERM_MF_FAT	GO:0004386~helicase activity	26	0.0164417	0.379948
	GOTERM_MF_FAT	GO:0008026~ATP-dependent helicase activity	15	0.232184	0.936316
	GOTERM_MF_FAT	GO:0070035~purine NTP-dependent helicase activity	15	0.232184	0.936316
	GOTERM_MF_FAT	GO:0003887~DNA-directed DNA polymerase activity	11	0.002323	0.133456
	GOTERM_MF_FAT	GO:0034061~DNA polymerase activity	12	0.00651955	0.208032
	GOTERM_MF_FAT	GO:0016779~nucleotidyltransferase activity	22	0.0472823	0.635678
	GOTERM_MF_FAT	GO:0003841~1-acylglycerol-3-phosphate O-acyltransferase activity	6	0.00168365	0.119133
	GOTERM_MF_FAT	GO:0016411~acylglycerol O-acyltransferase activity	7	0.00455016	0.170771
	GOTERM_MF_FAT	GO:0008374~O-acyltransferase activity	9	0.0722279	0.714672
	GOTERM_MF_FAT	GO:0046027~phospholipid:diacylglycerol acyltransferase activity	3	0.104214	0.781651
	GOTERM_MF_FAT	GO:0005375~copper ion transmembrane transporter activity	5	0.00215151	0.142387
	GOTERM_MF_FAT	GO:0046915~transition metal ion transmembrane transporter activity	10	0.00232081	0.139225
	GOTERM_MF_FAT	GO:0015082~di-, tri-valent inorganic cation transmembrane transporter activity	11	0.0108682	0.291319
	GOTERM_MF_FAT	GO:0005381~iron ion transmembrane transporter activity	4	0.0544291	0.66154
	GOTERM_MF_FAT	GO:0022890~inorganic cation transmembrane transporter activity	25	0.0620014	0.695191
	GOTERM_MF_FAT	GO:0005507~copper ion binding	9	0.545517	0.993832
	GOTERM_MF_FAT	GO:0042802~identical protein binding	94	0.00973499	0.270655
	GOTERM_MF_FAT	GO:0042803~protein homodimerization activity	53	0.0141077	0.348073
	GOTERM_MF_FAT	GO:0046983~protein dimerization activity	74	0.0841533	0.74168
	GOTERM_MF_FAT	GO:0016538~cyclin-dependent protein kinase regulator activity	9	0.000278702	0.0309843
	GOTERM_MF_FAT	GO:0019207~kinase regulator activity	21	0.00395441	0.169006
	GOTERM_MF_FAT	GO:0019887~protein kinase regulator activity	19	0.00422536	0.168963
	GOTERM_MF_FAT	GO:0004861~cyclin-dependent protein kinase inhibitor activity	4	0.0980846	0.774202
	GOTERM_MF_FAT	GO:0030291~protein serine/threonine kinase inhibitor activity	5	0.122678	0.815294
	GOTERM_MF_FAT	GO:0004860~protein kinase inhibitor activity	7	0.22745	0.933504
	GOTERM_MF_FAT	GO:0019210~kinase inhibitor activity	7	0.247197	0.942157
	GOTERM_MF_FAT	GO:0042623~ATPase activity, coupled	51	0.000496257	0.0504224
	GOTERM_MF_FAT	GO:0016887~ATPase activity	59	0.000837314	0.0778745
	GOTERM_MF_FAT	GO:0015405~P-P-bond-hydrolysis-driven transmembrane transporter activity	23	0.0210662	0.438416
	GOTERM_MF_FAT	GO:0015399~primary active transmembrane transporter activity	23	0.0210662	0.438416
	GOTERM_MF_FAT	GO:0042626~ATPase activity, coupled to transmembrane movement of substances	20	0.0414975	0.603974
	GOTERM_MF_FAT	GO:0043492~ATPase activity, coupled to movement of substances	20	0.0449734	0.628316
	GOTERM_MF_FAT	GO:0016820~hydrolase activity, acting on acid anhydrides, catalyzing transmembrane movement of substances	20	0.0486538	0.640843
	GOTERM_MF_FAT	GO:0042625~ATPase activity, coupled to transmembrane movement of ions	10	0.481808	0.990103
	GOTERM_MF_FAT	GO:0015662~ATPase activity, coupled to transmembrane movement of ions, phosphorylative mechanism	7	0.579726	0.995541
	GOTERM_MF_FAT	GO:0008170~N-methyltransferase activity	14	0.00591847	0.195382
	GOTERM_MF_FAT	GO:0042054~histone methyltransferase activity	11	0.0108682	0.291319
	GOTERM_MF_FAT	GO:0008276~protein methyltransferase activity	12	0.0242696	0.472818
	GOTERM_MF_FAT	GO:0018024~histone-lysine N-methyltransferase activity	8	0.0672316	0.71561
	GOTERM_MF_FAT	GO:0016279~protein-lysine N-methyltransferase activity	8	0.0672316	0.71561
	GOTERM_MF_FAT	GO:0016278~lysine N-methyltransferase activity	8	0.0672316	0.71561
	GOTERM_MF_FAT	GO:0004003~ATP-dependent DNA helicase activity	9	0.00534971	0.192469
	GOTERM_MF_FAT	GO:0043140~ATP-dependent 3'-5' DNA helicase activity	3	0.036566	0.581161
	GOTERM_MF_FAT	GO:0000405~bubble DNA binding	3	0.0675935	0.712859
	GOTERM_MF_FAT	GO:0043138~3'-5' DNA helicase activity	3	0.0675935	0.712859
	GOTERM_MF_FAT	GO:0000217~DNA secondary structure binding	4	0.0748465	0.7149
Profile-3	GOTERM_BP_FAT	GO:0043933~macromolecular complex subunit organization	107	3.76043e-07	0.000477085
	GOTERM_BP_FAT	GO:0065003~macromolecular complex assembly	100	1.06204e-06	0.000808309
	GOTERM_BP_FAT	GO:0006461~protein complex assembly	79	3.82626e-06	0.0016172
	GOTERM_BP_FAT	GO:0070271~protein complex biogenesis	79	3.82626e-06	0.0016172
	GOTERM_BP_FAT	GO:0034621~cellular macromolecular complex subunit organization	58	2.94878e-05	0.00621734
	GOTERM_BP_FAT	GO:0034622~cellular macromolecular complex assembly	51	0.000132424	0.017845
	GOTERM_BP_FAT	GO:0006259~DNA metabolic process	81	1.14006e-06	0.000723106
	GOTERM_BP_FAT	GO:0006310~DNA recombination	27	2.35102e-06	0.0012778
	GOTERM_BP_FAT	GO:0006974~response to DNA damage stimulus	62	7.31478e-06	0.00231793
	GOTERM_BP_FAT	GO:0033554~cellular response to stress	85	8.03342e-06	0.0023498
	GOTERM_BP_FAT	GO:0006281~DNA repair	47	0.000120461	0.0168426
	GOTERM_BP_FAT	GO:0022613~ribonucleoprotein complex biogenesis	37	7.02168e-06	0.0024272
	GOTERM_BP_FAT	GO:0042254~ribosome biogenesis	25	0.000295292	0.0356192
	GOTERM_BP_FAT	GO:0034660~ncRNA metabolic process	38	0.000611848	0.0644044
	GOTERM_BP_FAT	GO:0016072~rRNA metabolic process	19	0.00281472	0.166296
	GOTERM_BP_FAT	GO:0006364~rRNA processing	18	0.00425016	0.206769
	GOTERM_BP_FAT	GO:0034470~ncRNA processing	28	0.0133376	0.400211
	GOTERM_BP_FAT	GO:0022403~cell cycle phase	65	2.74186e-05	0.00612142
	GOTERM_BP_FAT	GO:0022402~cell cycle process	82	4.16617e-05	0.00831313
	GOTERM_BP_FAT	GO:0000279~M phase	54	4.36364e-05	0.00827198
	GOTERM_BP_FAT	GO:0007049~cell cycle	104	9.52456e-05	0.0149955
	GOTERM_BP_FAT	GO:0048285~organelle fission	36	0.0021038	0.137978
	GOTERM_BP_FAT	GO:0000278~mitotic cell cycle	51	0.00402515	0.202125
	GOTERM_BP_FAT	GO:0000087~M phase of mitotic cell cycle	34	0.00496419	0.228586
	GOTERM_BP_FAT	GO:0007067~mitosis	33	0.00677624	0.267921
	GOTERM_BP_FAT	GO:0000280~nuclear division	33	0.00677624	0.267921
	GOTERM_BP_FAT	GO:0051301~cell division	40	0.0145347	0.417929
	GOTERM_BP_FAT	GO:0002237~response to molecule of bacterial origin	19	0.000760113	0.0752568
	GOTERM_BP_FAT	GO:0032496~response to lipopolysaccharide	17	0.0015837	0.128147
	GOTERM_BP_FAT	GO:0009617~response to bacterium	29	0.0111835	0.378567
	GOTERM_BP_FAT	GO:0006302~double-strand break repair	17	0.00011894	0.0179502
	GOTERM_BP_FAT	GO:0000724~double-strand break repair via homologous recombination	6	0.0260738	0.486288
	GOTERM_BP_FAT	GO:0000725~recombinational repair	6	0.0260738	0.486288
	GOTERM_BP_FAT	GO:0007131~reciprocal meiotic recombination	10	0.000175161	0.0227341
	GOTERM_BP_FAT	GO:0007127~meiosis I	11	0.00417665	0.206201
	GOTERM_BP_FAT	GO:0051327~M phase of meiotic cell cycle	17	0.0175591	0.432625
	GOTERM_BP_FAT	GO:0007126~meiosis	17	0.0175591	0.432625
	GOTERM_BP_FAT	GO:0051321~meiotic cell cycle	17	0.0209685	0.454791
	GOTERM_BP_FAT	GO:0048002~antigen processing and presentation of peptide antigen	12	1.99026e-05	0.00503859
	GOTERM_BP_FAT	GO:0002474~antigen processing and presentation of peptide antigen via MHC class I	8	0.000483512	0.0542653
	GOTERM_BP_FAT	GO:0002478~antigen processing and presentation of exogenous peptide antigen	6	0.0019332	0.1345
	GOTERM_BP_FAT	GO:0019882~antigen processing and presentation	17	0.0035388	0.192832
	GOTERM_BP_FAT	GO:0019884~antigen processing and presentation of exogenous antigen	6	0.00661873	0.265311
	GOTERM_BP_FAT	GO:0002495~antigen processing and presentation of peptide antigen via MHC class II	4	0.0310531	0.523515
	GOTERM_BP_FAT	GO:0019886~antigen processing and presentation of exogenous peptide antigen via MHC class II	4	0.0310531	0.523515
	GOTERM_BP_FAT	GO:0019883~antigen processing and presentation of endogenous antigen	3	0.164978	0.879001
	GOTERM_BP_FAT	GO:0002504~antigen processing and presentation of peptide or polysaccharide antigen via MHC class II	6	0.185504	0.902199
	GOTERM_BP_FAT	GO:0000387~spliceosomal snRNP biogenesis	10	0.000658689	0.0673071
	GOTERM_BP_FAT	GO:0006396~RNA processing	74	0.000837288	0.0785129
	GOTERM_BP_FAT	GO:0000377~RNA splicing, via transesterification reactions with bulged adenosine as nucleophile	26	0.00355304	0.190814
	GOTERM_BP_FAT	GO:0000375~RNA splicing, via transesterification reactions	26	0.00355304	0.190814
	GOTERM_BP_FAT	GO:0000398~nuclear mRNA splicing, via spliceosome	26	0.00355304	0.190814
	GOTERM_BP_FAT	GO:0022618~ribonucleoprotein complex assembly	14	0.00986428	0.345604
	GOTERM_BP_FAT	GO:0008380~RNA splicing	38	0.0208939	0.45862
	GOTERM_BP_FAT	GO:0006397~mRNA processing	42	0.0209072	0.456309
	GOTERM_BP_FAT	GO:0016071~mRNA metabolic process	47	0.0232702	0.470446
	GOTERM_BP_FAT	GO:0000245~spliceosome assembly	5	0.343513	0.974644
	GOTERM_BP_FAT	GO:0030097~hemopoiesis	37	0.00189635	0.137116
	GOTERM_BP_FAT	GO:0048534~hemopoietic or lymphoid organ development	38	0.00546148	0.237203
	GOTERM_BP_FAT	GO:0010212~response to ionizing radiation	17	7.77205e-05	0.0133597
	GOTERM_BP_FAT	GO:0009314~response to radiation	29	0.0175214	0.434644
	GOTERM_BP_FAT	GO:0009411~response to UV	12	0.0181671	0.43304
	GOTERM_BP_FAT	GO:0009628~response to abiotic stimulus	47	0.0215965	0.452454
	GOTERM_BP_FAT	GO:0009416~response to light stimulus	18	0.136592	0.842984
	GOTERM_BP_FAT	GO:0044271~nitrogen compound biosynthetic process	52	0.000119773	0.0173856
	GOTERM_BP_FAT	GO:0034404~nucleobase, nucleoside and nucleotide biosynthetic process	33	0.000824705	0.0793327
	GOTERM_BP_FAT	GO:0034654~nucleobase, nucleoside, nucleotide and nucleic acid biosynthetic process	33	0.000824705	0.0793327
	GOTERM_BP_FAT	GO:0009259~ribonucleotide metabolic process	26	0.00204307	0.139059
	GOTERM_BP_FAT	GO:0009260~ribonucleotide biosynthetic process	23	0.00213934	0.137776
	GOTERM_BP_FAT	GO:0006164~purine nucleotide biosynthetic process	26	0.00224779	0.141855
	GOTERM_BP_FAT	GO:0009165~nucleotide biosynthetic process	30	0.00361925	0.191327
	GOTERM_BP_FAT	GO:0009150~purine ribonucleotide metabolic process	24	0.00392073	0.200059
	GOTERM_BP_FAT	GO:0009141~nucleoside triphosphate metabolic process	23	0.00429843	0.206243
	GOTERM_BP_FAT	GO:0009152~purine ribonucleotide biosynthetic process	21	0.00514256	0.230266
	GOTERM_BP_FAT	GO:0006163~purine nucleotide metabolic process	29	0.00684899	0.267633
	GOTERM_BP_FAT	GO:0009199~ribonucleoside triphosphate metabolic process	20	0.0118582	0.386346
	GOTERM_BP_FAT	GO:0009142~nucleoside triphosphate biosynthetic process	18	0.0120613	0.38509
	GOTERM_BP_FAT	GO:0009201~ribonucleoside triphosphate biosynthetic process	17	0.0192061	0.448655
	GOTERM_BP_FAT	GO:0009205~purine ribonucleoside triphosphate metabolic process	19	0.0216934	0.451566
	GOTERM_BP_FAT	GO:0009144~purine nucleoside triphosphate metabolic process	19	0.0316583	0.528277
	GOTERM_BP_FAT	GO:0009206~purine ribonucleoside triphosphate biosynthetic process	16	0.03544	0.550067
	GOTERM_BP_FAT	GO:0009145~purine nucleoside triphosphate biosynthetic process	16	0.0383389	0.570706
	GOTERM_BP_FAT	GO:0046034~ATP metabolic process	15	0.104297	0.793286
	GOTERM_BP_FAT	GO:0006754~ATP biosynthetic process	13	0.118391	0.815317
	GOTERM_BP_FAT	GO:0034220~ion transmembrane transport	8	0.163582	0.878198
	GOTERM_BP_FAT	GO:0015986~ATP synthesis coupled proton transport	6	0.310012	0.967577
	GOTERM_BP_FAT	GO:0015985~energy coupled proton transport, down electrochemical gradient	6	0.310012	0.967577
	GOTERM_BP_FAT	GO:0015992~proton transport	7	0.501351	0.993564
	GOTERM_BP_FAT	GO:0006818~hydrogen transport	7	0.533712	0.995153
	GOTERM_MF_FAT	GO:0030554~adenyl nucleotide binding	214	6.1478e-10	7.87533e-07
	GOTERM_MF_FAT	GO:0001882~nucleoside binding	216	1.53123e-09	9.80753e-07
	GOTERM_MF_FAT	GO:0005524~ATP binding	201	1.91686e-09	8.185e-07
	GOTERM_MF_FAT	GO:0001883~purine nucleoside binding	214	2.35328e-09	7.53637e-07
	GOTERM_MF_FAT	GO:0017076~purine nucleotide binding	247	3.25516e-09	8.33973e-07
	GOTERM_MF_FAT	GO:0032559~adenyl ribonucleotide binding	202	3.42746e-09	7.31762e-07
	GOTERM_MF_FAT	GO:0032555~purine ribonucleotide binding	235	1.61038e-08	2.94699e-06
	GOTERM_MF_FAT	GO:0032553~ribonucleotide binding	235	1.61038e-08	2.94699e-06
	GOTERM_MF_FAT	GO:0000166~nucleotide binding	275	4.54733e-08	7.28139e-06
	GOTERM_MF_FAT	GO:0042802~identical protein binding	85	0.000381029	0.0434106
	GOTERM_MF_FAT	GO:0046983~protein dimerization activity	70	0.00272376	0.207788
	GOTERM_MF_FAT	GO:0042803~protein homodimerization activity	47	0.00306644	0.217987
	GOTERM_MF_FAT	GO:0016779~nucleotidyltransferase activity	25	0.00034983	0.0438314
	GOTERM_MF_FAT	GO:0034062~RNA polymerase activity	11	0.00452697	0.275954
	GOTERM_MF_FAT	GO:0003899~DNA-directed RNA polymerase activity	11	0.00452697	0.275954
	GOTERM_MF_FAT	GO:0015082~di-, tri-valent inorganic cation transmembrane transporter activity	10	0.00731908	0.324358
	GOTERM_MF_FAT	GO:0046915~transition metal ion transmembrane transporter activity	8	0.00901789	0.33929
	GOTERM_MF_FAT	GO:0005375~copper ion transmembrane transporter activity	4	0.0122844	0.390311
	GOTERM_MF_FAT	GO:0005385~zinc ion transmembrane transporter activity	4	0.0894708	0.837845
	GOTERM_MF_FAT	GO:0015645~fatty-acid ligase activity	6	0.0018153	0.153167
	GOTERM_MF_FAT	GO:0004467~long-chain-fatty-acid-CoA ligase activity	5	0.00925391	0.336795
	GOTERM_MF_FAT	GO:0016877~ligase activity, forming carbon-sulfur bonds	7	0.0318726	0.586394
	GOTERM_MF_FAT	GO:0016878~acid-thiol ligase activity	4	0.273626	0.970706
	GOTERM_MF_FAT	GO:0050662~coenzyme binding	26	0.0237359	0.519379
	GOTERM_MF_FAT	GO:0048037~cofactor binding	33	0.0299819	0.571602
	GOTERM_MF_FAT	GO:0050660~FAD binding	12	0.0609702	0.768965
	GOTERM_MF_FAT	GO:0046978~TAP1 binding	3	0.0440847	0.684974
	GOTERM_MF_FAT	GO:0046979~TAP2 binding	3	0.0440847	0.684974
	GOTERM_MF_FAT	GO:0046977~TAP binding	3	0.0440847	0.684974
	GOTERM_MF_FAT	GO:0015197~peptide transporter activity	4	0.0559066	0.751048
